# Supplementary material for: Beyond cancer genes: colorectal cancer as robust intrinsic states formed by molecular interactions
Source: Open Biol. 2017 Nov 8;7(11):170169. doi: 10.1098/rsob.170169 (PMC5717345; doi:10.1098/rsob.170169)
Supplement: Supporting file 1 [file rsob170169supp2.xlsx]

## Sheet: Pathways
		CRC Tissue																										Normal Tissue
TGF-β Pathway	TGFB1	4.75029	3.3026	1.22693	1.54422	-0.532988	-0.148601	-0.325089	-0.246455	-0.398625	-0.343625	-0.350514	0.413601	-0.405357	-0.279692	-0.384376	-0.351365	-0.514731	-0.381161	-0.581531	-0.360838	-0.334116	-0.162741	-0.212944	-0.194704	-0.121064	0.112982	-0.480382	-0.127268	-0.382412	-0.209976	-0.133097	0.331795	-0.377574	-0.35158	-0.445855	-0.225519	-0.398324	-0.173245	-0.17275	-0.270924	-0.399169	-0.530312	-0.37352
	TGFB2	-0.559563	-0.390125	-0.0794392	0.117262	0.0492531	-0.600986	-0.716759	0.11924	-0.265364	0.0204055	-0.883854	-0.458201	0.0138187	0.0222156	-0.774349	-0.768211	0.0533516	-0.227874	-0.353001	-0.308492	0.227249	-0.0425968	1.00377	0.765907	4.94857	2.73583	0.418547	-0.433426	5.51085e-05	-0.219806	-0.101016	1.10707	-0.243512	-0.32167	-1.18885	-0.422806	-0.479553	-0.0903455	-0.319652	-0.640547	-0.194695	-0.533392	0.0155291
	SERPINE1	0.961274	1.38995	0.381314	0.284749	-0.20532	-0.421251	0.118453	-0.189956	-0.358341	-0.232079	-0.527861	-0.465832	-0.495522	-0.542375	-0.53442	-0.490829	-0.232091	-0.594571	-0.375784	-0.333632	1.41234	1.93007	0.991512	-0.404347	1.28743	4.94598	-0.412341	-0.403595	-0.533557	-0.503049	-0.535446	-0.492674	-0.445086	-0.416085	-0.501579	-0.486535	-0.496686	-0.350923	-0.371764	-0.248743	-0.4367	-0.241611	-0.422485
	TGFBR1	0.104658	1.85179	0.251874	-0.0841837	-0.046222	0.156042	0.046477	1.34795	1.66326	0.598217	0.714463	-0.104497	-0.164654	-0.263474	0.267194	0.271823	-0.388927	0.712363	-0.710415	-0.559989	0.301599	1.30996	0.881814	-1.53956	-0.0177359	3.71829	-0.670164	-1.64142	-1.12415	-0.673323	-0.713348	-1.16187	-1.14597	-1.57169	-0.336146	-0.513544	-0.40622	-0.421704	-0.583691	-0.317845	-0.254717	0.490053	0.727636
	TGFBR2	-1.19548	-0.0681169	0.184583	-0.00608356	-0.85676	-0.300916	-0.637515	0.754383	-0.120803	0.875978	-0.535612	0.411432	-0.0635052	0.909121	0.362499	-1.53002	-0.631342	-1.00683	-1.16873	0.422481	1.4482	1.30449	0.987475	0.29417	0.919684	4.33864	-0.140652	-0.599512	-0.511627	-0.454407	-0.750839	-1.09489	-0.690852	0.0269603	0.982969	-0.329156	-0.384646	-0.974304	-0.346969	-0.0936334	-0.54911	-0.172621	0.991867	3
	TGIF1	1.12991	0.986666	-1.91162	-0.010174	0.0175257	-1.58133	-0.0892829	-0.495252	1.0107	1.85663	1.01885	-0.268225	0.463109	0.279139	2.17102	1.17442	1.19494	1.96847	1.72934	-0.322821	0.502229	0.339746	1.56424	-0.261445	-0.731443	0.47831	-0.765723	-0.717957	-0.714891	-0.8681	-0.733354	-0.373769	-0.667165	-0.936509	-0.420328	-0.581235	-0.755318	-0.789183	-0.560099	-0.508599	-0.869945	-0.861385	-1.0901
	TGIF2	1.15605	0.249622	2.88686	1.07814	1.52701	1.98767	0.467911	0.254192	0.965926	0.181554	1.16774	0.599344	0.89483	0.345803	-0.66465	-0.994541	-0.116078	-0.522965	0.93496	-0.160425	0.894151	0.770322	0.850387	-0.697539	0.908997	-0.486202	-1.22168	-0.993386	-0.783301	-0.201704	-0.49162	-0.0388522	-0.849799	-0.494114	-0.795885	-1.03678	-1.34709	-1.04009	-1.1646	-1.10045	-0.975145	-1.35304	-0.59151
	TGIF2LY	0.137105	0.823954	0.584803	0.561172	0.812333	0.0743667	0.200716	0.373535	0.499099	0.68327	0.532651	0.828085	-0.099715	0.117538	-0.446407	0.323083	0.596692	0.923079	0.360927	0.953292	0.707989	0.846705	0.463343	3.16755	1.37308	1.69069	-0.839784	-1.35884	-1.40674	-1.05385	-0.23833	-1.01903	-1.36504	-1.0174	-1.28512	-0.341284	-1.50064	-0.891009	-0.838682	-1.15759	-1.26444	-0.534792	-0.97637
Stat3	SULF1	1.55167	2.72599	1.0085	0.781212	-0.471728	0.630074	1.05953	1.23294	0.572958	1.10821	0.00496332	0.611158	0.0179596	-0.703851	-0.700176	-0.149569	0.337198	-0.739871	-0.543688	-0.422919	1.90253	2.15769	1.37638	-0.216985	0.298334	0.660133	-0.969214	-0.880393	-0.995979	-0.921105	-0.960146	-0.950404	-0.887529	-0.889109	-0.75039	-0.691635	-0.934681	-0.920313	-0.878808	-0.903636	-0.916054	-0.547332	-0.0918973
	PIM3	0.430076	2.59138	1.60879	1.35252	0.885132	0.584152	0.212974	0.600546	0.178615	-0.0390517	0.248658	0.951178	0.979574	1.66867	1.22312	1.08028	-0.40179	-0.79516	-0.554529	-0.359859	-0.14029	0.893151	1.63848	-1.13309	-0.654506	1.48099	-0.782727	-0.951906	-1.1044	-0.678211	-0.455458	-0.759393	-0.916933	-1.08572	-1.01221	-1.12257	-0.894174	-1.05344	-0.456593	-0.757409	-0.978792	-0.674652	-0.845416	1.5
	KLF4	-1.2731	-0.617471	-0.8644	-0.677303	-1.02113	-1.18841	-1.27447	-1.04182	-1.02994	-0.515095	-0.781288	-1.00924	-0.679086	-0.932434	-0.155411	-0.322257	-0.258126	-0.706823	-1.20925	-0.121614	-0.774948	-0.734393	-0.555633	-0.0947656	-0.713521	0.132434	1.79622	2.22279	0.744471	0.493705	0.87544	0.19853	1.44526	0.444911	1.50705	1.40648	1.04566	1.34183	1.57129	1.52522	0.863783	0.418903	0.517928
GR Pathway	SGK1	-0.63758	-0.638219	-0.236179	-0.730813	-0.853785	-0.677043	-0.762102	-0.763503	-0.756492	-0.627733	-0.669527	-0.735919	-0.695075	-0.798017	-0.663255	-0.816831	-0.520113	-0.68665	-0.788763	0.20295	-0.714258	0.283331	-0.16687	-0.778493	0.0880499	1.54877	2.61894	2.851	0.826401	-0.526116	-0.358869	-0.273468	0.0491739	-0.294795	0.0854624	-0.193883	0.12635	0.256072	1.25105	0.957279	0.890075	2.24823	2.08122
	NR3C1	-0.815133	-0.0764376	0.261123	-0.631287	-1.23634	-0.855991	-0.914969	-0.735681	-0.930101	-0.309926	-0.93213	-0.638034	-1.07473	-1.07127	-1.43335	-1.31695	-1.05696	-1.38571	-0.256133	-0.0493608	-1.04266	0.317329	-0.600548	-1.14118	1.37206	0.821315	0.496527	0.718105	0.631968	0.667208	0.150888	-0.34065	0.459282	1.43264	2.0222	1.06798	1.38553	1.63646	0.650455	1.08589	1.10467	0.815279	1.74863
	NR3C2	-1.17354	-1.11313	-0.888065	-0.998439	-1.0351	-0.776477	-0.966493	-0.505317	-0.679474	-0.668983	-0.483171	-0.867022	-0.29238	-0.816623	-0.35732	-0.452985	-0.131451	-0.837867	-1.02071	-0.351013	-1.04453	-1.0212	-0.600795	-0.66719	-1.27444	-0.847873	1.16484	0.923405	1.03263	1.0974	0.857289	0.765241	1.45645	0.81186	1.40011	1.49816	1.357	1.29241	1.20471	1.223	1.76806	1.30821	0.710825
	CYP11B1	-0.824618	-0.795652	-0.78374	-1.05495	-0.680065	-0.53101	-0.958919	-1.06866	-0.741208	-1.03569	-0.619762	-0.649786	-0.713764	-0.87292	-0.892195	-0.745482	-0.349582	-0.702984	-0.607616	-0.344416	-0.802292	-0.589749	-0.913789	-0.822768	-0.450531	-0.839799	1.32169	2.01942	1.03743	-0.0206351	0.157503	0.580189	1.11269	1.86888	1.29475	0.940835	1.39207	1.21364	1.06756	1.56543	1.50838	1.0332	1.29891	0
	CYP3A4	-1.35947	-0.465946	-1.04622	-0.807182	-0.940475	-0.652028	-0.949338	0.134099	-1.0248	-0.733616	-0.800899	-0.473589	-0.611573	-0.471618	-0.397025	-0.736558	-0.512003	0.152714	0.251265	-0.322008	0.559443	-0.149056	-1.28265	-0.724353	-1.38625	-1.14393	0.782813	1.93195	-0.23604	0.65896	1.97081	-0.0939773	0.497833	1.35239	0.296446	0.922239	0.349668	0.0930593	0.665947	1.26459	2.99803	0.951295	1.48707
HNF1	HNF1B	-0.369394	0.460827	0.153215	-0.327932	-0.512793	-0.678874	-0.826732	-0.858192	-0.490068	-1.27927	-0.365583	-0.86484	-0.988609	-0.490055	-0.782812	-0.729861	-1.05108	-0.900181	-0.929895	-0.42178	-1.23239	-0.447408	-0.944806	-0.580493	-1.2116	-1.56564	0.228008	0.95026	1.70243	0.626218	0.210213	0.578511	2.17537	0.935644	1.6931	1.44179	0.957832	1.45907	1.01014	0.559508	1.53461	1.36552	0.808039
	PCK1	-1.26169	-1.12941	-0.104803	0.632762	0.219543	-0.382742	-0.26086	-0.757054	-0.00854766	-0.354089	-0.554709	-0.831568	-1.06747	-1.24538	-0.928333	-0.934797	-0.61559	-1.26803	-0.844478	-0.249762	-0.809725	-0.727127	-0.374821	0.179218	-1.28832	-0.979664	-0.520244	-0.73272	1.2949	1.40482	0.95314	0.741589	0.633903	0.278964	1.57784	1.77757	1.39972	1.27172	0.0444215	0.416813	1.82436	1.61783	1.9628
	HNF4A	-0.425203	-1.1631	0.911486	2.20587	1.16428	-0.793945	0.0724207	-0.381158	0.233214	0.405923	0.682798	-0.156757	-0.173216	-1.12702	-1.22723	-1.03053	-0.643248	-1.19675	-0.461699	-0.335352	-1.31039	0.457023	-0.651184	-0.362312	-2.23621	-1.92725	2.40968	1.68341	0.858068	0.0644932	0.394909	-0.520403	1.29675	0.607118	0.233814	0.0467544	-0.130719	0.923998	0.946127	0.705948	0.0439708	0.453725	-0.548112
	SCD	0.570695	1.05499	1.02426	0.215594	0.512353	1.1772	1.67416	0.822798	0.459508	1.68754	1.36384	0.291112	2.05443	1.16803	0.34822	0.109139	0.222615	0.227876	0.763008	1.65612	0.263847	1.028	-0.346642	-0.983032	-0.982182	-0.461883	-1.09615	-1.22934	-1.22293	-0.783658	-0.637953	-0.209427	-0.13412	-1.13535	-1.21511	-1.16347	-0.995725	-1.11419	-1.13776	-1.13451	-1.04476	-0.618964	-1.0482	-1.5
	GPI	3.36297	2.45648	0.486283	1.79809	0.34155	0.890651	0.0287379	-0.249199	-0.063554	-0.460185	0.0693637	1.46809	0.648396	0.724869	1.18338	0.628212	1.31956	-0.231182	0.316508	-0.256464	0.144815	-0.787824	0.270171	0.424462	-0.541033	-1.12053	-0.581566	-0.992738	-0.260528	-0.491339	-0.740861	-0.928067	-0.754149	-0.985452	-0.802443	-0.946801	-0.922359	-0.845515	-0.567875	-0.85906	-1.21698	-0.527782	-0.429089
SHH	GATA2	6.13256	0.0103146	0.234337	-0.275783	-0.3175	-0.31877	-0.398907	-0.378022	-0.435408	0.0238768	-0.0287412	0.134574	-0.399886	-0.365388	-0.380307	-0.542758	0.594913	-0.0116238	-0.217407	0.00376339	-0.33129	0.0403876	-0.0688965	-0.608924	-0.368124	0.886443	0.00811969	-0.317023	-0.0524314	-0.308757	-0.231983	0.15324	-0.0549561	0.217209	-0.123923	-0.0770564	-0.0645567	-0.0899618	-0.389303	-0.076578	-0.441732	-0.404055	-0.359689
	E2F1	1.75275	0.302785	3.97675	1.84049	0.286957	-0.683323	0.3854	-0.494148	0.28737	0.776605	1.48288	0.211072	0.312079	0.515992	-0.682048	-0.722975	-0.234713	-0.291413	0.942589	-0.259546	-0.141276	-0.0489009	0.119729	-1.12083	0.204255	-0.645412	-0.0303195	-2.29826	-0.669254	-0.406831	0.387573	-0.525566	0.72403	-0.209068	-1.08844	-1.14418	-0.62358	-0.0692927	-0.50839	-0.94499	-0.648633	0.318097	-0.336004
	SREBF1	1.95497	1.71662	0.0787753	-0.0769283	-0.893769	-0.8248	-0.0602642	0.102946	-0.647853	-0.318167	-0.0677063	-0.415863	-0.700476	-0.684838	-0.462715	-0.51543	2.31223	1.95503	1.80721	2.09647	1.59	-0.764269	-0.845252	1.48113	1.43999	-0.344055	-0.428153	-0.377372	-0.721795	-0.833438	-0.768033	-0.872926	0.526074	-0.296299	-0.440939	-0.70836	-0.355623	-0.662039	-0.657775	-0.629982	-0.968371	-0.326304	-0.391644
	PPARG	-1.28414	-0.739729	-0.985411	0.882994	0.482229	-1.21223	0.0240284	0.137216	0.754944	0.0316644	-1.27855	0.332177	0.0132383	-0.592665	0.858515	0.363194	0.31762	-0.920441	-1.60514	-0.395073	-0.32391	-0.400743	-1.23116	0.362006	-1.79046	-1.71273	0.644412	0.745596	3.1514	1.50538	1.28377	0.710698	0.357537	-0.512729	-0.45385	0.587423	0.482727	0.291201	1.2782	0.790391	0.8009	-1.03266	-0.717843	-3
	CFD	-0.454451	-0.472243	-0.646207	-0.594585	-0.931332	-0.605765	-0.947376	-0.913111	-0.943663	-0.341337	-0.930532	-0.544886	-0.923801	-0.730865	0.26025	0.640501	-0.857093	-0.804458	-0.929844	-0.435515	-0.401955	0.206418	-0.542998	-0.805416	-0.648693	1.90272	-0.30598	-0.419792	-0.0873876	-0.028021	-0.0337487	0.188171	-0.493501	1.14376	3.00012	2.14012	1.23452	1.69785	1.9527	1.26356	-0.177368	0.712601	0.608626
	ACOX1	-0.891674	-0.903931	-0.755222	-0.674684	0.285581	-0.396024	-0.857321	-0.633758	-0.297063	-0.484418	-0.813423	-0.661602	-0.875045	-0.0945565	-0.399744	-0.821084	-0.622083	-0.91746	-0.667539	-0.0657249	-0.991919	-0.470702	-1.06782	-0.810688	-0.974674	-1.03418	2.56654	1.98973	3.05932	0.952281	0.351987	0.82808	1.07383	0.952968	0.475171	0.174377	0.273775	0.4314	1.17691	1.29084	0.831177	-0.0842056	0.552573
	CDX2	-0.681185	-2.06301	-0.427747	1.14483	2.2651	1.13098	1.26048	0.954081	0.86502	0.386703	0.584184	0.137676	-0.241354	-1.20601	-0.416375	-0.39448	-0.244673	-0.821508	-1.27949	-1.03428	-1.48569	-0.447037	-1.09218	0.0218233	-2.09199	-1.56106	0.209038	0.128543	2.22502	0.970796	0.562438	0.419861	0.64613	0.577951	0.387687	0.885997	0.72359	-0.261185	0.427308	-0.456184	0.378083	-0.734255	-0.353632
	CDH1	-1.81551	-2.10788	-1.17166	-0.732697	0.669147	0.168763	-0.323113	-0.371168	0.239662	0.663848	0.172742	0.0738674	0.316129	-0.390581	-0.0428141	0.14395	-0.564928	-0.750157	0.900565	-0.00852969	-0.237983	0.202449	-1.44585	-1.93303	-1.14807	-2.43528	1.71244	2.2725	1.31211	0.567625	-0.0131209	-0.456261	1.34845	-0.183063	0.600739	0.839111	0.814189	0.736341	0.14633	0.260662	0.490338	0.916639	0.563096

## Sheet: Network Nodes
	Node	Symbol	I						II		III														IV
Cell Cycle	Cyclin D/Cdk4,6	CCND1	4.28133	1.36114	0.540656	1.86701	1.16723	0.538609	-0.400259	-0.898431	0.375708	0.387613	-0.0250319	-0.741258	-0.139534	0.61816	-0.00564686	0.498817	1.04597	0.766098	-0.747217	-0.0136614	-0.771322	0.766708	-0.874925	-0.290871	-0.59807	-0.728388	-0.941597	-0.759955	-0.599804	-0.56502	-0.926942	-0.923929	-0.938283	-0.820221	-0.560119	-0.840515	-0.25482	-0.086138	-0.703485
	Cyclin E/Cdk2	CCNE1	0.325055	-0.394348	-0.216004	-0.174755	-0.209896	-0.0738517	0.0025987	-0.503049	-0.100333	-0.175326	-0.414349	6.18845	-0.0415049	0.784344	-0.296403	0.514424	0.230272	-0.0767779	-0.362864	-0.150164	-0.15459	0.359174	-0.299132	-0.338125	-0.286969	-0.343958	-0.317151	-0.323902	-0.342744	-0.269969	-0.355496	-0.276642	-0.207369	-0.350934	-0.238129	-0.0883948	-0.307854	-0.260115	-0.104876
	E2F	E2F1	1.75275	3.97675	1.84049	0.302785	-0.722975	-0.682048	0.286957	-1.12083	0.211072	0.119729	-0.0489009	0.312079	0.515992	-0.683323	-0.494148	0.28737	1.48288	0.3854	-0.645412	0.776605	-0.291413	0.942589	-0.669254	-0.336004	-0.62358	-1.14418	-0.0303195	0.318097	-0.648633	-0.50839	-0.0692927	-0.94499	-2.29826	-1.08844	-0.209068	0.72403	-0.406831	0.387573	-0.525566
	Myc	MYC	0.403929	0.939448	1.55159	0.528487	0.921651	0.206821	1.19998	-1.36334	1.81068	1.81045	0.648382	0.517965	1.13483	1.00998	0.303773	1.53956	0.190233	0.478409	0.830575	0.565324	-0.23785	0.391093	-1.1287	-1.01891	-0.88026	-1.43947	-1.08979	-0.891875	-0.898448	-0.826251	-0.623708	-0.590562	-1.24884	-0.924629	-0.93077	-1.22154	-0.939225	-0.92221	-1.05073
	p21	CDKN1A	-0.104669	0.167744	-0.384769	2.28345	0.243528	0.223446	-1.22002	-2.0928	-0.95488	-0.487058	0.625697	-1.23548	-0.734715	-1.34242	-1.05241	-1.20377	-1.10298	-1.17074	-0.300183	-0.747917	-0.681461	-1.05671	1.56231	0.227225	0.302121	0.801259	1.52833	0.825986	-0.114335	2.46343	0.907579	0.71191	0.497759	0.321815	0.191184	0.925151	0.308881	0.941797	0.0476831
	p27	CDKN1B	-0.572227	0.481383	-0.744854	-1.51354	-0.0487614	0.871768	0.10644	-0.499866	1.05447	-0.81772	1.17555	3.46876	-1.05573	-0.0603395	-0.577515	2.80513	0.724698	1.46974	-0.311335	1.2674	-0.500381	0.783089	-0.83166	-0.00749425	-0.251602	0.307545	-1.51668	-0.244622	0.0869875	-0.855021	0.0539106	-0.674665	-0.913879	0.316591	-0.317041	-0.733538	-0.131334	0.114402	-0.208887		3
	Ras	HRAS	4.30985	0.44154	3.24053	0.91834	-0.353289	-0.389146	-0.608525	-0.379078	1.17913	0.0685673	-0.886557	-0.0942046	0.273222	-0.494767	-0.219185	-0.690251	0.299461	-0.229368	-0.782232	-0.668971	-0.574919	0.796712	0.0765145	0.167673	-0.374989	-0.444193	-0.200013	-0.706328	-0.938711	-0.304405	-1.04203	-0.874757	-0.267181	-0.30334	-0.129847	-0.0905892	-0.426548	-0.0612873	0.386045
Apoptosis	Bad	BAD	1.23428	0.402026	0.79855	0.590429	-0.517971	-0.924864	-1.13975	-1.80657	-0.244523	0.687485	-1.15103	-1.37629	-1.24344	-0.122451	0.622372	-1.11371	-0.849137	-0.846545	-1.65463	-1.58489	-1.54767	-0.678755	1.21969	1.83634	1.25976	1.16407	0.0687345	0.118617	0.917872	0.847442	0.711951	0.684889	-0.230749	0.355342	0.559482	0.305681	1.08062	0.821816	1.26652
	Bax	BAX	1.38466	-0.151366	0.847572	2.06434	-0.598295	2.60617	-0.773635	-1.78501	1.41247	0.959306	0.125809	-0.96704	0.962412	-1.49965	-0.717422	-1.17003	-0.448984	-0.384278	-1.56798	-0.923105	-0.0620065	0.232283	1.10505	-0.760626	-0.265762	-0.129968	-0.341534	-1.12471	-0.682809	0.467509	0.32284	-0.238973	-0.788878	-0.663145	0.525308	-0.372043	0.407209	0.355983	1.82525
	Bcl-2	BCL2	-1.07577	-0.867825	-0.465496	-1.18757	-0.334776	-0.636845	-0.81784	-0.752027	-0.979622	-0.644769	-0.435113	-0.631221	-1.06829	-0.627761	-1.04012	-0.526904	-0.373778	-1.0129	1.4073	-0.735886	-1.14065	-0.886709	0.825408	0.146404	0.550737	1.46427	1.01893	0.660623	0.760217	0.836878	1.09441	1.4255	1.31215	1.7966	1.61135	0.530972	1.55569	1.46241	1.16881
	Bcl-xL	BCL2L1	0.834111	2.03237	2.06992	4.27898	0.221156	-0.0644697	-0.15168	-1.51329	0.449336	1.06121	-0.171475	-0.316883	0.0407204	0.205662	-0.420716	-0.29325	0.440377	-0.177283	-0.796023	-0.583946	-0.384975	1.02164	-0.551943	-0.916569	-0.3664	-0.602298	-0.498103	-1.04572	-0.641864	-0.0650863	-0.641503	-0.507776	-0.751809	-0.643948	-0.622549	-0.749786	-0.400435	-0.374665	-0.0514459		1.5
	Bim	BCL2L11	1.64536	2.86331	1.30682	-0.119569	0.618934	-0.46052	-1.01016	-2.44866	0.989677	-0.0379378	1.62529	-0.897148	0.0922771	0.236233	0.320607	-0.430201	0.597373	-1.10083	0.153289	-0.0247018	-0.178149	-1.56694	-1.2068	-1.45393	-0.360047	-0.415	-0.224224	-1.13288	1.09814	-0.0828604	0.0912675	-0.793093	0.919481	0.69109	0.771627	-1.12586	0.230555	0.0638767	0.587031
	Caspase 3	CASP3	1.33396	-1.63851	-0.416453	0.667274	0.69613	1.30325	-0.808103	-0.483711	-1.68438	-0.650303	-0.727627	0.702734	0.291471	0.733011	-1.0104	1.513	-0.408293	-0.538567	-1.39855	0.896222	-0.234355	-2.14773	1.3899	-0.693188	1.56613	-0.106648	-0.270727	-1.15414	2.30123	-0.128688	0.232904	0.34419	-0.302659	0.723545	0.45353	1.38269	0.511476	0.309257	0.355674
	Cytochrome C	CASP8	-0.456378	-0.827939	-0.812917	-0.430374	-1.06349	1.90337	1.72657	-0.633302	-0.393331	-1.20888	-0.222481	2.51493	-0.893454	-0.33304	0.977572	-0.151666	0.138287	0.530558	0.112214	1.05069	-0.242936	2.44056	-0.159053	-1.96227	-0.151244	-0.526029	0.646866	-1.00264	-0.211718	-0.0655993	-0.899574	0.487234	-0.885353	0.376291	-0.159321	-0.679553	-0.355601	0.312058	-0.71066
	Fas	FAS	0.240776	-1.02854	-0.945609	0.198686	1.93514	-0.191114	-0.599821	-0.443426	-0.961308	-0.467825	-0.761923	-0.127844	-0.408679	-0.793384	-1.15891	-0.950515	-0.748076	-0.86789	-0.72116	-1.01049	-1.42752	-1.14746	-0.331882	-0.349765	1.05952	0.933518	-0.205172	0.880238	2.01239	0.206726	1.14928	0.407515	-0.0624091	0.463171	-0.187525	0.473626	2.46356	1.97924	0.65079
	XIAP	XIAP	-1.22918	-0.0128358	1.35974	-1.5485	-1.35969	-0.520735	-0.0306941	-0.0776705	-1.22596	-1.37587	2.13456	-0.630374	-1.23055	-0.706629	0.723667	-0.581885	-0.692264	-0.0373678	-0.970626	-0.0372391	-1.64595	-0.613867	1.42612	0.257577	1.05799	0.355162	0.827592	0.75544	0.947508	0.691816	0.777309	0.887582	1.52838	-0.0290822	1.1545	0.771011	0.470652	0.907841	0.526735		0
Differentiation	C/EBPα	CEBPA	-0.70808	0.170287	1.33953	-1.64229	0.278147	0.650779	0.288192	-1.66863	-0.180689	-1.10638	-1.13288	0.699456	-1.29799	1.46171	0.572073	1.82953	-1.07072	1.52743	-1.81426	-0.177161	-0.568114	-0.124764	2.00041	0.270034	0.738569	-1.39987	1.43633	-0.514593	0.391467	0.589097	-0.129868	0.538824	1.13153	0.42685	0.85459	0.504123	-0.356431	-0.558992	-0.580235
	C/EBPβ	CEBPB	0.0298417	1.28371	1.14539	1.53352	-1.21023	-0.466845	0.655461	-1.37891	-0.0322794	1.10177	1.88725	0.304053	0.317089	0.730204	-0.0606169	0.793189	0.697717	0.714764	2.23973	0.328811	-0.155934	1.25236	-0.603148	0.23901	-1.09692	-0.843937	-1.01596	0.0491021	-1.49131	-0.602258	-0.693555	-0.823148	-0.778128	-0.810996	-0.872894	-1.44908	-1.18393	-1.0704	-1.23612
	Cdx2	CDX2	-0.681185	-0.427747	1.14483	-2.06301	-0.39448	-0.416375	2.2651	0.0218233	0.137676	-1.09218	-0.447037	-0.241354	-1.20601	1.13098	0.954081	0.86502	0.584184	1.26048	-1.56106	0.386703	-0.821508	-1.27949	2.22502	-0.353632	0.72359	0.885997	0.209038	-0.734255	0.378083	0.427308	-0.261185	-0.456184	0.128543	0.387687	0.577951	0.64613	0.970796	0.562438	0.419861
	Foxa1	FOXA1	1.68578	-0.527145	1.31522	1.52425	3.13083	2.19314	-0.765586	-0.532524	0.450621	-0.533028	1.14016	1.39248	1.75008	0.351671	1.72893	-0.654858	-0.15139	-0.867644	-0.392389	0.036688	-0.90856	-0.792296	-0.605525	-0.718851	-0.592083	-0.545933	-0.528237	-0.768006	-0.424502	-0.429967	-0.561927	-0.555268	-0.577765	-0.659751	-0.59358	-0.638123	-0.166702	-0.424284	-0.423662
	Foxa2	FOXA2	0.391453	1.59998	0.679844	0.289601	-0.490497	0.363773	-0.344522	0.423452	-0.466254	0.600636	-0.363433	-0.132371	-0.247714	-0.550042	-0.634048	-0.160325	1.42588	0.932774	-1.29091	0.0776208	3.97979	-0.128461	-1.55322	-0.86885	0.19215	0.0816532	-1.53164	0.670138	0.433006	-0.884586	0.495594	-0.673792	-1.50756	-0.184103	-0.269394	0.291725	-0.557788	-0.503733	-0.318608		-1.5
	Gata1/2	GATA1	-0.12899	2.45326	0.833382	0.47528	-1.71203	-2.03798	-0.796679	-0.796903	0.540444	-1.30761	0.279067	-0.9745	-0.691552	-1.20848	-1.29074	-1.42026	-0.0708936	-1.21191	-0.0657216	0.0482696	-0.210776	-0.611859	0.796857	0.0245492	0.458149	0.372515	1.29021	0.580579	0.880735	1.38216	2.13666	-0.25238	0.654175	0.227191	1.21985	0.0975852	0.725867	0.0462237	0.705272
		GATA2	6.13256	0.234337	-0.275783	0.0103146	-0.542758	-0.380307	-0.3175	-0.608924	0.134574	-0.0688965	0.0403876	-0.399886	-0.365388	-0.31877	-0.378022	-0.435408	-0.0287412	-0.398907	0.886443	0.0238768	-0.0116238	-0.217407	-0.0524314	-0.359689	-0.0645567	-0.0770564	0.00811969	-0.404055	-0.441732	-0.389303	-0.0899618	-0.076578	-0.317023	-0.123923	0.217209	-0.0549561	-0.308757	-0.231983	0.15324
	Gata4/6	GATA4	0.313245	0.552482	0.602179	-0.619948	-1.26796	-0.954565	-1.351	3.06722	-0.503453	-0.506934	0.527776	0.40986	0.117942	0.292799	-0.460074	-0.144579	0.201111	-0.358583	-1.74745	-0.385687	1.28725	1.09322	-0.664535	-1.05318	-1.04982	-0.613394	0.756469	-0.880485	-0.305479	-0.372429	-0.272829	-0.806178	-0.730452	-1.05447	-0.94665	-0.583711	0.816508	0.909733	1.34704
		GATA6	-0.261208	-1.39119	-1.22719	0.117119	1.05972	3.51402	-0.583212	-0.489089	-0.422895	-0.194897	-1.53055	0.141688	-0.207783	0.0149638	-0.488372	0.500019	0.398746	0.334461	-1.00275	-1.0342	0.900982	2.30735	0.0410374	-0.317328	0.49931	-0.951749	-1.18013	0.634986	1.18468	-0.615111	0.0309795	-0.332196	-1.20106	0.912163	-0.0901534	0.92516	0.661797	0.488612	0.902848
	Hes1	HES1	0.810797	-0.378412	0.601527	-0.892002	-0.267005	-0.270052	-0.835109	-1.2983	-1.00014	-0.146143	0.324894	-0.51031	-1.19906	-1.27216	-1.20685	-0.468982	-1.08771	-0.630253	-1.34668	-0.802734	-0.425506	-0.120169	1.40057	0.114033	0.792132	1.51599	-0.697914	0.836091	0.606605	1.25972	3.34075	0.615298	0.0365227	1.42953	1.34914	1.16797	0.142752	0.281872	0.464121		-3
	Hey2	HEY2	-1.10696	-0.367991	0.0558513	-0.420504	-0.751482	-0.797255	-0.892706	5.74117	-0.161074	-0.216664	0.907031	-0.23454	-0.490205	-0.188537	-0.428123	-0.176139	-0.283549	0.25268	0.437606	0.00725796	0.313813	-0.633866	-0.538283	-0.2928	-0.69404	0.367784	-0.156327	-0.0974587	0.488627	-0.12465	0.064326	-0.667077	0.500118	0.383896	-0.392531	0.143338	0.0742317	0.506418	0.589013
	HNF1	HNF1B	-0.369394	0.153215	-0.327932	0.460827	-0.729861	-0.782812	-0.512793	-0.580493	-0.86484	-0.944806	-0.447408	-0.988609	-0.490055	-0.678874	-0.858192	-0.490068	-0.365583	-0.826732	-1.56564	-1.27927	-0.900181	-0.929895	1.70243	0.808039	0.957832	1.44179	0.228008	1.36552	1.53461	1.01014	1.45907	0.559508	0.95026	1.6931	0.935644	2.17537	0.626218	0.210213	0.578511
		PCK1	-1.26169	-0.104803	0.632762	-1.12941	-0.934797	-0.928333	0.219543	0.179218	-0.831568	-0.374821	-0.727127	-1.06747	-1.24538	-0.382742	-0.757054	-0.00854766	-0.554709	-0.26086	-0.979664	-0.354089	-1.26803	-0.844478	1.2949	1.9628	1.39972	1.77757	-0.520244	1.61783	1.82436	0.0444215	1.27172	0.416813	-0.73272	1.57784	0.278964	0.633903	1.40482	0.95314	0.741589
		SCD	0.570695	1.02426	0.215594	1.05499	0.109139	0.34822	0.512353	-0.983032	0.291112	-0.346642	1.028	2.05443	1.16803	1.1772	0.822798	0.459508	1.36384	1.67416	-0.461883	1.68754	0.227876	0.763008	-1.22293	-1.0482	-0.995725	-1.16347	-1.09615	-0.618964	-1.04476	-1.13776	-1.11419	-1.13451	-1.22934	-1.21511	-1.13535	-0.13412	-0.783658	-0.637953	-0.209427
		GPI	3.36297	0.486283	1.79809	2.45648	0.628212	1.18338	0.34155	0.424462	1.46809	0.270171	-0.787824	0.648396	0.724869	0.890651	-0.249199	-0.063554	0.0693637	0.0287379	-1.12053	-0.460185	-0.231182	0.316508	-0.260528	-0.429089	-0.922359	-0.946801	-0.581566	-0.527782	-1.21698	-0.567875	-0.845515	-0.85906	-0.992738	-0.802443	-0.985452	-0.754149	-0.491339	-0.740861	-0.928067
	HNF4α	HNF4A	-0.425203	0.911486	2.20587	-1.1631	-1.03053	-1.22723	1.16428	-0.362312	-0.156757	-0.651184	0.457023	-0.173216	-1.12702	-0.793945	-0.381158	0.233214	0.682798	0.0724207	-1.92725	0.405923	-1.19675	-0.461699	0.858068	-0.548112	-0.130719	0.0467544	2.40968	0.453725	0.0439708	0.946127	0.923998	0.705948	1.68341	0.233814	0.607118	1.29675	0.0644932	0.394909	-0.520403
	Hoxa10	HOXA10	-0.0675813	-0.0907948	-1.15378	-0.631307	0.50079	-0.0861394	-1.79983	-1.77603	-1.5617	-0.352379	3.04846	0.708373	-0.0979445	-1.24148	1.28289	1.13034	1.58477	-0.72882	0.147633	1.88499	1.81783	1.5311	0.200464	0.778864	-0.442774	0.182382	-0.291405	-0.0629957	-0.529824	-0.417193	-0.33306	-0.540404	-0.657078	-0.302021	-0.344855	-0.0966371	-0.341761	-0.335021	0.0880208
	Hoxa3	HOXA3	-0.85957	-1.74663	-1.68335	-1.34284	-0.89016	-0.389432	-0.94772	-1.26044	-0.80946	-0.172225	2.21022	0.712012	-0.302378	-0.422862	1.00062	-0.330235	0.744224	-0.510343	-0.642915	0.348322	3.03852	2.50294	1.14952	-0.0843998	-0.109114	0.0616012	0.415265	0.174279	0.210177	0.023812	-0.891456	0.264214	0.0909428	0.846348	-0.0891521	1.03093	-0.504004	-0.429676	0.220139
	Hoxa5	HOXA5	-0.311079	-1.37992	-1.62715	-0.883473	-1.45027	-0.891474	-1.64559	0.203085	-1.54615	-0.455137	1.41762	1.27756	-1.1083	-0.853584	1.47306	-0.604213	0.572592	-0.98428	-0.769127	0.39838	-0.0113268	0.644718	1.5767	0.17635	1.41543	1.37608	0.703072	0.292988	0.411483	-0.000498729	-0.623395	0.383855	-0.459242	2.25318	1.14457	1.35993	0.181415	-0.236218	-0.342182
	Hoxa9	HOXA9	0.540227	-0.274973	-1.24518	1.01545	0.368618	0.811123	-1.26665	-1.16585	-1.23198	0.758147	2.03714	1.26417	-0.205399	-0.78497	0.750154	1.42239	0.881891	-0.595619	-0.303342	1.65766	1.95541	3.11017	0.00769014	-0.681776	-0.616448	-0.429886	-0.511085	-0.839275	-0.443181	-0.444681	-0.928248	-0.354713	-0.610829	-0.515166	-0.580502	-0.520493	-0.543891	-0.529497	-0.753575
	PGC-1	PPARGC1A	-1.14589	-0.921773	-1.10137	-1.02819	-0.740205	-0.795872	0.465034	-0.460345	-1.01796	-0.736906	-0.978454	-0.688892	-0.686538	-0.794385	-0.88808	-0.646878	-0.201079	-0.51888	-0.760943	-0.593813	-0.946168	-0.8462	0.951756	0.738819	1.47853	0.687036	1.2016	1.28325	2.52411	0.300038	0.883039	0.933911	1.62163	1.50034	0.257149	1.71011	1.07323	0.842395	0.363486
		PPARGC1B	-0.114604	-0.597294	-0.566862	-0.689349	-0.681636	-0.952233	-0.61319	-0.9634	-0.52868	-1.24664	0.014365	-0.534727	-0.592583	-0.368531	-0.285697	-0.823308	-0.121973	-0.98754	-0.504755	-0.533534	-0.866268	-0.601282	3.06881	1.05428	0.345287	1.20009	1.06202	2.67155	0.159963	-0.136678	0.408488	-0.0727419	1.66773	1.40346	-0.799545	1.75382	0.634114	0.605197	0.576114
	PRDM14	PRDM14	-0.0234386	0.306161	-0.479307	-0.0267926	-0.273686	-1.70976	-0.995649	3.94512	0.350387	-0.232996	0.0469561	-0.810213	-0.657694	0.395857	-1.3003	-0.34133	-0.73544	-0.768197	0.455607	-0.224561	0.155511	-0.620338	0.539458	-0.0634863	-0.186662	-0.757171	1.23754	-0.383848	-0.214157	-0.00783326	0.613066	-0.202769	2.49087	0.00817376	-0.399895	-0.531546	0.284089	1.04875	2.04281
	Pu.1	SPI1	2.06544	3.43407	3.05415	2.45681	-1.07078	-1.04333	-1.12338	0.421767	-0.177118	-0.213477	0.232846	-0.690566	-0.729792	-0.484373	-0.751468	-0.563142	-1.1664	-0.815284	-0.0619892	-0.557957	-0.143791	-0.82969	-0.168707	-0.400785	-0.24524	0.154824	-0.255479	-0.137186	0.0618488	-0.257985	-0.199341	-0.184643	-0.390442	0.0983951	-0.0619892	-0.131752	0.696518	0.295658	-0.00697239
		IL8	-0.231478	-0.293177	0.716306	2.46939	-0.0301168	0.440833	0.459922	-0.28669	-0.449734	0.367717	1.22199	0.911201	0.113817	0.718651	0.571931	0.983596	-0.137979	-0.0556347	-0.706145	-0.652173	4.38727	0.272003	-0.755176	-0.757232	-0.750572	-0.725975	-0.743524	-0.677192	-0.718514	-0.49504	-0.69222	-0.730493	-0.729722	-0.728525	-0.750336	-0.752314	-0.743716	-0.731186	-0.745769
	Runx1	RUNX1	0.113326	0.164401	0.138001	1.34904	-0.607143	0.371275	-0.393705	-0.592295	0.102936	0.67993	2.89586	-0.157807	0.836338	0.359636	1.57486	0.472847	1.62812	0.462841	2.48819	0.636957	-0.759692	0.2558	-0.532679	-1.33	-0.853568	-1.27239	-0.781675	-1.28251	-0.636989	-0.321952	-0.944002	-0.96125	-0.548882	-0.842981	-0.906952	-0.897668	-0.800035	-0.915757	-0.792398
	Runx2	RUNX2	-0.226434	-1.16984	-0.23573	-0.529951	-1.09407	-0.801616	-1.28447	2.15654	-0.562929	-0.227702	1.61362	-0.638625	-1.35963	-0.89731	0.658544	-0.901804	-0.260526	-0.936235	1.2777	-0.617079	0.135224	-0.550068	0.0962379	-1.10018	0.251825	0.250469	-0.217687	-0.260834	1.59087	-0.544834	-0.00707572	0.291209	0.310289	0.935803	0.46176	-0.500173	0.278526	0.869637	-0.798471
	Sox2	SOX2	-0.480054	-0.260334	-0.408956	-0.220323	-0.407027	-0.454442	-0.415211	-0.149516	-0.0373144	-0.125178	-0.197026	-0.453271	1.81886	-0.425291	-0.42857	-0.342386	-0.265702	-0.431604	-0.011878	-0.276513	-0.488577	-0.390094	-0.308011	0.722206	-0.163452	0.0599556	-0.201077	0.860994	-0.381656	-0.234004	-0.178911	-0.41135	-0.40995	-0.298954	-0.236035	-0.330984	-0.274102	-0.184692	-0.0970039
		MUC1	-0.306868	0.335632	-0.96305	3.91897	0.205343	0.950892	-1.10941	-0.485059	-0.705451	-0.600009	-0.961741	0.982705	0.590796	-0.842136	0.675711	-0.913072	-0.600218	-0.712804	-0.992576	-1.05273	1.70712	-0.384999	-0.604715	-0.332571	0.469165	-0.524263	-0.606845	0.655619	0.313461	-0.476374	-0.127241	-0.278395	-0.42357	0.765941	0.416192	2.29822	-0.462322	-0.372101	-0.181698
		MUC2	-1.52714	0.535767	-0.827198	-1.56972	0.990591	0.501705	-1.52147	-0.233853	0.189511	0.38906	-1.54395	-1.08949	-0.531911	0.377736	-0.928356	-0.635882	0.232354	-1.53614	-1.5522	-1.56425	0.943899	-0.753423	-0.260078	1.26892	1.37601	1.41339	0.121266	1.31965	1.18469	0.399329	0.720968	0.926948	-0.155701	1.01226	-0.00502463	1.9448	0.276454	0.020959	0.187762
		MUC5AC	0.214434	1.47011	-0.459628	5.32312	-0.543653	0.20512	-0.538008	-0.491352	-0.460289	2.02734	-0.523594	-0.494913	-0.361796	-0.46703	-0.532692	-0.481655	-0.418099	-0.445885	-0.580442	-0.532766	-0.468582	-0.549661	-0.0685923	-0.179636	-0.16	-0.255545	-0.169982	-0.184119	-0.0451239	-0.0153459	-0.0284033	-0.239134	0.0549058	-0.289178	-0.179626	-0.155713	0.124816	0.122601	0.591804
		MUC5B	-0.547594	3.9156	1.07969	-0.130234	-0.9306	-0.00849328	-0.972064	-0.746713	-0.370619	-0.66413	-0.924675	-0.905137	0.675725	-0.646678	-0.385152	-0.789691	-0.479793	-0.751421	-1.01183	-0.373788	0.123913	-0.61746	-0.330942	0.517258	1.29432	0.149868	-0.324183	0.66222	-0.0147384	-0.368959	0.25427	0.243994	-0.341027	0.920261	0.216029	2.23265	-0.335118	-0.57611	-0.217607
	Sox4	SOX4	-0.0760347	1.30367	0.442114	0.0282713	0.0053794	0.667352	0.413493	-0.327621	0.425757	0.827496	2.86247	0.768284	0.0854819	0.735364	1.09637	1.87179	1.30617	0.675382	-0.580907	1.1786	0.869593	0.880008	-1.0512	-1.10089	-0.730651	-0.918112	-1.23847	-0.981635	-0.962981	-1.27738	-0.992702	-0.985725	-1.11564	-0.720537	-0.668749	-0.72976	-0.857954	-0.93592	-0.908776
	Sox7	SOX7	-0.0773457	0.624086	-0.195388	0.0655979	-0.587749	-1.3617	-0.581995	-0.370484	0.159455	1.61416	1.51813	-0.343648	-0.451429	-0.141833	-0.0280924	-0.0287355	-0.960939	0.34902	2.91436	1.43722	-1.12609	-1.0853	0.142266	1.31552	-0.601634	0.374815	-0.188887	-0.953865	1.48108	0.525521	-0.912167	-0.751362	-0.923351	-0.600338	-0.864716	1.0794	-0.710264	-1.26713	-1.12239
	Sox9	SOX9	0.442338	0.00164941	1.59958	0.337704	0.430499	1.24334	1.01456	0.521116	1.06001	-0.462036	1.67051	0.368195	1.33219	0.744735	0.100405	-0.467751	0.894615	0.533232	-0.78499	2.3226	0.984588	1.60363	-0.984487	-1.21831	-0.640687	-0.63276	-1.40109	-1.26059	-0.859418	-0.892009	-1.23577	-0.852708	-1.12471	-0.744322	-1.524	-0.971059	-0.704181	-0.760226	-1.00094
NR	PPARγ	PPARA	-1.17648	-1.21229	-1.13812	-1.06491	0.0568528	0.0898226	-0.264641	0.0545933	-0.0988678	-0.134952	0.300185	0.356614	-0.451389	-0.440887	0.652321	-0.946143	-1.01431	-0.311072	-1.16049	-0.583727	-1.81999	-0.901277	2.19743	0.529053	0.699719	0.622249	1.30006	0.573815	0.286248	0.472241	0.173621	0.204796	2.63935	1.09729	1.35566	1.39401	-0.346374	-0.266639	-0.335096
		PPARD	-0.82123	0.41623	-0.795769	-0.475019	-1.04972	-0.910821	-1.36426	-1.28353	-0.358314	-1.07813	0.0411468	-0.963362	-1.20158	-0.764227	-0.00534747	-1.13347	0.638767	-1.25608	-0.150209	0.478105	0.162332	-0.575411	1.48433	0.22001	-0.319566	0.252582	3.15265	1.28591	-0.657404	1.91618	0.247705	0.0811335	2.04467	0.545321	-0.126347	0.639417	0.497797	0.569675	0.879774
		PPARG	-1.28414	-0.985411	0.882994	-0.739729	0.363194	0.858515	0.482229	0.362006	0.332177	-1.23116	-0.400743	0.0132383	-0.592665	-1.21223	0.137216	0.754944	-1.27855	0.0240284	-1.71273	0.0316644	-0.920441	-1.60514	3.1514	-0.717843	0.482727	0.587423	0.644412	-1.03266	0.8009	1.2782	0.291201	0.790391	0.745596	-0.45385	-0.512729	0.357537	1.50538	1.28377	0.710698
	GR	SGK1	-0.63758	-0.236179	-0.730813	-0.638219	-0.816831	-0.663255	-0.853785	-0.778493	-0.735919	-0.16687	0.283331	-0.695075	-0.798017	-0.677043	-0.763503	-0.756492	-0.669527	-0.762102	1.54877	-0.627733	-0.68665	-0.788763	0.826401	2.08122	0.12635	-0.193883	2.61894	2.24823	0.890075	1.25105	0.256072	0.957279	2.851	0.0854624	-0.294795	0.0491739	-0.526116	-0.358869	-0.273468
		NR3C1	-0.815133	0.261123	-0.631287	-0.0764376	-1.31695	-1.43335	-1.23634	-1.14118	-0.638034	-0.600548	0.317329	-1.07473	-1.07127	-0.855991	-0.735681	-0.930101	-0.93213	-0.914969	0.821315	-0.309926	-1.38571	-0.256133	0.631968	1.74863	1.38553	1.06798	0.496527	0.815279	1.10467	0.650455	1.63646	1.08589	0.718105	2.0222	1.43264	0.459282	0.667208	0.150888	-0.34065
		NR3C2	-1.17354	-0.888065	-0.998439	-1.11313	-0.452985	-0.35732	-1.0351	-0.66719	-0.867022	-0.600795	-1.0212	-0.29238	-0.816623	-0.776477	-0.505317	-0.679474	-0.483171	-0.966493	-0.847873	-0.668983	-0.837867	-1.02071	1.03263	0.710825	1.357	1.49816	1.16484	1.30821	1.76806	1.20471	1.29241	1.223	0.923405	1.40011	0.81186	1.45645	1.0974	0.857289	0.765241
		CYP11B1	-0.824618	-0.78374	-1.05495	-0.795652	-0.745482	-0.892195	-0.680065	-0.822768	-0.649786	-0.913789	-0.589749	-0.713764	-0.87292	-0.53101	-1.06866	-0.741208	-0.619762	-0.958919	-0.839799	-1.03569	-0.702984	-0.607616	1.03743	1.29891	1.39207	0.940835	1.32169	1.0332	1.50838	1.06756	1.21364	1.56543	2.01942	1.29475	1.86888	1.11269	-0.0206351	0.157503	0.580189
		CYP3A4	-1.35947	-1.04622	-0.807182	-0.465946	-0.736558	-0.397025	-0.940475	-0.724353	-0.473589	-1.28265	-0.149056	-0.611573	-0.471618	-0.652028	0.134099	-1.0248	-0.800899	-0.949338	-1.14393	-0.733616	0.152714	0.251265	-0.23604	1.48707	0.349668	0.922239	0.782813	0.951295	2.99803	0.665947	0.0930593	1.26459	1.93195	0.296446	1.35239	0.497833	0.65896	1.97081	-0.0939773
	NR4A	NR4A1	0.0769357	2.03817	0.963383	-0.439142	-0.409756	-0.142228	0.0782111	-0.270102	-0.235711	1.68503	3.47131	-0.734924	-0.7042	-0.545634	-0.793417	-0.472654	0.223658	-0.615493	3.51502	0.0125594	-0.736976	-0.343042	0.401541	0.819427	-0.38351	0.317131	-0.560904	0.0353662	-0.80537	-0.239531	0.449661	0.167515	-0.161444	-0.278433	-0.84856	-0.658143	-0.627465	-0.646219	-0.593468
		NR4A2	-0.140714	1.14402	-0.275416	-0.244062	-0.192728	0.934012	-0.0892145	0.374713	-0.487937	2.11862	3.9877	-0.69692	-0.589969	-0.67543	-0.933069	-0.715982	-0.457494	-0.759721	0.788477	-0.595382	-0.67842	0.0455413	0.424228	-0.288454	-0.544579	0.979581	-0.820688	-0.435538	-0.90853	-0.144154	1.02278	0.517855	0.211909	-0.458386	-0.989944	-0.699619	-0.909196	-0.818771	-0.983165
	RARs	RARA	-0.428312	0.465817	-0.0921464	-0.474044	-0.486975	-0.707639	0.155453	-0.392677	-0.48522	0.190389	-0.0668608	-0.642282	-0.497409	-0.683262	-0.4805	-0.630852	-0.220342	-0.462542	-0.477995	0.287513	-0.341381	-0.506698	0.330208	-0.115935	-0.43347	-0.0746845	-0.182398	0.0651755	0.0293537	-0.124055	-0.0209418	-0.372137	0.00887215	-0.408532	-0.12254	0.241344	3.68556	3.56424	3.04429
	NR2F2	NR2F2	0.459998	2.93337	-0.633157	-0.426726	0.189392	-0.856879	-0.890047	-0.9974	-0.647089	0.948729	0.79137	-0.529244	-0.956228	-0.743895	-0.308682	-0.872998	0.170871	0.197364	3.86708	1.09183	-0.396929	-0.114622	-0.718294	1.67864	-0.124779	0.485541	-0.696174	0.44883	-0.106458	-0.655621	-0.0609034	-0.357406	-0.593829	0.991181	0.0349987	-0.224377	-0.370175	-0.741333	-0.955383
Immune Response	G-CSFR	CSF3R	0.990795	-0.13712	1.27168	2.82228	-0.452496	-0.906339	0.778127	-0.164688	0.689076	-0.0897733	1.55964	-0.0525324	0.508733	1.61953	-1.4512	-0.730241	0.508521	0.935173	0.517926	-0.214366	2.70945	-0.330115	-0.959872	-0.396256	-0.84007	-0.062903	-0.874814	-0.329358	0.13761	-0.130661	-0.733805	-1.13502	-1.89805	-0.901229	-0.318885	-0.522581	-0.377267	-0.331395	-0.269485
	IL-1	IL1B	-0.549811	-0.413684	0.51745	0.681951	0.0690511	0.47424	-0.143613	-0.0252655	-0.337523	-0.123246	2.22933	0.0231983	-0.295171	0.813964	-0.239327	0.0614397	-0.445054	0.369853	-0.550793	-0.524864	5.48838	-0.0746576	-0.513499	-0.524005	-0.493789	-0.400068	-0.469041	-0.457874	-0.483757	-0.0519198	-0.452329	-0.376404	-0.463542	-0.355616	-0.539674	-0.551989	-0.383127	-0.349896	-0.457947
	IL-10	IL10	-0.208212	-0.18269	0.932959	0.850523	-0.709576	-1.37251	-0.730941	1.79019	-0.384773	2.3397	2.16795	0.393173	-1.64914	-0.357815	-0.356177	-1.28987	-0.452998	-1.3124	-0.23391	0.475785	-0.313448	-1.50881	0.013623	-1.05139	-1.10102	0.414588	-0.334535	-0.188661	1.33876	1.41641	1.05991	1.02902	0.40252	-0.168405	1.20788	-0.391928	0.429176	0.122084	0.0206522
	IL-3	IL3	1.02366	-0.26247	-0.299792	-0.0178048	0.125832	-0.741553	-0.489605	2.23471	0.975469	-0.999846	1.27164	0.593918	1.00972	-0.814393	-0.586492	-0.919866	0.898419	-0.342989	-0.602935	1.3152	-0.672841	-1.12202	-0.701638	-0.110932	0.0356888	-0.484301	-0.0305425	0.158211	1.6955	0.519942	-2.4224	-0.054606	1.55717	-0.20597	-0.0710936	0.397509	-1.37743	-0.305061	-2.27398
	IL-6	IL6	-0.173533	-0.423804	0.0891797	-0.189799	-0.310575	-0.221727	-0.000233442	-0.204679	-0.397187	0.00623136	6.01571	0.175872	-0.415862	0.630358	0.0289827	0.337543	-0.396191	-0.226875	1.3536	-0.372399	-0.238162	0.273716	-0.341385	0.0263678	-0.399491	-0.31547	-0.440456	0.0834066	-0.369659	0.057684	-0.356574	-0.410446	-0.358917	-0.378231	-0.390843	-0.409325	-0.364788	-0.341845	-0.190677
	iκB	NFKBIA	-0.830784	0.385314	1.01787	0.516405	-1.43921	-0.352219	-1.10413	-0.606056	-0.888146	0.202345	1.93149	-1.47303	-0.280207	-1.06697	-0.350066	-1.13276	-1.07322	-1.41119	3.08281	-0.56618	0.447418	-0.671133	0.691337	1.26294	-0.357468	-0.0755685	0.691144	1.1481	-1.02582	2.03187	0.502728	-0.469753	0.568048	0.746527	1.40856	-0.120804	-0.295371	-0.0799944	-0.076794
	NF-κB	RELA	0.802967	1.41934	0.928977	2.50614	-1.055	-0.991054	-1.26585	-0.841021	-0.593965	-0.960274	-0.921516	-2.09041	-1.14575	-0.814174	-0.0472013	-1.36231	-1.01992	-0.931976	-0.434909	-1.64936	-0.539018	1.39984	0.223119	0.259662	-0.307296	0.239537	0.645695	-0.201656	0.0578953	0.583839	0.228534	0.349518	0.969829	0.485823	0.663755	0.785732	0.628944	0.226481	-0.868274
	Stat3	SULF1	1.55167	1.0085	0.781212	2.72599	-0.149569	-0.700176	-0.471728	-0.216985	0.611158	1.37638	2.15769	0.0179596	-0.703851	0.630074	1.23294	0.572958	0.00496332	1.05953	0.660133	1.10821	-0.739871	-0.543688	-0.995979	-0.0918973	-0.934681	-0.691635	-0.969214	-0.547332	-0.916054	-0.878808	-0.920313	-0.903636	-0.880393	-0.75039	-0.889109	-0.887529	-0.921105	-0.960146	-0.950404
		PIM3	0.430076	1.60879	1.35252	2.59138	1.08028	1.22312	0.885132	-1.13309	0.951178	1.63848	0.893151	0.979574	1.66867	0.584152	0.600546	0.178615	0.248658	0.212974	1.48099	-0.0390517	-0.79516	-0.554529	-1.1044	-0.845416	-0.894174	-1.12257	-0.782727	-0.674652	-0.978792	-0.456593	-1.05344	-0.757409	-0.951906	-1.01221	-1.08572	-0.916933	-0.678211	-0.455458	-0.759393
		KLF4	-1.2731	-0.8644	-0.677303	-0.617471	-0.322257	-0.155411	-1.02113	-0.0947656	-1.00924	-0.555633	-0.734393	-0.679086	-0.932434	-1.18841	-1.04182	-1.02994	-0.781288	-1.27447	0.132434	-0.515095	-0.706823	-1.20925	0.744471	0.517928	1.04566	1.40648	1.79622	0.418903	0.863783	1.57129	1.34183	1.52522	2.22279	1.50705	0.444911	1.44526	0.493705	0.87544	0.19853
	TGF-β	TGFB1	4.75029	1.22693	1.54422	3.3026	-0.351365	-0.384376	-0.532988	-0.194704	0.413601	-0.212944	-0.162741	-0.405357	-0.279692	-0.148601	-0.246455	-0.398625	-0.350514	-0.325089	0.112982	-0.343625	-0.381161	-0.581531	-0.382412	-0.37352	-0.398324	-0.225519	-0.480382	-0.530312	-0.399169	-0.17275	-0.173245	-0.270924	-0.127268	-0.445855	-0.35158	-0.377574	-0.209976	-0.133097	0.331795
		TGFB2	-0.559563	-0.0794392	0.117262	-0.390125	-0.768211	-0.774349	0.0492531	0.765907	-0.458201	1.00377	-0.0425968	0.0138187	0.0222156	-0.600986	0.11924	-0.265364	-0.883854	-0.716759	2.73583	0.0204055	-0.227874	-0.353001	5.51085e-05	0.0155291	-0.479553	-0.422806	0.418547	-0.533392	-0.194695	-0.319652	-0.0903455	-0.640547	-0.433426	-1.18885	-0.32167	-0.243512	-0.219806	-0.101016	1.10707
		SERPINE1	0.961274	0.381314	0.284749	1.38995	-0.490829	-0.53442	-0.20532	-0.404347	-0.465832	0.991512	1.93007	-0.495522	-0.542375	-0.421251	-0.189956	-0.358341	-0.527861	0.118453	4.94598	-0.232079	-0.594571	-0.375784	-0.533557	-0.422485	-0.496686	-0.486535	-0.412341	-0.241611	-0.4367	-0.371764	-0.350923	-0.248743	-0.403595	-0.501579	-0.416085	-0.445086	-0.503049	-0.535446	-0.492674
		TGFBR1	0.104658	0.251874	-0.0841837	1.85179	0.271823	0.267194	-0.046222	-1.53956	-0.104497	0.881814	1.30996	-0.164654	-0.263474	0.156042	1.34795	1.66326	0.714463	0.046477	3.71829	0.598217	0.712363	-0.710415	-1.12415	0.727636	-0.40622	-0.513544	-0.670164	0.490053	-0.254717	-0.583691	-0.421704	-0.317845	-1.64142	-0.336146	-1.57169	-1.14597	-0.673323	-0.713348	-1.16187
		TGFBR2	-1.19548	0.184583	-0.00608356	-0.0681169	-1.53002	0.362499	-0.85676	0.29417	0.411432	0.987475	1.30449	-0.0635052	0.909121	-0.300916	0.754383	-0.120803	-0.535612	-0.637515	4.33864	0.875978	-1.00683	-1.16873	-0.511627	0.991867	-0.384646	-0.329156	-0.140652	-0.172621	-0.54911	-0.346969	-0.974304	-0.0936334	-0.599512	0.982969	0.0269603	-0.690852	-0.454407	-0.750839	-1.09489
		TGIF1	1.12991	-1.91162	-0.010174	0.986666	1.17442	2.17102	0.0175257	-0.261445	-0.268225	1.56424	0.339746	0.463109	0.279139	-1.58133	-0.495252	1.0107	1.01885	-0.0892829	0.47831	1.85663	1.96847	1.72934	-0.714891	-1.0901	-0.755318	-0.581235	-0.765723	-0.861385	-0.869945	-0.560099	-0.789183	-0.508599	-0.717957	-0.420328	-0.936509	-0.667165	-0.8681	-0.733354	-0.373769
		TGIF2	1.15605	2.88686	1.07814	0.249622	-0.994541	-0.66465	1.52701	-0.697539	0.599344	0.850387	0.770322	0.89483	0.345803	1.98767	0.254192	0.965926	1.16774	0.467911	-0.486202	0.181554	-0.522965	0.93496	-0.783301	-0.59151	-1.34709	-1.03678	-1.22168	-1.35304	-0.975145	-1.1646	-1.04009	-1.10045	-0.993386	-0.795885	-0.494114	-0.849799	-0.201704	-0.49162	-0.0388522
		TGIF2LY	0.137105	0.584803	0.561172	0.823954	0.323083	-0.446407	0.812333	3.16755	0.828085	0.463343	0.846705	-0.099715	0.117538	0.0743667	0.373535	0.499099	0.532651	0.200716	1.69069	0.68327	0.923079	0.360927	-1.40674	-0.97637	-1.50064	-0.341284	-0.839784	-0.534792	-1.26444	-0.838682	-0.891009	-1.15759	-1.35884	-1.28512	-1.0174	-1.36504	-1.05385	-0.23833	-1.01903
	TNF-α	TNF	-1.01972	-0.0180341	0.182577	-0.890541	-0.325668	-0.982158	-0.0181574	3.52779	-0.647819	-0.761867	-0.557257	0.47827	-0.187011	0.551878	-0.758471	-0.790297	0.0192835	-1.40781	-1.36377	0.000782182	-0.0496001	-1.03669	-0.179849	-0.512106	-0.322957	0.651424	1.2191	-0.137368	1.29705	-0.80951	0.943515	-0.604065	0.670624	-0.23979	-0.411725	1.55473	1.1744	0.831658	2.56655
Growth Factors	BMP	BMP4	-0.012238	0.512361	1.64434	0.735326	-0.824809	0.246421	-0.719027	-0.567063	1.99366	2.34622	2.06292	-0.340566	0.382083	-0.565044	-0.399951	-0.691901	-0.532636	-0.623166	-0.717926	0.27697	0.189785	2.4627	-0.531685	-0.583983	-0.31581	-0.45317	-0.777873	-0.763379	-0.541319	-0.715652	-0.515591	-0.770589	-0.741185	-0.450876	-0.0967153	-0.565881	-0.196674	-0.250684	-0.674413
		BMP7	1.96451	1.61543	3.15813	-0.234151	-0.337566	-0.176991	0.200281	-0.501691	1.55969	1.17871	0.949477	0.0224733	1.1662	-0.068132	0.26247	-0.132924	1.0286	-0.2359	-0.10808	0.304237	0.255294	1.26163	-1.01162	-1.02049	-1.06777	-0.979758	-0.711533	-0.882389	-0.806715	-0.914812	-0.702964	-1.07708	-0.895875	-1.01597	-0.951502	-0.713048	-0.911661	-0.811166	-0.852637
	CCK	CCK	1.0116	0.512613	-0.188861	5.06336	0.0661321	-0.350792	0.262677	-0.524219	0.440405	-0.424501	0.64405	-0.314808	-0.646255	-0.457981	-0.385418	-0.360288	-0.403005	-0.298645	-0.606734	-0.158697	0.0724268	-0.545097	-0.441217	0.334255	0.18158	0.224087	-0.132984	-0.306711	1.51986	0.182685	0.0234391	-0.356858	-0.207342	0.434657	0.0922837	0.145398	-1.5654	-1.42033	-1.43798
	EGFR	EGFR	-0.702471	-0.423698	0.688022	-1.04981	-1.11406	-1.07729	-0.561406	-0.874525	-0.166037	-1.04827	-0.697915	-0.770573	-0.985924	-1.00112	-0.74155	-0.963245	-0.256739	-0.712357	0.225856	-0.140149	-0.75036	0.812176	0.840642	0.38629	0.0574003	0.644699	0.666356	0.407858	1.1137	0.54494	0.402177	0.0757089	0.355455	1.00279	0.0596398	0.412413	0.699486	0.168298	0.944804
	FGF2	FGF2	-0.673675	0.142847	-0.463063	-0.0974077	-0.694731	-0.656184	0.0165816	0.343582	-0.575797	-0.154697	-0.0243816	-0.424701	-0.434367	-0.330555	-0.366947	-0.414433	-0.478219	-0.482566	1.56213	-0.243916	-0.480094	-0.91629	-0.391189	2.46728	-0.286655	0.961247	3.20978e-05	0.276279	0.248254	-0.255009	0.0925659	-0.242656	0.0794089	0.243494	0.0753757	-0.568401	-0.19618	-0.301342	-0.64672
	FGF4/8	FGF4	2.17804	-0.989604	-0.593662	0.195064	1.55814	1.02912	-0.0374077	-0.925736	1.64157	0.491037	2.01036	-1.02079	0.667776	0.498103	0.826186	0.780546	-0.961495	-0.0105674	-0.294204	0.114379	-0.510845	-1.05333	-0.926343	-0.904436	0.583557	0.228604	-0.194812	0.145471	3.09335	0.904587	-0.92172	-0.686218	0.0864812	-0.900536	-0.882041	-0.269835	-0.687124	-0.646991	-0.575068
	FGF7	FGF7	0.0052921	-0.136938	-0.2841	-0.010076	-0.381247	-0.421645	-0.11951	6.08415	-0.413709	0.166409	0.200466	-0.441512	-0.409205	-0.142395	-0.0177038	-0.233217	-0.290594	-0.0524001	0.907331	-0.0244391	-0.441847	-0.476651	-0.23372	0.921157	-0.367529	0.30021	-0.0731855	0.20662	-0.369959	-0.0826599	0.0525002	-0.146009	-0.00805218	-0.222724	-0.26627	-0.353665	-0.342329	-0.400399	-0.4169
	FGF9	FGF9	1.23495	-0.723068	-0.57742	-1.03179	-0.34683	-1.11227	-1.42282	-0.259074	-1.20994	-1.51972	0.268531	-0.0741543	-0.861473	-0.708981	0.0390965	-0.964695	0.193589	-1.01519	-0.315129	0.0276899	-1.25635	-0.713336	1.54876	0.930955	0.64194	1.61701	0.236208	0.0619244	-0.437831	-0.349704	2.17027	1.04432	0.835925	-0.414973	0.727371	0.287907	0.900513	0.893714	2.26653
	FGFR2	FGFR2	-0.990885	-0.0271678	-1.0639	0.966335	-0.234173	0.291126	-1.06766	-0.122413	0.0748871	-0.401876	-1.07526	-0.502236	-1.43807	-1.04312	-1.28972	-1.08873	-1.00908	-0.863284	-0.757763	-0.825878	0.184528	-0.721222	2.53314	1.7936	-0.189659	0.914813	1.84227	0.726074	0.654843	0.298751	-0.118715	0.963205	1.50196	-0.142109	-0.00808424	0.354533	0.188379	-0.362729	-0.208461
	FGFR3	FGFR3	-0.719244	-0.20032	-0.433138	-0.88309	0.105566	-0.051113	-0.147376	-0.74936	-0.908449	-1.23131	-0.990185	-0.647973	-0.682819	-0.938812	-0.825299	-0.477152	0.202463	-0.722469	0.830383	-0.0394787	-1.08534	-0.933182	2.2511	1.45998	0.902699	-0.769214	0.0544872	1.18344	1.18387	-0.43587	0.340237	0.502677	1.222	1.20127	3.15987	1.52424	-0.314957	-0.414251	-0.0448536
	FGFR4	FGFR4	2.41624	2.36375	0.895844	2.73612	-0.138803	0.297036	-0.276527	-0.546497	0.0830694	-0.0494182	0.370402	0.416051	1.48763	1.12409	-0.183883	-0.0947143	0.514212	1.04669	-0.778718	-0.961302	-0.00236337	2.32599	-0.304159	-0.835198	-0.819045	-0.684954	-0.415821	-0.733799	-0.752641	-0.505204	-0.837334	-0.748523	-0.312409	-0.876876	-0.652063	-0.379106	-0.844369	-0.81157	-0.454651
	Gast	GAST	-0.781679	0.637907	0.426332	-0.707449	-0.0992464	-1.57064	0.808552	0.529038	0.343284	-0.128658	-0.01199	-0.765932	0.708949	-0.0297558	-0.249852	-0.801591	0.000101807	-0.925611	-0.320235	-0.574524	-0.426001	-0.350412	0.561318	0.615891	0.387082	-0.435947	-1.85271	-1.15584	2.00262	0.242108	0.634337	-1.53872	1.59824	-0.217912	0.369274	0.835371	2.05018	1.00976	2.80759
	HGF	HGF	-0.789469	1.66667	-0.0141424	-0.20906	-0.521671	-0.50712	1.20812	1.2752	-0.00468201	2.44747	-0.255926	0.759199	0.0932714	-0.0151031	0.456417	0.495483	-0.692394	-0.554449	4.21323	0.428973	-1.21015	-0.643485	0.547046	0.127298	-0.298703	-0.694073	0.0573897	-0.775859	0.503009	-0.198236	-0.42075	-0.233458	-0.406485	0.39924	-0.665615	-0.464304	-0.498019	-0.958549	-0.23856
		MET	0.505363	-0.67533	0.385454	0.982783	-0.431635	0.133137	2.00988	-0.500792	-0.476214	-0.63488	1.193	-0.479924	1.33333	1.23082	0.647142	0.535636	2.68101	1.01762	-0.344664	0.602569	-0.0489881	0.754451	-0.923738	-0.951071	-0.9116	-0.950351	-0.818667	-0.982605	-0.599773	-0.805216	-0.916257	-0.825903	-0.619775	-0.852323	-0.915145	-1.01605	-0.493152	-0.294178	-0.442448
	IR	IGF2R	0.203711	1.49709	-0.19529	-0.107284	-1.10495	-0.760853	0.465729	-1.83295	-0.282161	-1.4002	2.4484	-0.387624	0.270174	0.625636	2.07301	1.01337	0.3904	2.69431	-0.124221	1.81687	-0.143441	0.0307181	0.326226	0.216664	0.234351	-0.103534	0.211644	-0.274753	-0.648545	-0.110782	-1.59168	-0.328302	0.0822341	-0.0485295	-0.0858693	-0.429977	-0.786768	-0.910099	-1.9486
	VEGF	VEGFA	1.59899	0.932425	0.963577	1.19526	0.0516704	0.691035	0.158982	-1.11139	-0.426248	-0.0325181	1.48718	0.107156	0.00779307	-0.401722	1.42878	0.608074	0.453197	0.972845	-0.609335	1.88565	0.0919647	0.960649	-0.771564	-1.2533	-1.06833	-1.18378	-0.815473	-0.21983	-0.777922	-0.566039	-0.965846	-0.869509	-0.458158	-0.746099	-0.804161	-1.12256	-1.05864	-1.03738	-0.857476
Stress Response	AP2	TFAP2A	0.708458	-0.37272	-0.294529	1.86882	1.92888	-0.349234	-0.514779	-0.370249	-0.0380842	0.232612	-0.374943	-0.546395	-0.0278852	-0.516075	-0.555516	-0.403138	-0.50711	-0.545961	-0.389141	-0.377478	4.20698	-0.519178	-0.538498	-0.491181	-0.397666	-0.510215	-0.453847	-0.460331	-0.391376	-0.404281	-0.500511	-0.648676	-0.277467	-0.507048	-0.477317	-0.520371	-0.10063	-0.178588	-0.313383
		TFAP2B	0.356279	1.47317	0.962849	0.418883	0.766184	0.444199	1.41534	-1.09993	1.14687	1.03466	1.21693	0.888054	1.17673	0.758669	0.685812	0.826132	1.50137	0.513268	0.735929	1.27146	-1.34514	-1.44541	0.0798626	-0.745089	-0.410745	0.347452	0.132339	-0.411821	-0.147286	-0.568546	-0.00679882	-0.762505	0.159861	-0.429168	-0.127502	-0.270018	-1.57135	-1.59162	-1.62817
	c-Jun	MAPK8	-0.558415	-0.271056	-2.20475	-1.16769	2.21507	1.09778	-1.14844	-2.31163	-1.00046	0.723601	0.267941	1.37914	-1.53763	-0.271168	-0.898639	-0.941216	1.45003	-1.41596	0.878558	-0.141667	-0.177416	1.39129	0.179033	0.818146	0.0496165	-0.189276	-0.28816	0.53213	-0.535281	1.29509	0.138853	0.401159	1.30597	-0.771663	0.307293	0.149029	0.0542984	-0.463414	-0.0716157
	HIF	HIF1A	2.09505	-0.116423	-0.650544	2.2633	0.0512195	1.64522	-0.762681	-1.77768	-1.25615	1.34161	0.481765	-0.449554	-0.796791	-0.450644	-0.565698	0.0490408	-1.03823	-0.801407	2.60585	-0.807927	-0.306047	-0.429869	-0.736423	-1.09373	-0.847721	-1.0847	0.556569	0.0599749	0.597481	0.989253	-0.129173	0.621972	0.749388	-0.170206	-1.08861	0.278496	-0.62753	-0.201112	-1.01678
	MAPK	MAP3K4	-0.496962	-0.727246	-0.674733	-0.818372	-0.544144	-0.382393	-0.933921	-0.718831	-0.612781	-0.682298	0.665895	-0.839553	-0.369415	0.452778	0.601729	-0.327921	2.84425	0.286479	3.26984	1.05787	0.018769	1.58085	-0.520793	0.307903	0.167251	-0.875654	-0.28955	-0.269142	-0.866701	-0.873659	-0.210624	-0.316788	-0.344651	1.17699	0.985583	0.918548	-0.781182	-1.20166	-1.49654
	PTEN	PTEN	-1.26996	-0.702097	-0.567603	-0.309794	0.000231741	-2.65269	-1.11959	-2.99689	-0.0882167	0.191175	0.420418	0.416498	-1.0468	-0.28138	-0.842558	-0.226299	0.0891228	0.926183	2.5938	-0.522717	-1.39123	-0.634882	0.432442	0.270554	0.785046	1.06147	0.881894	0.517836	1.55827	0.0715515	-0.224943	0.674686	0.575009	0.472422	0.337712	1.06138	0.445516	0.339675	-0.00934687
	p53	TP53	4.09489	3.24429	0.10218	1.46027	0.0736434	-0.220409	-0.364692	-0.11723	1.46688	0.214947	-0.863801	-0.242492	-0.248906	-0.921441	0.111498	0.534846	-0.21561	-0.242544	-0.420267	0.298973	-1.05479	-0.186925	-0.537942	-0.647763	-0.249883	-0.0892217	-0.680797	-0.685597	-0.535536	-0.425476	-0.561993	-0.292346	-0.705106	-0.390893	-0.413904	-0.108229	-0.0776701	-0.160464	0.824641
ECM	E-Cadherin	CDH1	-1.81551	-1.17166	-0.732697	-2.10788	0.14395	-0.0428141	0.669147	-1.93303	0.0738674	-1.44585	0.202449	0.316129	-0.390581	0.168763	-0.371168	0.239662	0.172742	-0.323113	-2.43528	0.663848	-0.750157	0.900565	1.31211	0.563096	0.814189	0.839111	1.71244	0.916639	0.490338	0.14633	0.736341	0.260662	2.2725	0.600739	-0.183063	1.34845	0.567625	-0.0131209	-0.456261
	HSPG2	HSPG2	0.978807	1.89237	0.400881	5.09833	-0.680465	-0.63841	-0.404496	-0.581329	-0.042936	0.0443439	-0.276453	-0.541916	-0.612534	-0.0586856	-0.319914	-0.514666	-0.0866005	0.1421	2.00383	0.223184	-0.641492	-0.367782	-0.255852	1.03575	-0.447825	-0.270459	-0.360353	0.333474	-0.484553	-0.462484	-0.475312	-0.496881	-0.0502647	-0.112006	-0.129627	0.227799	-0.520707	-0.640451	-0.494148
	Integrin	ITGA6	-0.516642	-0.966617	-0.813798	0.634878	0.30246	0.916653	0.249273	0.463313	-0.367239	-0.312662	-1.28103	3.03663	0.201338	-1.11465	-1.57432	0.684413	1.55506	0.393249	-0.483547	-0.198896	-0.888665	1.20947	0.0970411	-1.24848	-0.119841	-0.199069	0.83505	-0.549189	-0.633249	-0.202914	-0.00266529	0.105928	1.74558	0.0312259	-0.446395	0.505459	-1.16757	-1.38516	-1.81309
	Notch	NOTCH1	-0.664268	0.498865	0.352261	-0.411224	0.0291948	-0.293954	0.259205	-1.23396	0.612889	0.114022	0.830358	-0.245511	1.3672	1.49668	0.998803	0.520639	3.29363	2.41924	1.25259	1.54302	-0.249182	1.11536	-0.634719	-0.473902	-0.773426	-0.828839	-0.866492	-0.961422	-0.870172	-0.90022	-0.722633	-0.832907	-0.62273	-0.695667	-0.926318	-0.791435	-0.894861	-0.830189	-0.794521
		NOTCH4	-0.462681	-0.444038	-0.420844	-0.311877	-0.911695	-1.23569	-0.764849	-1.18447	-0.293717	-0.453441	-0.716561	-0.921962	-0.904228	-0.800981	-0.648331	-0.749121	-0.909537	-0.63962	0.0708779	-0.731023	-0.510856	-0.732193	1.11214	0.808264	0.905201	-1.05833	1.69252	1.24331	1.93418	1.72769	-1.02272	0.571605	1.62949	0.521573	0.704612	1.40029	1.75909	1.1919	1.68145
		HES6	-0.27233	1.02911	0.22607	-0.00809588	0.885004	0.137069	0.410002	-0.826851	-0.149506	0.0409016	-0.229389	0.343886	-0.573688	1.01908	0.252467	2.39709	1.69381	0.365439	-0.794309	2.20809	3.25444	0.914713	-0.751318	-0.602284	-0.551777	-0.961355	-0.966357	-0.473908	-0.36164	-0.846204	-0.89053	-0.657688	-0.942677	-0.936205	-0.915945	-0.361429	-0.842532	-0.837929	-0.724729
		HEY1	-0.287776	-0.996955	-1.31546	-0.808032	-1.28605	-1.1161	-1.43847	-1.47841	-1.24335	-0.287212	0.803083	-1.16695	-1.0974	-1.13143	-0.981019	-1.296	-0.976345	-0.905072	2.42786	-0.62295	0.314493	-0.482447	1.32401	0.988128	0.87127	0.276574	1.26831	0.535312	0.293665	0.524744	0.716177	0.321214	0.319534	1.34135	0.520798	0.481698	0.93215	1.04232	0.591776
	NGAL	LCN2	-0.516711	1.00784	0.514128	0.486711	-0.695677	1.93719	-0.496937	0.772731	1.01814	-0.0225335	-0.265013	0.612886	3.29643	-0.629677	0.171727	-0.445977	-0.309775	-0.732645	-0.802775	-0.789672	3.67365	-0.0311299	-0.756225	-0.769159	-0.450486	-0.619511	-0.733449	-0.376243	-0.541004	-0.690288	-0.6395	-0.764152	-0.715887	-0.0540453	0.562605	-0.374161	-0.637752	-0.469267	-0.469576
	NOG	NOG	0.133334	-0.712009	-0.454791	-0.471308	-0.160798	-0.586205	-0.800008	2.75267	-0.036658	-0.0520261	0.935065	-0.153093	-0.429123	-0.466899	-0.483689	-0.330076	-0.515835	-0.292626	-0.0203899	-0.288377	2.50754	0.354225	-0.256635	-0.617438	-0.337296	-0.28654	-0.362841	-0.423064	-0.40598	-0.158956	-0.495561	-0.853326	-0.641497	-0.884054	-0.183408	-0.776932	-0.74088	-0.730714	-0.47046
	OPN	SPP1	-0.122972	-0.195244	2.00629	1.09585	-0.181125	-0.285802	-0.76199	0.530572	0.086574	0.741536	2.68787	-0.00956883	-0.676604	0.226724	1.43044	0.627858	-0.019552	1.02636	0.17557	0.67132	-0.386837	-0.448163	-0.821017	-0.784649	-0.842669	-0.834118	-0.855851	-0.701608	-0.80701	-0.854011	-0.844227	-0.852234	-0.567888	-0.794781	-0.84154	-0.550088	-0.829728	-0.826823	-0.818442
	SHH	SHH	-0.0274819	3.01006	0.542928	-1.19942	-1.36606	0.849826	2.23413	0.929267	0.135849	-0.4925	0.780586	-1.02777	1.912	0.816455	-0.736209	-0.622489	2.33786	-0.201703	-1.06582	0.958858	0.154974	-0.184044	-0.0489422	-0.978762	-0.430746	-0.317806	-0.239204	-0.745265	-0.0873166	-0.333121	-0.476866	-1.11495	-0.0176301	-0.959021	-0.565147	-0.180531	-0.184958	0.137692	0.121535
	Wnt	WNT5A	-1.06749	0.1685	2.45329	-0.154413	0.089536	-0.198726	1.37868	-0.0929701	0.0960535	1.05738	0.137457	2.39338	-0.506017	0.798116	1.39113	1.77562	1.29035	-0.291034	-0.00593912	-0.428605	-0.102032	1.01107	-0.576838	-0.880554	-0.891847	-0.870358	-0.963609	-0.938196	-0.837005	-0.699742	-0.932651	-0.701691	-0.889716	-0.932737	-0.935015	-1.02413	-0.516456	-0.397395	-0.847446
		APC	-0.027596	-1.09213	-1.46292	-0.251727	-1.20471	0.589695	-0.61513	-1.23319	-1.75723	-0.666861	-0.0232655	-1.06719	-0.549777	-1.25854	-0.364291	-0.600217	-0.611322	0.202152	-0.169396	-1.02652	-1.30446	0.0065089	1.22684	1.55874	1.1213	0.788834	1.66361	0.667106	2.01755	0.276528	0.344377	0.867226	2.10525	1.29095	0.747165	1.40712	0.141985	0.150381	-0.545848
		SFRP2	3.33682	0.166468	0.111023	1.60623	-0.766488	-0.689884	-0.792687	-0.649814	0.300175	0.941044	3.15977	-0.522805	-0.593396	0.440494	-0.223657	-0.261057	-0.0583204	0.472274	1.29499	2.30242	-0.822337	-0.776665	-0.749898	0.0526778	-0.455259	-0.126015	-0.518999	-0.0877807	-0.724853	-0.0639962	-0.44898	-0.199561	-0.275958	-0.143945	-0.671622	-0.541872	-0.774767	-0.767614	-0.772972
		SFRP4	-0.120115	0.95694	0.0500406	0.274514	-0.17815	-0.468845	-0.495459	-0.376142	0.507654	0.952679	2.49741	-0.348827	-0.439288	0.300179	0.390797	-0.0748926	-0.315102	0.431136	5.00425	1.17567	-0.503944	-0.477561	-0.501888	-0.415554	-0.516262	-0.519721	-0.480042	-0.514225	-0.504341	-0.498583	-0.488401	-0.529032	-0.496827	-0.505832	-0.527664	-0.496485	-0.543717	-0.536841	-0.505912

## Sheet: Cell Cycle
	Cell Cycle Related Genes
	CRC Tissue																										Normal Tissue
CCND3	-0.238282	1.9973	1.54769	-1.18329	1.23657	-0.36329	0.886139	-0.533913	0.27959	2.13512	-0.486466	-0.328652	-1.93899	-1.18021	0.344721	-1.0591	-0.452162	0.118394	-0.562656	-1.00284	-1.38763	-0.489891	-0.758689	-0.576477	-0.992688	-1.76035	0.459033	1.23969	0.205281	0.402578	0.482722	1.11629	1.26172	-0.0262328	-1.49171	0.715121	-0.0325526	0.79552	-0.883138	0.0286517	0.843731	1.07493	0.558423
S100A6	-0.548115	-1.01028	0.9568	-0.324812	-1.11738	0.462037	0.614853	2.35872	1.00937	1.35116	-0.56755	-1.50832	-0.931188	-1.03842	0.722085	-1.42781	0.171737	-0.843633	-0.74193	1.16029	0.16188	0.427728	-0.765399	-0.705802	-1.51849	-2.57409	0.519434	0.850764	1.89853	-0.568351	-0.0467445	0.587963	-0.289852	0.0311204	0.752186	-0.236438	0.234632	-0.168022	-0.118316	0.423214	0.326508	0.2989	1.73103
G0S2	0.163498	2.45386	3.69464	-0.623782	-0.194016	1.38068	0.0225233	2.34763	-0.0484192	0.365665	2.19671	0.0814836	-0.672507	0.0597186	-0.673983	0.233339	-0.333036	0.58354	0.0452244	-0.0880162	-0.194272	-0.45452	1.00923	-0.491506	-0.386809	-0.639985	-0.644529	-0.659629	-0.651104	-0.644289	-0.618354	-0.530678	-0.670648	-0.656395	-0.659257	-0.671143	-0.635047	-0.621557	-0.642847	-0.632967	-0.266668	-0.2637	-0.368091
CCPG1	-1.36439	-0.972452	-0.911999	0.123111	-0.351262	-1.70235	-1.02631	-0.665823	-0.390082	1.31173	0.40459	-0.16223	0.432157	0.128289	-0.822154	-0.860903	-1.17721	-0.175825	-0.716437	0.00054421	-1.46345	-1.36739	-0.96556	-0.989835	0.709175	-0.752267	0.39146	-0.0785029	0.041301	0.486938	1.52247	-0.196329	0.282813	-0.201806	1.42824	1.49874	0.895934	1.6294	2.63707	0.272913	1.4459	1.04396	0.627853
RBL2	-1.28169	-0.778009	-0.370719	-0.517475	0.473404	-1.80428	-0.728821	-1.02181	-0.433541	-0.446936	1.25619	-0.795654	0.139423	-1.20092	-1.34154	-0.847235	1.76299	2.27527	1.40859	-0.239534	-1.64638	-0.737217	-0.919504	-0.58333	1.00485	0.083491	0.284846	1.30449	0.779313	1.18412	2.1017	-0.37991	-0.32663	0.92727	-0.136292	0.824365	-0.0468552	0.691329	0.982081	-0.18041	0.0625873	-0.139738	-0.641876		3
ERF	0.934937	-0.727036	-1.13542	-0.997674	1.16579	2.6938	4.22605	1.34702	0.305165	-0.145225	1.10873	-0.556738	-1.11041	1.0376	-0.210985	-0.0579405	0.153703	-0.190286	-0.336426	-0.571862	-0.135566	0.112562	-0.414323	-0.595865	0.576213	-1.03409	-0.530602	-0.277503	-0.342727	0.213581	-0.281539	-0.307928	-0.402114	-0.234253	0.352957	-0.194954	-0.668237	0.145981	-0.456516	-0.28242	-0.914727	-0.843416	-0.417297
CDKN1B	-0.572227	0.254088	-0.500381	3.46876	0.783089	-0.744854	0.481383	-1.51354	-0.139962	-1.01047	1.17555	-0.577515	-0.0487614	-0.81772	-0.802827	2.80513	0.10644	1.46974	1.2674	0.871768	-1.05573	1.05447	-0.0603395	0.724698	-0.311335	-0.499866	-0.00749425	-0.244622	-0.733538	-0.317041	0.316591	-0.83166	-1.51668	-0.913879	0.307545	0.0539106	-0.251602	-0.674665	0.0869875	-0.855021	-0.131334	0.114402	-0.208887
CSK	1.22172	-0.927934	-0.638891	0.569203	1.40276	2.71279	1.40531	0.853715	0.0658693	1.02796	-0.483001	-0.951834	-0.740795	-0.196514	0.413952	-1.07485	-1.71843	0.927246	0.242553	0.116371	-0.223289	-0.542447	-0.156525	1.24092	-1.09913	-1.61304	-0.714281	-0.872553	-0.12609	1.3357	1.37201	2.02078	0.346896	-0.625532	-0.802971	-0.927556	-0.34497	-0.207782	-1.2522	-0.190473	-0.217975	-0.0887145	-0.537975
CCNG2	4.57072	-0.870421	-0.724551	0.130119	-0.539115	-0.832695	-0.412918	5.3699e-05	-0.876488	0.0736958	-0.153039	-0.516902	0.300741	-0.654395	-0.156264	-0.460959	-1.04315	-0.466211	-0.293068	0.254817	-0.912371	-1.15686	-1.03321	-0.600365	-0.960467	-0.743774	-0.535504	-0.0276139	0.0292709	-0.0990842	0.836849	0.347542	0.7526	-0.172101	0.953578	0.758688	0.251106	1.59029	1.89171	0.207568	0.742056	0.581601	-0.0314806
CCNDBP1	-0.245626	-0.938559	-1.00603	0.341699	-0.558997	-1.20957	-0.791895	0.0353358	1.16846	-0.296261	0.289925	-0.575221	-0.575986	0.164441	-0.114518	-1.11129	-1.99592	-0.0149166	-0.83193	-0.329318	-0.895128	-0.974354	-1.28808	-1.46513	-1.01395	-0.488967	0.338499	-0.0867029	-0.143934	-0.249464	1.20926	0.726875	0.737152	0.154607	0.0906429	1.49001	2.17488	1.11144	1.68257	1.16407	2.19198	1.40203	0.727857		1.5
SIPA1	1.01315	0.102669	-0.640763	-0.605012	-0.653357	0.260336	2.40689	4.22864	-0.606681	0.957333	1.28471	0.548915	0.428002	0.468182	-0.85008	-0.105801	0.542989	-0.602693	-0.374095	-0.70089	0.191385	-0.208219	-0.377849	-1.15862	-0.397891	-1.00532	-0.165392	-0.603247	-1.0638	0.385063	0.130453	0.39482	-1.21211	-0.142599	-0.512256	-0.641697	-0.98312	-0.69807	-0.0590377	-0.842243	0.642743	0.235562	0.988993
CDK5R1	0.592261	0.59513	0.11808	-0.382285	0.790426	1.32262	-1.056	-0.882545	1.19883	-0.52088	-0.754664	-1.08768	1.08096	-0.984134	-0.538057	0.702579	-1.01686	0.544722	-0.766099	-1.18004	-0.774733	-0.64008	0.213667	-0.407957	0.122428	0.112224	-0.545196	-0.333801	-0.400435	-0.0373854	0.686892	-0.578783	0.737195	0.859747	0.033759	0.184145	-1.03624	-0.939702	-0.795038	-1.33648	1.27869	2.53587	3.28486
DUSP6	0.16527	4.54217	0.676768	-0.465342	-1.10551	-0.358181	-0.577289	0.818081	0.555392	0.459557	1.18424	-0.845284	-0.538493	-0.273551	-0.512974	-1.03667	-1.16321	-1.10541	-0.0421702	0.783744	0.508163	-0.710997	-0.978284	-0.873279	0.977751	-1.40742	0.420752	1.24235	0.469502	-0.642781	0.140394	-0.223246	-0.286049	0.95565	-0.200129	0.438001	0.104656	0.470326	0.119973	0.281105	-0.875403	-0.435488	-0.65667
PPP1R15A	1.24243	-0.691102	0.974444	-1.08662	1.14343	2.00077	f	1.57429	-0.84103	-0.15826	2.31453	-0.137566	-0.965025	1.91539	-0.496429	-0.464473	-0.829695	-0.493667	-0.699825	-0.144286	-1.00624	-0.798398	-0.890774	-0.0844904	-0.214371	-0.809584	0.320011	-0.427327	-0.00140368	-0.857636	-0.147178	-0.158522	-0.9603	-0.526056	-0.0886681	1.69874	0.00677736	0.337214	-1.09224	0.423899	-0.628397	-0.266976	-0.597795
DUSP1	-0.136399	-0.45041	-0.846317	-0.906775	-0.64399	0.278944	0.122574	-0.465215	-0.642923	0.176244	1.63186	-1.04951	-0.927189	1.02345	0.00668196	-0.70212	-0.442657	-0.908049	-0.274069	0.207148	-0.909234	-0.442689	-0.559025	-0.650224	3.38307	-0.414805	1.61945	0.272126	-0.141602	-0.682267	0.596123	0.736557	-0.594166	-0.617306	1.95666	2.70874	0.725404	0.310837	-0.403076	0.0370554	-0.635613	-0.276828	-1.07049		0
FOXO4	0.486461	-1.62111	-0.581502	-0.519586	-0.898258	3.00987	2.41297	2.89133	-1.03938	-0.767582	-0.228547	-1.27898	0.068095	0.0753909	-0.711711	-0.208552	0.448162	-0.120856	-0.988855	-0.42217	-0.713526	0.440127	-0.105296	-0.712644	-0.440894	-0.357034	-0.828108	0.397095	0.499782	-0.125666	-0.108044	-0.675749	-0.6514	-1.09193	0.637467	-0.261854	0.199766	0.438164	0.740728	0.86661	-0.287238	1.27321	0.861237
IRF1	0.405747	1.6072	-0.361135	-1.14133	1.79556	-0.544775	-0.125313	1.13277	-0.581267	1.77667	-0.930984	-1.12664	-0.884757	-1.07801	-0.349497	-1.09807	-0.830233	-1.23716	-0.950766	-0.640204	0.215203	-1.20398	-0.706001	-0.924737	-1.00988	-0.839242	-0.276227	-0.628847	0.757521	0.80836	1.65539	1.38911	2.00726	1.1826	-0.202953	-0.344316	0.242018	0.523744	-0.0987502	1.81107	0.124679	0.625697	0.0544739
BCL3	-0.327343	-0.77732	1.12268	-0.782167	1.29516	0.352967	0.693869	1.15157	0.468749	1.68635	-0.341815	-0.643615	-1.32327	-0.44971	0.786795	-0.567607	-1.56779	-0.886488	-0.248715	1.76963	0.991913	0.0774717	-0.614464	-1.67173	0.569279	-1.68384	-1.85253	-0.180698	1.417	0.0535484	0.379322	0.744725	0.810594	0.899029	-1.61443	-0.135435	-0.299622	-0.0373265	-0.751391	2.03924	-0.408099	0.317531	-0.462015
CDKN2D	0.20891	0.0175415	1.31139	-0.66552	-0.60044	1.68393	1.13034	0.238646	-0.278289	0.333543	-0.754282	0.173255	-0.396779	-0.86803	-1.00317	-0.687419	-0.267004	-0.867878	-1.3632	-1.44967	-1.34574	1.179	-0.0598712	0.235519	-1.19041	0.0910112	-0.324429	-1.19335	0.32221	0.00612033	-0.0462026	-1.16174	-0.13043	0.985956	-0.236627	1.15788	-0.0358132	0.355761	-0.0785226	0.377588	0.767986	0.401166	4.02706
HERC5	-0.0771728	1.9739	-1.53673	0.518896	2.1771	-0.185338	1.08288	1.91123	-1.43074	0.185424	0.553901	-0.386626	-0.268136	-0.0954474	-0.728004	-0.144209	-0.401362	-1.0149	-0.475301	-1.02758	-0.898322	0.474423	-0.396615	2.30708	2.31419	-2.21939	-0.927003	-0.0489156	-0.557391	0.567733	0.0929578	-0.227615	-0.556486	0.659703	0.362904	0.153	0.048113	-0.160363	-0.0381339	-0.0214644	-0.285564	-0.474747	-0.799876		-1.5
CDK9	0.55659	0.641426	0.961748	-0.823929	-0.756014	1.94119	1.77987	0.860125	-0.684716	0.0602256	1.22228	0.50641	-0.833078	0.89703	-0.762912	-0.244757	1.09769	-1.19773	-0.952444	-0.841645	-0.412986	0.609527	-0.292657	-0.859774	-1.29263	-1.55016	-1.19551	-1.48168	-0.940509	-0.499001	-0.865854	0.0127124	0.279532	-0.780998	0.156478	0.398376	-0.221064	-0.327014	-0.148883	0.799586	1.61339	1.01459	2.55715
CIZ1	2.77891	0.106326	0.00331747	-2.20981	1.36656	1.2473	3.04845	1.04868	0.0330279	-0.718606	-0.99541	-0.123137	-0.505309	-0.392892	-0.0819194	-0.955714	-0.989509	-0.00555059	-0.205604	-0.506078	0.119746	0.932971	0.64029	0.386418	0.319667	-0.824703	1.2721	0.132982	0.209776	1.02	0.869297	-0.053795	-0.300645	-0.327093	-0.0823367	-0.79469	-0.268587	-0.521216	-0.989764	-0.764379	-0.666197	-1.07169	-1.18118
NCAPD2	1.70834	3.37702	0.948584	0.405396	1.27148	0.385481	0.660525	-0.420217	1.02727	-0.587468	-0.866747	-1.06491	-0.477499	0.181651	0.644817	0.801903	-0.537094	0.673898	0.6941	0.647046	1.25085	1.75178	-0.56502	0.89261	-1.19872	-0.259269	-0.63522	-0.504884	0.00237613	-0.627195	-1.3458	0.179603	-0.403319	-0.777124	-0.776023	-1.20369	-0.674185	-0.412961	-1.50043	-0.961476	-0.17731	-0.663529	-0.864635
TFDP1	1.13788	-0.353324	0.398373	0.504453	2.77246	1.33281	-0.950987	-0.51603	-0.186631	-0.0218337	-0.363992	0.787828	0.415261	0.522295	0.221097	1.29092	0.829818	0.965821	1.18527	0.0230212	0.472988	0.954462	2.33847	1.69771	-0.823149	-0.954962	-1.13409	-1.18174	-0.806236	-1.04255	-1.15749	-0.916416	-0.786312	-0.600962	-0.984755	-0.841829	-0.933256	-0.744467	-1.0917	-0.154098	-0.539511	-0.353145	-0.411465
SMC3	2.35142	0.0580591	-1.16988	-0.475643	0.163072	1.32082	2.33068	-0.406257	3.34153	-0.26407	-1.00981	-0.139096	-1.11252	-1.32163	-0.188113	-0.469844	1.29503	1.52261	0.862725	0.22622	0.1361	-0.972492	0.323189	-0.578476	-0.437154	-0.741275	0.0929745	-0.641282	-0.561824	0.158331	-0.882863	-0.0389009	-0.100441	-1.0912	-1.12208	-0.0329885	-0.41298	-0.525563	-0.0876869	-0.207985	0.433061	0.572621	-0.196407		-3
CUL1	0.850295	-1.67389	0.0633364	1.25942	2.79681	1.61299	-1.19241	0.548399	-0.655349	-1.47702	0.287843	0.120117	-0.404801	-0.459291	0.137995	0.271195	0.877589	1.05977	-0.0232908	-0.1528	0.233432	-0.0225995	2.89772	0.973357	-0.243591	-1.20059	0.627698	-1.34648	-0.708071	0.450185	-0.304511	0.13022	0.255778	-0.15759	-0.522177	-0.940786	0.12918	-0.303598	-1.2087	-0.0804036	-0.268982	-0.713581	-1.52284
GTSE1	3.87694	-0.19058	-1.03241	-0.188618	0.765681	2.07886	-0.213027	-0.561042	0.0515569	0.985413	-0.924019	-0.194675	-0.67177	-0.245015	1.04449	-0.668931	0.30799	-0.105965	0.520571	0.734531	1.24486	-0.121294	-0.341208	1.71428	-0.678348	-0.753959	-0.930941	0.383869	0.709518	0.189504	-1.34745	-0.155538	-0.612165	-0.590847	-0.58838	-1.06355	-0.524119	-0.808642	-1.21224	-0.97203	-0.140364	0.18369	1.04538
PSMD8	0.702471	-0.0344437	0.426775	2.0755	0.0755971	1.61552	1.18473	1.97876	1.0785	0.25047	-0.818484	0.330265	0.153743	0.891569	0.374439	0.344614	0.956408	0.0243754	-1.36714	-0.197761	-0.0433147	1.28664	1.61144	-0.858324	-2.29058	-0.938727	-0.713559	-1.20163	-0.989594	-0.48724	-1.22423	-0.144969	-1.05964	-1.38282	-0.531718	-1.12285	-0.259279	-0.229714	-1.10907	1.06974	-0.077489	0.130813	0.520203
ANAPC7	-0.203726	2.43718	0.893645	0.372436	1.50681	0.0106406	0.725907	-0.548782	-0.120163	0.512781	-0.348524	-0.527786	-0.850681	0.805344	0.560864	-0.286251	-1.24528	0.24728	0.716473	1.07065	0.766889	0.860039	1.43746	2.41729	1.65725	-2.05166	-0.341058	-0.602354	0.20057	0.37171	-0.0187366	-0.777374	-1.01892	-0.522066	-0.701014	-0.865356	-0.616723	-0.997183	-0.955123	-1.02343	-0.863295	-0.999312	-1.08642
CCNF	1.55571	1.02458	0.567975	1.01244	1.96127	0.937488	-0.753514	-0.0165297	0.361028	0.314269	-0.621696	-0.344392	-0.0770714	-0.00319925	0.682023	1.03085	1.20487	0.0519256	0.623334	-0.0915518	1.08304	1.03671	1.35377	1.4233	-1.08611	2.14748	-1.66032	-1.20316	-0.871858	-0.486239	-1.3416	-0.661781	-0.974539	-0.674631	-0.635079	-0.800721	-1.09375	-0.715058	-1.00783	-0.708524	-1.40907	-0.822252	-0.311591
AURKA	-0.290726	1.13383	0.0755707	0.947097	1.77489	1.19573	0.426412	-0.529198	-0.298719	0.251387	-0.632679	-0.260456	-0.378918	0.479171	0.519916	2.13726	1.17956	1.90025	0.375071	0.260434	0.579112	0.444461	1.51732	2.78038	-0.915901	-1.09303	-0.908596	-0.884181	-0.706543	-0.98907	-0.922512	-0.707664	-0.893144	-0.812236	-0.979158	-0.763228	-0.673761	-0.79472	-0.795684	-0.672632	-0.665372	-0.721511	-0.688214
RAD17	-0.33568	1.55291	-1.11022	-1.74804	1.06193	-0.283622	-0.138648	-0.392602	-1.34326	-0.357298	-0.613132	-1.43534	1.62021	0.637649	1.09197	-0.815154	-0.223995	-0.0644168	0.194754	0.749079	1.92935	1.66231	-1.45816	-0.465397	-1.16535	-1.14473	-0.597423	-0.657289	0.395748	0.439928	0.403598	1.06433	0.0977758	-0.212399	1.01169	0.649532	0.89055	0.84374	0.165857	-0.584834	1.01445	0.027553	-2.35793
CDC23	-0.1397	4.30082	0.156889	0.243988	1.64598	-0.989308	-1.22572	-0.656496	-0.245275	0.561587	-0.287607	-0.638964	0.309883	1.41659	0.851254	0.432983	-0.099852	-0.672258	0.017821	0.0381816	1.5458	-0.073139	0.233689	-0.386454	-1.01053	-0.858445	0.228741	-0.495812	-1.03611	-1.06811	0.421743	-0.537921	-1.55113	-0.705811	-1.30828	0.254495	-0.146454	-0.284124	0.744855	-0.0287522	0.236597	-0.0328003	0.837157
UBE2V2	1.80518	1.19497	1.62027	0.797102	0.823194	-1.61366	-0.495308	0.0279263	0.895062	1.64202	-0.140048	1.1035	-0.167877	-1.03078	0.517608	1.32255	0.499119	0.12886	1.47057	0.176347	0.569246	0.757021	-0.584953	1.04197	-0.584756	0.283869	0.124836	-0.410551	-0.5261	-1.90268	-0.987494	-0.718591	-0.24189	-1.55139	-2.04071	-2.10354	-0.651313	-0.203939	0.127577	0.0153905	-0.449941	-0.173056	-0.365623
CDC16	-1.59277	-0.883204	0.254162	-0.350392	1.12317	0.396159	0.161806	-0.681932	-0.547095	1.0763	1.945	2.57606	-0.466183	-0.397202	-0.76112	0.983321	0.750087	0.928961	1.46317	-0.0962217	0.363836	1.61384	1.59003	1.72722	0.612439	-1.60876	-0.368908	-0.607588	-0.359666	0.00821334	-0.0568275	-0.823288	-0.911249	-0.84554	-0.506553	-1.1324	-0.333086	-0.670723	-0.541054	-0.628067	-0.398334	-0.700559	-1.30505
CDKN2C	0.339585	-1.14829	4.59841	0.500668	0.152143	0.320324	-0.617384	-0.373391	-1.46309	0.570618	1.01383	0.740848	-0.206379	0.377492	1.00996	-0.598125	-0.562059	-0.65501	0.123677	0.0283346	-0.7566	-0.464	-0.561148	-0.458092	2.00091	-0.736349	0.63156	-0.27374	-0.291759	-0.727177	-0.695237	-0.457157	-0.643248	-1.00776	0.291337	-0.486213	-0.718557	-0.262796	-0.717101	0.303214	0.174996	0.632313	1.07044
PTMA	0.459913	-0.908923	0.729178	0.707538	-0.603663	-0.534294	-1.30304	0.231637	0.668977	-0.659978	-0.139708	0.522515	0.31291	-0.676925	0.120458	0.828979	0.956319	0.718348	1.62746	0.423686	0.439819	-0.985557	0.27279	1.83696	0.0372755	-4.34051	0.00722636	0.551011	0.219479	-0.391048	-0.647163	1.1187	0.911135	0.564401	-0.246433	-0.44414	-0.64524	-0.882418	-1.4702	0.0153065	-0.191315	0.175842	0.61269
BRCA2	-0.0950587	0.342953	0.203765	1.28327	1.5112	0.552059	-0.501041	-0.952433	-0.48292	0.455079	-0.540072	1.17135	0.894346	-0.234943	0.0939662	1.27187	2.14909	1.08615	1.45916	0.5215	2.51215	0.365917	1.06333	0.911493	-0.904147	0.769452	-1.21818	-1.03711	-0.696525	-0.828313	-0.997771	-0.864067	-0.512615	-0.380139	-1.01795	-0.923077	-0.839435	-0.949394	-0.998545	-0.64021	-1.02205	-0.837698	-1.14442
MLH1	-1.96435	1.66963	0.383907	-0.186007	-0.15468	1.51169	1.50444	-1.67092	0.297578	0.135304	-0.0724896	0.999693	0.25268	1.54126	1.56742	1.48424	0.241811	-0.343073	1.23785	-0.46197	-0.439503	1.24346	0.0967588	1.55529	0.4091	-2.55027	-0.463771	-0.104085	-0.388908	-1.35289	-0.518467	-0.980852	-0.480969	-0.942185	-0.937256	-0.506126	-0.482989	-0.407591	-0.63448	-0.271338	0.345483	0.179302	-0.341734
SUGT1	0.0840296	-0.0351088	-0.520832	-0.432046	0.725841	1.30681	0.741859	-0.09449	0.0682614	1.3849	1.47149	1.84334	-0.86405	-0.349182	-0.188211	1.16698	1.06856	1.5666	0.70483	-0.244136	2.18538	1.85012	0.688101	0.83494	-1.44391	-1.56435	-1.01254	-0.355536	-0.226031	-0.94762	-0.634258	-0.67658	-0.940001	-1.33911	-0.899834	-0.860029	-1.22336	-0.954226	-0.560225	-0.982024	-0.21183	-0.131003	-0.00151144
CCNC	0.6937	0.580364	1.63074	1.924	-0.0643652	0.0815831	-0.222095	0.0164634	-0.0470456	0.306573	1.10949	1.837	2.24458	-0.722469	0.117743	1.95272	0.954042	0.480481	0.657066	0.668902	0.116856	0.584625	-0.325371	0.459231	-0.673432	-1.95421	-1.24702	-1.19559	-0.822603	-1.88867	-0.744153	-0.927113	-0.0876321	-1.43096	-1.06081	-0.744183	-0.729737	-0.100047	0.0809898	-0.184658	-0.447955	-0.153626	-0.723423
CDK2	2.42979	1.94877	2.22754	0.504328	1.29809	0.292121	-0.0221639	-0.206857	0.583512	-0.317317	0.858346	-0.963391	-0.0570649	1.80653	0.41228	1.63866	0.343563	0.348322	0.380815	0.236698	0.236677	0.650876	1.11166	0.169779	-1.05669	-0.605954	-1.25003	-1.05303	-0.643245	-0.894935	-1.15973	-1.13316	-0.933213	-0.587654	-1.051	-0.669485	-1.01311	-1.13841	-0.671437	-0.277001	-0.695884	-0.244598	-0.833009
NCAPH	3.15691	2.13742	1.53918	0.794289	1.18082	0.873178	-0.321284	-0.688932	0.275329	0.0991724	-1.02389	0.044398	0.435644	0.692602	0.713574	0.619564	1.61696	-0.0684539	0.71167	0.444322	0.824477	-0.11162	0.0253712	1.22877	-1.18667	-0.120569	-1.05377	-1.0242	-0.530579	-0.970026	-1.06829	-0.785022	-0.6363	-0.559035	-1.04732	-0.85639	-0.912318	-0.894883	-1.10189	-0.497704	-0.753091	-0.521072	-0.680348
NRAS	-1.19604	-0.337112	-1.61307	1.28527	0.256803	-0.714992	-0.769863	-0.414785	-0.937878	0.146227	0.371087	0.49144	-0.0435435	-0.23206	-0.105316	0.743897	2.99134	-0.491666	0.955455	-0.175551	-0.445708	-0.429704	-0.266274	-1.03771	-0.784345	-2.32785	-1.07775	-1.07384	0.289181	-0.237705	-0.0797415	0.196056	1.92562	2.12629	-0.0310654	0.0935218	0.450414	1.271	0.464654	1.36311	-0.0935467	0.245003	-0.749271
CCNH	0.638989	1.05171	-1.22081	-0.891243	-0.243947	0.976537	2.52067	0.778373	-1.03043	-0.665478	-0.0847031	-0.869784	0.193671	2.06175	0.101104	-0.00203791	0.86066	0.242872	0.46976	0.916845	2.72273	0.0834043	-1.54055	-1.00343	-1.41993	-1.83645	-0.729728	-1.08324	0.128818	-0.474481	-0.555561	-0.511985	0.561079	-0.210735	-0.338197	0.759902	-0.427819	0.707784	-0.380679	0.862679	-0.545982	-0.227803	-0.34434
CCND2	2.50779	0.727409	-0.0705218	1.05625	1.13343	-0.636779	0.264544	-1.45856	-1.1653	-0.906521	-0.259081	-0.88737	-2.19155	-0.228942	1.13874	1.15969	-0.27164	0.41282	1.69346	-0.526111	-2.11623	0.551348	0.0698982	2.48798	0.846333	-0.886044	1.06055	0.226906	-0.411358	0.265815	-0.267128	-0.761525	-0.123265	-0.191674	-0.113168	-0.120648	0.456772	-0.143317	-0.205768	-0.184969	-0.657741	-0.440005	-0.834516
CDC25C	1.25113	1.93903	1.96814	0.894013	2.2348	0.369384	0.388225	-0.629678	-0.551894	1.04494	-0.049525	-0.0286219	0.289566	0.555763	0.881498	1.03312	0.982345	-0.317045	1.1601	0.508405	0.997758	0.668966	0.868347	0.602896	-0.670594	-0.463973	-1.3033	-1.16598	0.0425523	-1.26133	-1.45119	-0.737146	-1.08589	-0.481324	-0.92525	-0.984534	-0.728468	-0.904109	-0.893526	-1.03679	-0.932124	-1.08805	-0.990628
NUDC	1.74897	0.991321	1.02313	0.334514	1.79696	0.279585	0.157636	2.9374	0.286935	0.406106	-0.866302	0.133373	-0.382116	1.10571	1.0489	0.393495	-0.295351	-0.145315	0.450835	-0.770395	-1.09189	1.05707	1.56423	1.04041	-0.322428	-1.97495	0.548915	-0.527676	-1.12128	-0.414535	-0.640645	-0.33701	-0.309231	-1.35131	-1.33909	-0.671362	-0.502225	-0.98164	-1.20292	-0.660064	-0.423153	-0.467369	-0.507235
MYC	0.403929	1.72427	-0.23785	0.517965	0.391093	1.55159	0.939448	0.528487	0.442023	-0.417166	0.648382	0.303773	0.921651	1.81045	-0.505188	1.53956	1.19998	0.478409	0.565324	0.206821	1.13483	1.81068	1.00998	0.190233	0.830575	-1.36334	-1.01891	-0.891875	-1.22154	-0.93077	-0.924629	-1.1287	-1.08979	-1.24884	-1.43947	-0.623708	-0.88026	-0.590562	-0.898448	-0.826251	-0.939225	-0.92221	-1.05073
NSUN6	-0.923931	-1.40844	-1.00278	-0.497471	1.10275	-0.91633	0.558602	-1.08809	-0.514607	0.290472	-1.10097	-1.09625	-1.09123	-0.834637	-0.324894	-0.940907	0.446796	0.496176	0.734003	0.147118	0.055891	-1.25994	-0.544628	0.309444	1.11964	0.37446	-0.0619855	1.51339	0.995164	1.67287	2.62544	1.90025	0.133326	2.19213	0.503462	0.0225809	-0.524317	-0.206488	0.00980163	-1.01506	-0.672713	-0.884836	-0.293253
CACYBP	0.0122164	0.716054	2.61138	3.37163	0.877915	-0.301545	-0.0506319	-0.101221	0.170492	1.29859	0.770122	0.27017	0.971398	-0.217525	0.408958	0.272057	0.909521	-0.196643	0.51298	0.883003	0.0320316	0.231276	0.812925	0.192871	-0.881249	-0.852041	-0.928796	-1.19058	-1.06895	-1.05566	-0.643343	-0.999289	-1.39236	-1.45416	-1.00527	-0.458639	-1.31421	-1.09393	-0.428987	-0.323158	0.00264923	0.233242	0.396697
CDK6	-1.47074	0.973701	1.95112	-0.0704797	2.77002	-0.355948	-1.32466	-0.234054	2.35171	-0.513262	0.940033	0.370072	0.954746	1.79826	1.23656	-0.688836	-0.762236	0.798701	1.32689	0.36119	0.84216	-0.604926	-0.687862	-0.192621	-0.424641	-0.123504	-0.640744	-0.682664	-0.351579	-0.545608	-0.564036	-1.28488	-0.615317	-1.33044	0.143376	-0.483623	-0.171856	0.0980119	-0.217819	-0.373959	-0.551089	-0.661412	-0.987753
E2F5	4.1958	0.452643	-0.00201076	0.496453	0.333872	1.67118	1.20281	0.66843	0.35854	0.631193	1.24688	-0.0437891	-0.883714	-0.402804	-0.0190952	1.02996	0.296373	0.343669	0.366507	0.194948	0.941414	0.900133	0.379599	0.315742	-1.00433	-0.411923	-1.21245	-1.09241	-0.871649	-0.937929	-0.726381	-0.846845	-0.770526	-0.432353	-0.767772	-0.89022	-0.954442	-0.276273	-0.677498	-0.488836	-0.752652	-0.343069	-1.21717
CHAF1A	3.7654	0.506853	0.931722	0.233851	1.00329	0.482312	0.158397	0.0527666	0.794662	-0.497633	-1.2483	-0.94799	0.123707	-1.07522	0.125025	-0.257535	0.373381	-0.015686	0.161177	-0.103084	0.788008	-0.178994	1.84229	1.18514	-1.62193	-0.906068	-1.11688	-0.467703	0.620306	0.233338	-0.447839	-0.160805	-0.210459	-0.306973	-0.922353	-1.1833	-1.13678	-1.02412	-0.931488	-0.428491	0.0904307	-0.215762	1.93333
RBBP6	0.124318	-1.63142	-0.873387	-0.21868	1.39934	0.15649	0.890749	-0.0522572	0.0440369	-0.102075	1.59389	0.168812	-0.605391	-0.80915	-0.641626	0.38873	0.403888	1.79733	1.92613	0.309436	0.410918	-0.678002	-1.04856	2.26235	2.50429	-2.26191	-0.525773	-0.413116	-0.240947	0.560315	0.000635308	-0.0978036	-0.106551	0.804824	-0.291896	-0.916845	-0.459537	-0.195082	0.0404246	-0.609101	-0.895966	-0.872907	-1.23891
MAD2L1	1.14976	1.22935	1.4062	2.70274	0.673103	0.565309	-1.03932	-0.729468	1.15126	-0.280298	-0.385464	0.121778	1.6244	0.536484	0.614829	2.40166	0.577263	0.434864	0.507906	0.695933	1.07748	-0.409526	0.652394	-0.0704407	-1.22484	-1.03037	-1.15538	-1.02355	-0.492098	-0.926427	-1.02595	-0.966231	-0.777974	-1.08077	-1.20641	-0.774424	-0.743381	-0.661197	-0.557207	-0.439777	-0.557732	-0.360419	-0.204078
SKP2	1.27384	0.375987	1.96832	0.602652	1.7742	0.0639689	-0.439607	-1.24595	1.1093	0.539397	-1.12444	-0.513242	1.15704	-0.48967	1.43903	2.10984	1.17411	0.451757	0.985784	0.170688	1.40247	0.427382	1.63156	-0.215675	-0.985215	-0.535573	-1.12426	-1.22223	-0.116703	-0.738132	-0.55733	-0.874868	-1.09033	-0.893721	-0.800831	-0.759949	-0.833056	-0.954188	-0.668581	-0.72987	-0.772081	-0.467963	-0.503869
CCNB1	1.66385	2.98289	0.754056	0.7528	0.660972	0.486764	-0.460664	-0.141168	-0.245235	-0.178841	-0.699134	-0.364097	0.504965	1.0692	1.42858	0.31079	0.480743	-0.157073	0.434195	1.04487	2.59539	1.61134	-0.17575	0.147533	-1.15384	0.0514654	-1.13357	-1.10788	-0.020767	-0.976514	-1.03104	-0.889125	-0.744844	-0.850424	-0.935789	-0.878315	-0.674102	-0.830607	-1.01189	-0.669256	-0.662315	-0.482689	-0.505477
NCAPG	2.3365	1.89411	0.666969	0.146297	1.80964	0.28784	-0.392425	-0.449928	-0.103307	0.64302	-0.89352	-0.0752049	1.15456	0.233022	0.22574	0.832205	1.5064	0.11535	1.51016	1.77601	0.849808	-0.0337962	-0.0425214	1.69056	-0.744896	-1.31931	-1.15638	-0.831063	-0.453964	-0.874055	-0.851632	-0.947348	-0.960307	-0.978309	-1.21694	-0.995993	-0.661511	-0.584289	-0.704364	-0.817629	-0.668046	-0.58444	-0.336989
TTK	1.01355	2.47336	2.69161	1.58396	0.523965	0.620074	-0.595978	-0.588901	0.624747	-0.232585	-0.691685	1.49921	-0.158851	-0.456028	0.225659	1.58664	0.44178	0.191241	1.23408	1.19476	0.251151	0.629708	0.241824	0.920123	-1.18209	-0.66622	-1.18622	-0.883779	-0.413557	-0.954317	-0.802345	-0.87486	-0.315211	-0.883304	-0.952044	-0.56715	-0.417194	-0.841244	-0.914514	-0.707509	-0.93214	-0.793255	-0.936459
BTG3	1.65096	-0.39779	-0.698572	2.54913	-0.935668	-0.579675	-1.57778	0.11653	1.26809	-2.12215	0.507188	-0.419556	0.56876	1.29846	0.534652	-0.463443	0.908534	1.18724	0.620497	0.234354	-0.0279184	-0.792469	-1.86578	-0.962995	0.517408	-0.149565	-0.0947706	0.35092	0.0674836	0.169426	-0.590232	-1.48499	-1.16043	-1.19723	-0.388107	1.65377	0.893825	-0.376024	1.2733	-0.436876	0.254331	0.324247	-0.227079
CDK10	0.477358	-1.25734	-0.579864	0.578195	-0.0241791	0.596828	1.73138	0.0727244	-0.811438	-1.1688	0.131867	1.13158	0.621194	0.558495	-1.10061	1.17437	1.11356	0.617596	2.29633	0.815233	0.222052	0.980635	1.04706	2.20483	1.76112	-0.72743	-0.628812	-0.700048	-0.779576	-0.0591923	-0.321048	-0.526079	-0.839602	-0.459508	-1.13711	-1.15489	-0.691655	-0.953031	-1.23948	-1.48535	-0.438926	-0.299639	-0.748802
PLK1	3.49107	1.55847	0.170895	-0.450419	1.23149	2.75766	0.779101	1.51448	2.20956	-0.244722	-0.0293939	-0.0278521	-0.649787	0.278304	-0.529228	-0.470022	0.214642	-0.182692	-0.213739	-0.465231	-0.653604	0.719899	-0.246561	-0.610632	-0.936486	-0.407	-0.825475	-0.713516	-0.625697	-0.917217	-0.983176	-0.651415	-0.302758	-0.153905	-0.667318	-0.625595	-0.644206	-0.775306	-0.645267	-0.399324	-0.124994	0.217124	0.0298381
TP53	4.09489	0.245827	-1.05479	-0.242492	-0.186925	0.10218	3.24429	1.46027	-1.03541	-0.816004	-0.863801	0.111498	0.0736434	0.214947	0.840464	0.534846	-0.364692	-0.242544	0.298973	-0.220409	-0.248906	1.46688	-0.921441	-0.21561	-0.420267	-0.11723	-0.647763	-0.685597	-0.108229	-0.413904	-0.390893	-0.537942	-0.680797	-0.705106	-0.0892217	-0.561993	-0.249883	-0.292346	-0.535536	-0.425476	-0.0776701	-0.160464	0.824641
CCNE1	0.325055	-0.134211	-0.15459	6.18845	0.359174	-0.216004	-0.394348	-0.174755	-0.0795619	-0.258925	-0.414349	-0.296403	-0.209896	-0.175326	0.124353	0.514424	0.0025987	-0.0767779	-0.150164	-0.0738517	-0.0415049	-0.100333	0.784344	0.230272	-0.362864	-0.503049	-0.338125	-0.323902	-0.0883948	-0.238129	-0.350934	-0.299132	-0.317151	-0.207369	-0.343958	-0.355496	-0.286969	-0.276642	-0.342744	-0.269969	-0.307854	-0.260115	-0.104876
E2F6	0.601035	0.849242	0.819562	0.750678	4.23287	1.46265	0.326173	1.15878	0.835784	0.520457	0.302879	0.266401	1.05108	0.106438	0.0994884	0.367332	0.182427	0.871213	-0.250172	0.490997	-0.121984	0.0221975	0.29537	0.147916	0.395039	-0.425317	-0.925059	-1.03129	-1.05428	-0.812503	-0.757518	-0.96035	-0.842026	-1.10893	-0.76717	-1.02824	-0.813977	-0.669291	-0.853808	-0.903963	-0.723463	-0.886739	-1.21993
CCNG1	0.740889	-0.410401	-0.950772	-0.520594	-0.708237	0.397471	-0.161346	-1.03705	-2.06158	-0.509617	0.0638432	0.345669	0.41205	-1.1828	0.723175	-0.915814	-0.771569	0.434962	-0.590474	-2.71363	1.10804	1.04465	-0.813191	-1.22114	-1.11044	-0.631405	-0.0380249	0.424841	0.424353	0.23362	0.556363	-0.192317	0.0452175	0.021384	0.483873	1.85584	0.84936	1.63932	2.58121	0.473807	1.08969	0.496277	0.0944962
CDC20	2.42691	1.55874	1.39154	0.881204	0.897953	1.12569	-0.196902	0.368382	0.628414	0.569672	-0.968416	0.342599	0.192737	1.71894	1.14068	0.104607	0.252418	-0.49122	0.787818	0.420893	1.06966	1.50892	0.972877	0.00385767	-1.17661	-1.2069	-1.09777	-1.05484	0.301646	-0.920322	-1.01633	-0.363104	-0.66951	-0.896934	-0.957425	-0.899752	-0.54576	-0.997637	-1.22032	-0.699931	-1.23708	-1.14196	-0.90743
ATR	0.341944	1.64064	1.18381	1.3784	0.536507	-0.766293	-0.346131	-1.02671	0.0693513	-0.335884	0.0675158	0.853584	-0.491442	-0.0408813	0.401999	0.216792	0.392756	1.75888	1.14916	1.56784	0.0685049	0.988383	2.38769	1.52439	0.901276	-1.61049	-0.834364	-0.792213	-0.246232	-0.175352	-0.0469926	-0.581033	-0.865621	-0.00145323	-1.59238	-0.677356	-0.653109	-0.877691	-0.885558	-0.629685	-1.41837	-1.25657	-1.27761
MCM5	2.03349	1.16741	1.24654	0.740747	0.623818	-0.0967823	-0.892681	-0.401556	1.23906	0.408117	-0.692265	-0.310145	0.013027	-0.0183205	1.70111	-0.304378	-0.0546558	-0.737579	0.631893	-0.0980139	0.106962	0.367019	0.299344	4.09577	-0.212551	-1.55348	-0.86357	-0.909592	-0.0651859	-0.0939055	-0.419149	-1.43956	-0.343047	-0.686066	-0.692906	-0.42232	-0.665239	-0.315892	-1.10727	-0.105647	-0.379516	-0.265836	-0.527205
CDK4	2.61283	1.96411	0.493979	0.228372	0.504121	1.77813	1.67954	0.839287	0.428481	-0.419115	0.676949	-0.54464	0.259012	1.51439	0.471032	1.14551	-0.472654	0.537505	0.0689272	-0.110121	0.355847	1.49304	0.989447	-0.209667	-0.716782	-0.31434	-0.910564	-1.13752	-1.17198	-0.912879	-0.988331	-1.20913	-0.914582	-1.28027	-0.895413	-0.82175	-0.819296	-0.780303	-1.03195	-0.413714	-0.605048	-0.580644	-0.779815
CKS2	1.15819	0.750809	0.898589	1.84927	0.341933	1.32211	0.426174	-0.569218	0.517275	0.364733	-0.476803	0.270282	-0.0522427	0.770442	0.360012	1.60117	1.78706	0.404079	0.769211	0.77246	1.6209	0.89526	0.690035	1.00989	-1.18939	-0.508076	-1.39134	-1.3364	-0.436592	-1.13794	-1.21389	-0.957048	-1.24231	-1.27007	-1.18167	-1.07202	-0.69219	-1.23634	-1.03909	-1.10575	-0.571476	-0.409976	0.50993
WEE1	-0.311002	-0.685837	0.982436	2.38788	1.62739	0.101298	-1.06021	-0.921662	0.886804	-1.10229	0.347127	0.709603	1.17803	0.000849137	0.315401	1.61139	0.666548	-0.394525	1.09224	0.00374333	-0.523581	-0.332364	-0.564519	-0.0975707	2.49738	-1.74436	0.327624	1.10484	0.0991156	-0.871622	-0.857225	-1.27859	-0.642354	-0.256529	-0.169343	0.710874	-0.610974	0.674681	-0.633748	-0.55641	-1.17957	-1.15333	-1.37766
BUB1B	2.6513	0.0997756	0.740164	1.93161	1.64884	-0.16045	-0.706692	-0.350376	0.721415	0.512286	-0.860814	-0.039572	0.445161	0.936781	1.2145	0.838478	0.307789	0.677362	1.04342	0.600072	1.25834	-0.473313	-0.111371	2.01386	-1.12122	0.00433671	-1.2044	-0.873048	0.298006	-1.34184	-0.92736	-0.892485	-0.802361	-0.890275	-1.40665	-0.761296	-0.580913	-0.736123	-0.791812	-0.797609	-0.79228	-0.708326	-0.612919
CCNE2	2.568	1.07451	3.2123	0.275638	0.447501	0.145718	-1.38827	-0.978146	-0.341128	-0.343648	-0.447774	1.37344	1.40046	0.171277	0.563468	1.36488	0.860718	0.329656	1.05891	0.138266	0.296949	-0.0736799	0.142838	0.608555	-0.931961	-0.954408	-1.28914	-0.657324	-0.444588	-1.00519	-0.660425	-1.1068	-0.663444	-0.513528	-0.872077	-0.863214	-0.858629	-0.672704	0.773286	-0.258967	-0.653218	-0.0921364	-0.735974
CDK3	-0.652016	-1.19146	-1.43219	-0.408596	-0.259392	-0.373996	0.289457	-0.738551	-1.40724	-0.540942	-0.6137	-0.282059	-0.73193	-0.815646	-1.20176	-0.175338	-0.326232	-0.267415	0.302509	-0.22637	-0.412813	0.182696	0.393625	2.23669	2.32118	-1.23563	0.40894	0.175895	2.24188	2.08636	1.62263	1.33588	0.520289	1.13891	0.944152	0.146522	-0.681206	0.179712	0.0320361	-0.268496	-0.456718	-1.17093	-0.68875
NUCKS1	0.094536	-1.47732	2.58016	-0.0137357	-0.519143	-0.0385428	-0.503138	-0.790668	2.21058	-1.05584	-0.247535	-0.518106	-1.41955	-0.0291032	-0.144078	-1.04025	-0.692988	-0.760831	1.23653	0.012626	-0.750734	-0.804034	-1.14198	1.49138	1.84693	-2.00252	0.950178	1.80649	0.650629	0.516741	0.12276	-0.0860489	-0.192944	-0.884915	-0.110425	0.169736	-0.278203	0.124873	-0.248496	-0.052303	0.391103	0.3112	1.28698
CDK2AP1	1.04979	1.54619	1.69411	1.19045	0.31623	-0.00209475	-0.645051	0.082549	0.249279	0.488636	0.327757	0.388717	0.586698	-0.084251	0.677508	0.348848	-1.36872	0.711211	0.0786602	0.705325	-0.891127	-0.13901	0.444492	1.90779	1.26683	-3.652	1.16792	0.015808	-0.733934	-0.996253	-0.738208	-1.31111	-1.00818	-1.27543	-0.361025	-0.422651	-0.66968	-0.886986	-0.405028	-0.00524787	-0.0522994	0.461729	-0.0582203
SMC1A	1.03375	-0.838356	1.52812	0.880823	2.28018	0.323022	-0.562011	-0.915997	-0.0213894	0.468093	0.13324	-0.0208826	0.0874807	-0.336698	0.25759	3.76449	2.24161	0.216344	0.501973	-0.473368	-0.798291	-0.29923	-0.00292869	0.140068	-0.135964	-1.66245	-0.272976	-0.370907	0.601297	-0.369833	-0.596546	-1.00126	-0.846982	-0.849256	-1.25728	-0.202547	-0.671763	-0.798211	0.360294	-0.434888	-0.561898	-0.241508	-0.274956
AURKB	2.99545	3.97066	0.314174	0.520827	0.771798	0.321537	0.089437	0.241785	0.261237	0.430919	-0.389206	0.233514	0.0115215	0.82229	0.706395	-0.0597651	0.0852467	0.275075	0.45746	0.422938	0.408159	-0.0130641	0.222713	0.914946	-0.541807	0.0255294	-1.0751	-0.970054	-0.836774	-1.06677	-0.934927	-0.703158	-0.606532	-1.06039	-0.756186	-0.985622	-0.959953	-1.00059	-1.13005	-0.996584	-0.303523	-0.193674	0.0801096
CHEK1	1.78934	4.23389	-0.308835	0.855155	0.991508	0.560989	-0.564131	0.00734395	0.529328	0.413985	-0.816059	0.240185	0.539044	0.906759	0.542427	1.62199	0.755294	-0.243635	-0.0167864	0.199645	0.716425	0.572127	0.26199	-0.387301	-1.1552	0.324881	-1.07445	-1.0405	-0.571492	-0.630453	-0.988447	-0.809698	-0.674314	-0.565547	-0.815229	-0.830537	-0.748178	-0.744257	-0.840521	-0.258623	-0.588217	-0.444236	-0.945653
TBRG4	-0.0725294	-0.208143	0.940566	0.75774	1.11063	2.00896	-0.0796531	-0.668737	-1.01112	0.0787102	0.282588	0.259862	0.617449	-0.216989	0.626085	1.35054	0.874139	0.682696	0.664753	0.0349195	1.35061	1.33757	1.08195	1.94167	-0.799018	0.432502	-1.25604	-1.211	-1.51265	-0.889073	-1.63376	-0.422693	-0.0763748	0.794158	-1.9671	-1.23405	-0.54924	-1.39304	-0.881917	-1.12636	-0.537063	-0.0455358	0.56396
KNTC1	0.526706	3.20924	0.997084	0.361742	0.968781	-1.08348	-0.412993	-1.46068	-0.286272	0.0668669	-1.16222	-2.26905	-0.744824	0.730394	-0.324405	-0.479638	0.66459	0.295424	2.01024	0.103105	0.255081	0.205422	1.3955	1.55514	-0.0714913	-1.05651	-0.901889	-0.549804	1.44737	0.914306	0.0583404	-0.224968	0.152882	-0.0907154	-1.12035	-0.316075	-0.042517	-0.36459	-0.160033	-0.942256	-0.693752	-0.643911	-0.515785
SMC4	1.55921	1.48117	2.88356	1.44966	0.905118	0.716311	-0.523196	-0.61548	1.33572	-0.507124	-0.967514	0.921439	0.0696532	0.558113	0.779169	0.254168	0.753466	0.41054	1.01762	1.04595	0.227899	0.307614	0.950682	0.830416	-1.16885	-1.03994	-1.27997	-0.912276	1.75323e-05	-0.89338	-0.587412	-1.07553	-1.11058	-1.22374	-1.01279	-0.70398	-0.639922	-0.74123	-0.106502	-1.23678	-0.522513	-0.639518	-0.949262
RAD1	0.0253306	1.43908	1.2337	-0.0402059	3.06951	-0.445642	-0.262204	-0.456505	2.7586	2.21937	-0.688955	-0.552807	-0.253164	-0.386845	1.82107	0.206388	-0.253518	0.0311122	-0.275016	-0.18183	0.353414	-0.463996	-0.225287	-0.685192	-0.486028	2.1725	-0.583436	-0.673654	-0.577128	-0.568047	-0.634012	-0.713192	-0.533363	-0.688858	-0.622496	-0.527179	-0.633431	-0.531975	-0.433204	-0.540746	-0.385742	-0.471093	-0.555318
CUL4A	-0.446723	-0.578315	-0.286801	0.0998368	3.18127	0.40767	-0.524677	-0.983394	-0.0441454	0.393434	1.14618	2.06942	0.512168	-0.588186	-0.210912	0.924151	1.23829	1.60922	1.32765	0.0615272	0.558836	0.817138	0.922087	2.02913	0.0941611	-0.770443	-0.758973	-0.470676	-0.70043	-0.711094	-0.728028	-0.892404	-0.763008	-0.821875	-0.533776	-0.832698	-0.839903	-0.683606	-0.709843	-0.846639	-0.768097	-0.895756	-1.00176
MCM2	4.62671	1.20046	1.39797	0.1591	1.19988	0.49396	0.0996798	-0.0267127	0.184753	-0.508333	-0.792854	0.0531224	-0.017181	0.529857	0.420473	0.350707	0.205019	0.446079	1.26386	0.0802832	0.188288	0.531985	0.682263	0.610756	-0.599977	-0.092787	-0.897309	-0.946425	-0.121845	-0.63182	-1.06739	-0.546627	-0.408139	-1.24519	-1.10212	-0.730763	-0.654298	-0.690972	-0.812189	-0.616366	-0.772864	-0.700698	-0.742347
CCNA2	1.51002	0.901642	0.662442	2.28933	0.991424	0.348521	-1.29607	-0.882097	0.619175	-0.390565	-0.92108	-0.358454	1.12324	1.49339	1.24233	2.24785	0.566815	0.264399	1.19268	1.34802	0.978682	0.0292347	0.41251	0.38247	-0.936459	-0.422132	-1.2315	-1.06828	-0.0602212	-1.12882	-1.08742	-0.872713	-0.595204	-0.616034	-1.05285	-0.831162	-0.705823	-0.88768	-0.966383	-0.731569	-0.757366	-0.539245	-0.26505
CDKN3	1.22724	2.42795	0.987765	0.6315	-0.0577175	2.00093	-0.031299	-0.205024	0.496565	-0.155626	-0.849595	0.654072	0.198957	2.9309	1.09188	0.897954	0.117299	-0.366745	-0.0750384	0.607037	0.991504	1.29446	-0.129925	-0.432872	-1.2156	-0.206364	-1.15113	-1.14797	-0.173579	-1.04283	-1.10733	-0.9796	-0.79706	-1.08735	-0.990131	-0.829274	-0.576547	-0.771586	-0.782321	-0.569039	-0.64553	-0.585309	0.40636
MSH2	0.314381	1.14521	1.13422	3.28723	0.813564	0.395702	-0.751274	-0.724487	0.566785	0.0552937	-0.194125	1.12281	-1.51696	0.693707	1.21534	1.76728	0.782688	1.34344	0.891011	1.33199	-0.177547	-0.309536	0.263433	0.48821	-1.12684	-0.724628	-0.9508	-1.32971	-0.69266	-1.00924	-0.794043	-1.01674	-0.734002	0.10655	-0.698543	-0.739139	-0.703888	-0.570144	-0.465725	-0.466324	-0.28734	-0.636636	-1.09851
MCM6	1.39398	1.08742	0.994236	0.51305	2.82577	0.581818	-0.564311	-0.376129	1.62769	0.233159	-1.18651	0.0670203	0.857453	0.321277	1.30931	1.08329	1.09435	0.0529359	1.07892	0.512574	0.387241	-0.185156	0.434951	1.15542	0.201203	0.474114	-1.36131	-1.20597	-0.451351	-0.911607	-0.889592	-1.11613	-1.00053	-0.983389	-1.41892	-1.05813	-1.11942	-1.06308	-0.863904	-0.505286	-0.982258	-0.623712	-0.42048
CKS1B	1.02143	2.62541	2.24959	1.83955	0.832227	0.487623	-0.264028	0.169291	1.41172	0.82143	0.125718	0.0199352	0.301732	1.21619	0.219947	1.38539	0.509212	0.0499616	-0.0560144	0.221623	0.453667	0.237543	0.522773	-0.408821	-1.32761	-0.821194	-1.2182	-1.38225	-0.699876	-1.1042	-1.20267	-1.08402	-1.05445	-1.1708	-1.08269	-0.776804	-0.757156	-0.871891	-0.819559	-0.493121	-0.3803	-0.376394	0.630089
RBBP4	1.10576	-1.27812	0.406218	1.76278	2.39129	-0.549623	-1.34877	-0.587098	0.337397	0.593015	0.700744	-0.75374	2.53184	1.38549	1.20627	1.16227	-0.440765	-0.465657	1.4857	0.0924199	-0.0271026	-0.390729	-0.0106996	-1.56679	0.0875349	-0.960815	-1.25747	-0.928909	-0.500076	-0.614101	-0.899953	-1.15977	-0.447978	-0.108083	-1.03822	-0.345344	-0.0401493	-0.259015	-0.626552	-0.137374	1.07896	0.704734	-0.289515
BUB1	0.783104	1.22712	1.42555	2.04863	1.24072	0.80785	-0.89501	-0.58232	0.642044	0.408039	-1.2297	0.235333	0.514609	0.615925	0.871476	0.822126	0.788768	-0.590855	0.24614	1.41049	0.43457	-0.483259	-0.0852923	1.31356	-1.52909	2.31588	-1.52924	-0.890336	-0.436978	-1.18222	-1.48028	-1.02895	-0.539866	-1.08934	-0.558279	-0.965464	-0.401657	-1.38485	-0.0504859	-0.530842	-0.274754	-0.199482	-0.213384
PA2G4	3.77225	0.49483	-0.223095	-0.538493	-0.142105	1.74634	1.50785	0.955844	1.03808	-0.345154	-0.389325	-0.750784	-0.0416476	-0.135642	1.03925	0.0260528	-0.0204892	0.866396	0.992352	0.620483	1.55404	0.293884	1.01676	0.77402	-0.359493	-1.13912	-0.668755	-0.75699	-0.620644	-0.89952	-0.78329	-0.708105	-1.07663	-0.644515	-0.913319	-0.915759	-0.817989	-0.854466	-1.16172	-0.381519	-0.52026	-0.225724	-0.663878
ABL1	0.459862	-0.623081	-0.390241	-1.13189	0.240242	0.72424	2.08236	0.641853	-0.92783	-0.379764	-0.158444	0.338204	-1.292	0.280807	-0.0725806	-0.292954	-0.712449	0.820522	0.181493	-0.503701	-0.438358	0.419973	0.517442	0.75007	2.8507	-2.7758	1.98512	0.935372	-0.187625	0.49924	0.0579134	0.434293	0.277283	0.65457	0.407024	-0.299047	-0.324781	0.277061	-1.58837	-0.208298	-0.841591	-1.20951	-1.47731
CCNB2	1.72494	1.60619	1.00054	1.81566	2.14279	0.48892	-0.746786	-0.868461	1.01029	0.486834	-0.921051	-0.19306	0.0428694	1.20953	1.46937	1.02467	-0.268604	0.155792	0.826243	0.25086	1.26499	-0.277777	-0.0288329	1.09143	-1.46303	0.522175	-1.34125	-0.995769	0.398956	-1.09032	-1.24676	-0.567404	-0.562709	-1.07025	-0.943315	-0.844076	-0.63427	-0.764479	-1.17137	-0.694467	-0.674926	-0.651068	-0.513005
RAN	1.34849	2.87241	0.905909	1.46387	0.824744	0.559277	0.530261	0.380576	1.5013	0.153873	0.0562534	-0.442364	0.712169	-0.043807	0.776583	0.270914	0.741802	0.0203751	0.193664	0.657701	1.28949	1.13391	1.29201	0.229498	-0.932084	-1.45649	-0.968066	-1.09713	-1.0368	-0.967772	-1.23136	-1.3062	-1.07757	-1.18758	-0.962411	-0.929091	-0.76611	-0.895664	-1.24022	-0.243363	-0.549161	-0.214264	-0.367565
CDC7	1.00541	0.482731	1.1202	0.927357	3.74386	-0.505232	0.0316468	-0.862093	-0.431041	0.71251	-1.04956	-0.476623	1.56439	0.472353	1.39009	0.173017	0.349133	0.0530155	2.11051	1.11919	0.128266	-0.565511	-0.0516931	0.135512	0.291661	-1.23038	-1.0632	-1.05062	0.506245	-0.66248	-0.50264	-0.889767	-0.489483	-0.190246	-1.12497	-0.56264	-0.738415	-0.560994	-0.475305	-0.296526	-0.898159	-0.704589	-0.934928
GMNN	0.0327739	0.764409	1.43621	2.85812	-0.408382	-0.0810573	-1.27433	-1.45516	-1.19129	-0.421877	-1.43396	-0.969615	0.771801	0.35831	1.88207	0.39403	-0.441608	-0.0162027	-0.25606	0.0148263	-0.363661	-0.160527	-0.509004	-0.19682	-1.5667	-0.873795	-0.836456	-0.98649	0.190259	0.0513531	-0.043363	-0.83462	-0.716888	-0.982388	0.216857	0.307879	0.0958879	0.853887	2.05294	-0.0425776	1.07882	0.842568	1.85981
CDC25B	-0.021058	-0.390881	0.746996	0.366973	4.03766	-0.283703	0.173039	0.259584	1.29892	2.30212	-0.534865	-0.597602	-0.715908	0.117673	0.0796465	0.409172	2.08027	0.379287	0.579175	0.33218	-0.147481	0.554869	-0.096795	0.717126	0.94722	-1.05138	-0.357782	-0.592685	-0.262686	-0.55612	-0.612532	-0.344989	-0.538212	-0.701585	-0.857665	-0.89135	-0.736778	-0.667558	-0.952097	-0.858076	-0.893512	-0.854961	-0.86365
MCM3	2.54545	1.13823	0.497671	-0.0166153	1.76076	-0.0988992	-0.459508	-0.338867	1.21823	0.620944	-0.19581	-0.502976	0.562897	1.13421	1.87431	1.03467	-0.273077	0.321531	1.65433	0.773118	1.21847	0.42421	0.661663	0.567502	-0.354304	-1.80278	-1.06088	-1.01859	-0.0885491	-0.352541	-0.470152	-0.93183	-0.863009	-0.899617	-1.15079	-0.585683	-0.890747	-0.958157	-1.2757	-0.876684	-0.796327	-0.939619	-0.806466
ANAPC5	2.308	1.58969	-0.589538	-0.351422	0.797494	0.366702	1.47875	0.523104	-0.263033	-0.636754	-0.785574	-0.842739	-0.346172	-0.0649339	-0.0622358	-0.757396	-0.165568	1.27964	0.204456	0.0847899	-0.114078	0.60121	1.2043	1.92549	1.34522	-2.34596	-0.0728392	0.345703	0.527341	1.75868	-0.273973	0.21914	-1.28828	-1.53407	-0.405015	-0.190867	-0.817106	-0.876522	-0.872475	0.00569126	-0.554571	-0.807818	-1.54645
NEK1	-0.560773	-0.454633	-0.619206	-0.264924	-0.714553	-0.941993	-0.820197	-0.855561	0.5184	-0.804675	-0.503836	-0.599676	-0.0113793	-0.612991	-0.0832954	-0.997541	-1.29616	-0.938113	0.447961	0.391532	-0.929149	-1.50921	-0.71531	0.0181168	3.76349	-0.152304	2.12524	1.88202	0.307255	0.883828	0.866687	1.42544	-0.576247	-0.239545	0.183999	1.00686	0.469924	0.654609	0.770539	-0.137832	-0.142329	0.102696	-0.33716
CCND1	4.28133	0.210391	-0.771322	-0.741258	0.766708	0.540656	1.36114	1.86701	1.24258	-0.415697	-0.0250319	-0.00564686	1.16723	0.387613	-0.0968711	0.498817	-0.400259	0.766098	-0.0136614	0.538609	-0.139534	0.375708	0.61816	1.04597	-0.747217	-0.898431	-0.290871	-0.759955	-0.840515	-0.560119	-0.820221	-0.874925	-0.941597	-0.938283	-0.728388	-0.926942	-0.59807	-0.923929	-0.599804	-0.56502	-0.25482	-0.086138	-0.703485
GADD45A	-0.00046197	-0.550255	0.0614068	-0.639708	2.00219	-0.776836	-0.547538	1.39136	-0.64643	0.336035	0.47585	-0.870228	0.197686	-0.00158591	1.67695	-0.787264	-1.28731	-1.47001	-0.862062	0.384967	-0.943552	-1.05566	-0.512502	-1.40993	0.646324	-1.19349	0.545535	0.514801	-1.24645	-0.20359	-1.19163	0.625744	2.01817	1.75263	-0.307856	-0.358842	-0.543883	0.948813	-0.255232	2.1786	0.501388	0.878109	0.525735
BIN1	-0.603693	-1.26753	-1.55999	1.24936	3.94045	0.185948	0.660477	-0.0646699	-0.979367	1.3647	0.41892	0.207112	-1.34769	-0.839643	0.912444	1.18805	0.274563	0.944081	0.125369	-0.529966	-0.0281524	-0.630164	0.836468	1.07245	1.69653	-0.822637	0.235132	-0.0350679	-0.0774843	0.0376442	0.135581	-0.0729696	-0.162962	-0.942453	-0.337429	-0.274316	-0.904082	-0.184492	-1.02355	-0.461523	-0.616392	-0.864682	-0.854376
MYB	-1.77651	-2.02913	-0.895718	1.1033	-0.121802	0.249608	-0.989742	-1.87253	0.340089	-0.941486	-0.67392	0.756752	0.883655	-1.00051	0.761877	2.22537	0.0978026	1.62204	0.918443	0.96008	0.933705	1.49947	0.987333	1.67648	-1.36758	0.880102	-0.624518	-0.438637	0.264109	-0.24517	0.656911	-0.327888	-0.940166	-0.838422	0.107417	-0.207863	0.571217	-0.290636	0.266323	-0.807409	-0.103573	-0.664875	-0.603992
0	0	0	0	0	0	0	0	0	0	0	0	0	0	0	0	0	0	0	0	0	0	0	0	0	0		0	0	0	0	0	0	0	0	0	0	0	0	0	0	0	0	0
0	0	0	0	0	0	0	0	0	0	0	0	0	0	0	0	0	0	0	0	0	0	0	0	0	0		0	0	0	0	0	0	0	0	0	0	0	0	0	0	0	0	0
0	0	0	0	0	0	0	0	0	0	0	0	0	0	0	0	0	0	0	0	0	0	0	0	0	0		0	0	0	0	0	0	0	0	0	0	0	0	0	0	0	0	0
0	0	0	0	0	0	0	0	0	0	0	0	0	0	0	0	0	0	0	0	0	0	0	0	0	0		0	0	0	0	0	0	0	0	0	0	0	0	0	0	0	0	0
0	0	0	0	0	0	0	0	0	0	0	0	0	0	0	0	0	0	0	0	0	0	0	0	0	0		0	0	0	0	0	0	0	0	0	0	0	0	0	0	0	0	0
0	0	0	0	0	0	0	0	0	0	0	0	0	0	0	0	0	0	0	0	0	0	0	0	0	0		0	0	0	0	0	0	0	0	0	0	0	0	0	0	0	0	0
0	0	0	0	0	0	0	0	0	0	0	0	0	0	0	0	0	0	0	0	0	0	0	0	0	0		0	0	0	0	0	0	0	0	0	0	0	0	0	0	0	0	0
0	0	0	0	0	0	0	0	0	0	0	0	0	0	0	0	0	0	0	0	0	0	0	0	0	0		0	0	0	0	0	0	0	0	0	0	0	0	0	0	0	0	0

## Sheet: Cell Cycle Reference
Reference for Cell Cycle-related Genes
Gene Symbol	Up/Down When Cell Cycle is Down	ID	Reference
CCND3	Down	GO:0004693	[1]
S100A6	Down	S10A6_HUMAN, P06703	[2]
G0S2	Up		[3]
CCPG1	Down	GO:0008284	[1]
RBL2	Down	GO:0000278	[1]
ERF
CDKN1B	Up	GO:0004861	[1]
CSK
CCNG2	Up	CCNG2_HUMAN, Q16589	[2]
CCNDBP1		CCDB1_HUMAN, O95273	[2]
SIPA1	Up	GO:0030308	[1]
CDK5R1	Up		[4]
DUSP6	Up		[5]
PPP1R15A	Down		[7]
DUSP1	Up	GO:0000188	[1]
FOXO4	Up	GO:0007050	[1]
IRF1	Up		[8]
BCL3
CDKN2D	Up	GO:0004861	[1]
HERC5
CDK9	Down	GO:0004693	[1]
CIZ1	Down	GO:0030332	[1]
NCAPD2	Down	GO:0000278	[1]
TFDP1	Down	GO:0000082	[1]
SMC3	Down	GO:0000278	[1]
CUL1	Down	GO:0000278	[1]
GTSE1	Down	GO:0000085	[1]
PSMD8	Down	GO:0000082	[1]
ANAPC7	Down	GO:0000278	[1]
CCNF	Down	GO:0000320	[1]
AURKA	Down	GO:0000086	[1]
RAD17	Down	RAD17_HUMAN, O75943	[2]
CDC23	Down	GO:0000080	[1]
UBE2V2
CDC16	Down	GO:0000278	[1]
CDKN2C	Up	GO:0004861	[1]
PTMA	Down		[9]
BRCA2
MLH1
SUGT1	Down	GO:0007067	[1]
CCNC	Down	GO:0000079	[1]
CDK2	Down	GO:0004693	[1]
BRRN1	Down	GO:0000278	[1]
NRAS
CCNH	Down	GO:0000082	[1]
CCND2	Down	GO:0000307	[1]
CDC25C	Down	GO:0000086	[1]
NUDC	Down	GO:0000278	[1]
MYC	Down
NOL1
SIP
CDK6	Down	GO:0004693	[1]
E2F5	Down
CHAF1A	Down	GO:0006260	[1]
RBBP6
MAD2L1
SKP2	Down	GO:0000082	[1]
CCNB1	Down	GO:0000278	[1]
HCAPG	Down	GO:0000278	[1]
TTK	Down	GO:0007052	[1]
BTG3
CDK10	Down	GO:0004693	[1]
PLK	Down	GO:0000086	[1]
TP53	Up
CCNE1	Down	GO:0016538	[1]
E2F6
CCNG1
CDC20	Down	GO:0000278	[1]
ATR
MCM5	Down	GO:0000082	[1]
CDK4	Down	GO:0004693	[1]
CKS2	Down	GO:0016538	[1]
WEE1	Down	GO:0000278	[1]
BUB1B	Down	GO:0000278	[1]
CCNE2	Down	GO:0000278	[1]
CDK3	Down	GO:0000082	[1]
NUCKS	Down		[10]
CDK2AP1	Down	GO:0000084	[1]
SMC1L1	Down	GO:0000278	[1]
AURKB	Down	GO:0000278	[1]
CHEK1	Down	GO:0000086	[1]
CPR2	Down	GO:0000080	[1]
NAIP
KNTC1	Down	GO:0000278	[1]
SMC4L1	Down	GO:0000278	[1]
RAD1	Down	GO:0000075	[1]
CUL4A	Down	GO:0000082	[1]
MCM2	Down	GO:0000278	[1]
CCNA2	Down	GO:0000278	[1]
CDKN3	Down	GO:0000082	[1]
MSH2	Down	GO:0000710	[1]
MCM6	Down	GO:0000278	[1]
CKS1B	Down	GO:0000278	[1]
RBBP4	Down	GO:0000278	[1]
BUB1	Down	GO:0000278	[1]
PA2G4	Down	GO:0008283	[1]
ABL1
CCNB2	Down	GO:0000278	[1]
RAN
CDC7	Down	GO:0000278	[1]
GMNN
MCM3	Down	GO:0000278	[1]
ANAPC5	Down	GO:0000278	[1]
NEK1	Down	GO:0007067	[1]
CCND1	Down	GO:0000278	[1]
GADD45A
BIN1	Down	GO:0008283	[1]
MYB	Down	Similar to MYC	[11]
[1].The Gene Ontology Consortium. Ashburner, Michael, et al. "Gene Ontology: tool for the unification of biology." Nature genetics 25.1 (2000): 25-29.
[2].The UniProt Consortium: Activities at the Universal Protein Resource (UniProt). Nucleic acids research 42:D191-D198 (2014).
[3].Ma, Tian, et al. "Repression of exogenous gene expression by the retinoic acid target gene G0S2." International journal of oncology 42.5 (2013): 1743-1753.
[4].Hamdane, Malika, et al. "p25/Cdk5-mediated retinoblastoma phosphorylation is an early event in neuronal cell death." Journal of cell science 118.6 (2005): 1291-1298.
[5].Amit, Ido, et al. "A module of negative feedback regulators defines growth factor signaling." Nature genetics 39.4 (2007): 503-512.
[6].Duan, Yinong, et al. "Cyclin D3/CDK11p58 complex involved in Schwann cells proliferation repression caused by lipopolysaccharide." Inflammation 33.3 (2010): 189-199.
[7].Shi, Weibin, et al. "GADD34–PP1c recruited by Smad7 dephosphorylates TGFβ type I receptor." The journal of cell biology 164.2 (2004): 291-300.
[8].Su, Zao‐Zhong, et al. "Central role of interferon regulatory factor‐1 (IRF‐1) in controlling retinoic acid inducible gene‐I (RIG‐I) expression." Journal of cellular physiology 213.2 (2007): 502-510.
[9].Freire, Javier, et al. "Identification of nuclear-import and cell-cycle regulatory proteins that bind to prothymosin α." Biochemistry and cell biology 79.2 (2001): 123-131.
[10].Østvold, Anne C., et al. "Molecular cloning of a mammalian nuclear phosphoprotein NUCKS, which serves as a substrate for Cdk1 in vivo." European journal of biochemistry 268.8 (2001): 2430-2440.
[11].Prendergast, George C. "Myc and Myb: are the veils beginning to lift?." Oncogene 18.19 (1999): 2914-2915.
