# Supplementary material for: Beyond cancer genes: colorectal cancer as robust intrinsic states formed by molecular interactions
Source: Open Biol. 2017 Nov 8;7(11):170169. doi: 10.1098/rsob.170169 (PMC5717345; doi:10.1098/rsob.170169)
Supplement: Supporting file 2 [file rsob170169supp3.xlsx]

## Sheet: Sheet1
Patient Number	No. 1	No. 2	No. 3	No. 4	No. 5	No. 6	No. 7	No. 8	No. 9	No. 10	No. 11	No. 12	No. 13	No. 14	No. 15	No. 16	No. 17	No. 18	No. 19	No. 37	No. 38	No. 39	No. 40	No. 41	No. 42	No. 43	No. 20	No. 21	No. 22	No. 23	No. 24	No. 25	No. 26	No. 27	No. 28	No. 29	No. 30	No. 31	No. 32	No. 33	No. 34	No. 35	No. 36
Tissue Type	CRC Tissue	CRC Tissue	CRC Tissue	CRC Tissue	CRC Tissue	CRC Tissue	CRC Tissue	CRC Tissue	CRC Tissue	CRC Tissue	CRC Tissue	CRC Tissue	CRC Tissue	CRC Tissue	CRC Tissue	CRC Tissue	CRC Tissue	CRC Tissue	CRC Tissue	CRC Tissue	CRC Tissue	CRC Tissue	CRC Tissue	CRC Tissue	CRC Tissue	CRC Tissue	Normal Tissue	Normal Tissue	Normal Tissue	Normal Tissue	Normal Tissue	Normal Tissue	Normal Tissue	Normal Tissue	Normal Tissue	Normal Tissue	Normal Tissue	Normal Tissue	Normal Tissue	Normal Tissue	Normal Tissue	Normal Tissue	Normal Tissue
Classes in Fig. 4(c)	I	I	I	I	I	III	I	III	III	III	III	III	III	II	I	III	III	III	III	II	III	III					IV	IV	IV	IV	IV	IV	IV	IV	IV	IV	IV	IV	IV	IV	IV	IV	IV
Prognosis	Bad	Bad	Bad	Bad	Bad	Good	Bad	Bad	Good	Good	Bad	Good	Bad	Good	Uncertain	Good	Good	Uncertain	Bad	Uncertain	Uncertain	Uncertain	Uncertain	Uncertain	Uncertain	Uncertain
Gene Symbol																																												Details
A1BG	55.8855	58.79	55.3958	55.871	45.8404	40.1337	46.8526	69.5169	54.1483	58.7513	57.5238	56.6733	53.6155	55.1086	49.6679	63.1814	51.2003	79.6651	77.1835	52.1093	53.2805	46.4385	23.2545	58.4653	21.372	46.5154	72.6029	78.8726	73.6705	35.7065	63.4325	58.4261	65.4178	59.4194	67.0855	53.9487	57.5403	69.8151	39.8923	35.9161	21.2294	13.844	25.7975	alpha-1-B glycoprotein
A1CF	118.495	13.7426	202.557	164.902	28.6718	65.6312	64.4953	137.543	132.91	83.6021	179.969	125.765	113.78	262.237	152.748	95.8931	175.827	45.2908	116.339	64.7618	170.276	246.011	14.1514	252.672	138.3	190.683	447.365	241.202	258.768	350.407	464.829	325.945	279.565	296.806	283.739	394.827	444.345	309.228	294.067	437.426	345.462	323.313	299.655	APOBEC1 complementation factor
A26B3	4.31535	6.72375	4.91258	5.20334	4.83844	5.77189	6.76333	4.29023	4.88907	5.51216	5.34882	7.09761	6.26918	3.88738	5.41709	2.97354	4.96558	2.63809	3.90911	6.74698	6.06775	3.43963	4.62947	4.35957	5.54193	4.19086	12.611	4.52271	3.46795	5.60264	7.69549	4.95506	6.25934	6.68337	5.00456	5.49368	4.00841	4.51896	5.45135	2.32463	5.65772	3.5207	5.26991	ANKRD26-like family B, member 3
A2BP1	14.8182	15.4433	18.4289	18.1541	23.8312	13.6917	14.8809	21.0024	12.3403	10.1641	18.1391	15.0698	11.8653	13.8452	19.0928	16.4131	13.3019	14.2999	14.0255	50.5875	14.6436	11.1185	14.8339	13.0244	8.98427	12.9486	16.8935	15.4106	20.9898	45.5651	19.5828	15.8683	23.0286	23.5847	16.0402	21.5362	19.8825	26.3496	23.7238	23.2965	206.876	178.601	246.734	ataxin 2-binding protein 1
A2BP1	84.3035	47.7006	58.6581	49.2607	48.5363	66.1812	86.026	90.6619	88.5279	65.43	69.7834	67.9714	76.0346	61.6828	66.9756	83.8691	50.8374	67.0285	63.8423	89.2467	80.0368	66.6987	66.7356	70.6799	66.5533	77.6291	64.5541	61.2197	85.3488	73.8075	85.4339	89.9362	116.051	96.498	74.8972	78.8071	80.2031	51.0009	64.6313	60.0196	43.9374	51.5917	61.2193	ataxin 2-binding protein 1
A2BP1	25.5554	18.5783	20.5319	23.1355	20.0047	27.276	23.5463	23.9593	23.3797	24.7137	29.8084	19.9455	20.768	22.9853	23.1417	20.9382	18.8255	16.3361	20.4085	35.5125	25.4721	22.9372	24.0496	22.5151	22.4219	21.3979	19.6594	22.8924	20.8433	32.6926	20.0767	22.4781	20.3403	20.8742	28.7441	19.9342	31.1816	19.6029	25.241	23.5117	27.3415	30.1842	23.4464	ataxin 2-binding protein 1
A2LD1	101.562	72.3029	80.8322	119.915	66.2272	85.6391	72.0812	154.052	54.6845	76.3492	63.1915	92.8957	95.9854	69.0991	80.0765	117.485	57.1248	71.2663	61.1053	39.1592	56.2596	230.968	57.1663	217.652	67.6494	116.426	96.8753	77.6734	73.0504	59.0169	85.3331	78.391	78.8306	75.2434	82.2966	81.8238	183.849	54.9356	52.7124	121.767	91.4764	73.6005	153.077	AIG2-like domain 1
A2LD1	20.142	15.4703	16.9743	16.5705	18.8415	23.0271	23.9074	22.134	25.2702	16.2529	22.0167	19.4582	14.6905	20.7502	18.7361	27.323	23.1947	21.9646	29.5643	21.9091	30.5261	26.0948	19.9337	23.6165	23.7446	26.4299	15.1644	26.4304	22.5726	21.5302	16.4495	25.8338	37.7534	22.192	25.8813	25.0783	17.6904	24.1605	20.7805	28.6022	46.1385	44.0278	59.4737	AIG2-like domain 1
A2M	844.979	624.752	1226.16	859.161	1262.01	1419.49	358.719	1292.78	520.995	457.389	842.308	791.94	632.572	433.071	453.925	831.633	838.606	3258.98	916.707	438.432	320.402	505.172	227.336	1044.46	475.653	690.941	1044.69	1612.25	1215.59	912.021	751.253	1217.6	985.255	1060.78	1149.8	923.471	1378.6	1519.01	1401.28	539.495	1071.38	971.409	738.093	alpha-2-macroglobulin
A2M	52.3388	35.0679	35.7536	34.6663	29.3645	31.4966	5.42623	38.057	36.3607	32.4865	38.4627	30.1099	35.3649	37.4671	37.5737	29.0477	31.0669	33.5107	40.2434	5.99992	44.0591	33.9923	34.9748	46.8209	33.894	34.6764	37.1459	39.4056	39.6778	36.9394	42.9933	46.0289	38.8298	37.1915	45.1654	34.023	63.3121	42.4151	30.3758	42.2062	30.7255	38.1579	51.5534	alpha-2-macroglobulin
A2ML1	17.815	19.8828	18.0431	19.0306	17.4268	14.6667	17.7791	17.7692	16.4873	17.5342	14.4388	16.3568	15.7692	18.3889	15.0963	24.0583	14.129	15.5413	17.595	21.3899	17.85	16.7454	15.733	16.6616	18.9389	17.7567	12.6523	18.0504	15.209	15.8741	15.9333	19.1181	15.7739	21.5961	16.8181	18.5419	18.5301	20.0226	16.7915	18.0668	12.9109	15.5019	12.216	alpha-2-macroglobulin-like 1
A2ML1	15.6057	78.898	15.5748	17.6543	17.2077	16.0814	14.9122	13.5227	14.0721	14.2694	14.762	12.9521	15.454	17.9059	15.851	20.4044	16.2424	23.9971	16.3769	21.5481	15.1568	14.4896	34.8457	10.3134	17.0356	12.0087	20.0822	16.9454	17.1422	14.0669	19.9871	17.5067	26.3425	20.093	18.386	18.5593	20.3135	13.5853	14.3807	19.4875	16.9525	24.1511	14.2984	alpha-2-macroglobulin-like 1
A4GALT	38.9166	41.9523	51.5082	57.0994	46.1565	48.8803	36.6609	42.9859	48.2031	43.9341	38.9785	37.9561	37.6486	46.3652	40.8706	39.7299	32.9404	44.1956	34.8627	43.6369	34.8806	39.1678	44.0834	46.5028	35.6819	34.606	49.9834	40.4307	45.7034	55.7056	47.2679	45.353	60.8437	55.9005	50.8627	47.7518	39.7953	46.2697	50.5054	53.1767	63.6002	67.2367	98.8301	alpha 1,4-galactosyltransferase
A4GNT	72.1287	81.2209	49.0987	37.5383	47.1031	59.1948	39.8652	48.4984	56.5879	51.6776	62.2395	78.6228	37.2406	33.5886	33.1313	42.0837	44.9685	43.6032	54.1069	9.02721	36.2379	21.7438	43.0392	30.3655	86.5271	72.6276	28.9461	39.6771	26.9619	35.1719	44.3454	39.0551	32.7428	31.1468	64.8902	37.8822	41.2501	36.6806	43.7115	40.3951	47.5598	74.139	92.1239	alpha-1,4-N-acetylglucosaminyltransferase
AAA1	19.1019	13.1819	12.14	21.1638	11.9119	15.705	15.5059	14.8761	14.5057	13.5954	12.227	13.8608	13.1949	13.6508	13.431	12.3633	11.9866	16.8789	13.0827	16.513	14.0659	14.9845	14.461	15.2879	17.2922	15.1919	16.0636	12.6753	14.5069	15.1149	18.1568	12.4872	12.442	16.5737	11.8817	14.4352	9.37405	14.6291	20.454	10.3139	23.058	22.255	16.8095	asthma-associated alternatively spliced gene 1
AAA1	25.605	14.8136	12.4547	12.6491	15.9923	14.8437	15.5203	17.4415	17.5818	15.9216	12.4767	26.1382	11.9327	16.0004	12.2216	20.2472	34.4281	17.4257	14.7255	21.8514	15.4835	16.0704	14.2926	15.3863	31.4162	22.5399	17.8314	15.2361	12.9824	9.27945	13.7929	14.3907	14.5055	10.9364	16.3574	16.451	24.0159	13.4877	10.4789	14.9696	14.0865	19.7601	17.7318	asthma-associated alternatively spliced gene 1
AAAS	122.785	119.759	137.558	111.911	79.7519	111.722	72.7277	75.1555	73.0292	104.557	93.9636	75.6964	84.3824	80.6798	118.392	208.818	97.4549	80.6687	155.21	118.083	73.2291	87.364	83.5141	77.558	122.545	98.9514	203.287	149.948	106.528	120.036	208.765	244.559	136.905	81.6685	100.259	123.263	239.24	206.887	253.02	196.584	58.1521	64.1613	56.3891	achalasia, adrenocortical insufficiency, alacrimia (Allgrove, triple-A)
AACS	122.099	190.325	126.632	152.207	205.615	152.78	137.811	87.4038	174.03	168.277	180.782	69.1154	140.99	112.014	130.224	83.9488	286.863	104.503	142.423	44.0174	272.57	222.812	188.892	222.489	64.8927	251.397	73.3902	93.3133	134.076	87.7038	115.996	82.148	84.8484	126.491	138.699	110.033	73.767	131.549	83.4523	146.342	182.577	158.238	199.573	acetoacetyl-CoA synthetase
AACSL	2.96337	6.50007	3.99864	5.61163	5.70515	6.04424	4.59833	5.11828	5.58162	5.00253	4.0895	5.06635	5.17159	3.68283	4.21583	3.91912	4.15279	6.68431	5.85239	22.9461	18.9535	21.6764	14.9917	22.5486	21.2043	15.5755	11.914	7.87287	8.23283	7.80596	9.62378	7.40675	9.79961	10.9093	7.68722	8.6955	12.9771	14.4642	11.5622	5.44367	8.25829	8.51271	7.20415	acetoacetyl-CoA synthetase-like
AADAC	33.9732	43.9846	30.8233	34.432	26.8439	45.5351	28.09	59.0875	25.0815	32.8205	34.0485	27.2064	27.7249	25.5419	39.0757	32.9792	22.3817	19.6923	20.1695	23.9959	24.3291	63.0676	31.7414	23.0396	19.3452	33.736	28.6623	21.8155	36.7833	26.3245	40.4667	30.8888	41.9321	30.8565	34.0056	34.6818	37.4725	36.6836	39.2041	23.8183	37.4083	59.8523	40.5004	arylacetamide deacetylase (esterase)
AADACL1	163.494	67.5115	95.7719	68.1232	152.589	131.75	175.316	80.8929	165.278	150.249	168.344	138.202	151.712	146.069	159.934	105.875	325.612	93.9131	102.272	52.6286	225.67	106.367	142.768	102.401	227.047	86.0782	83.0256	88.595	121.025	140.464	37.0149	107.51	291.224	137.918	90.7732	92.1799	76.3982	56.1917	21.913	163.47	134.751	124.448	167.823	arylacetamide deacetylase-like 1
AADACL2	11.1855	7.22529	5.93853	5.46794	5.61154	5.67328	8.33334	8.57063	10.6197	9.69815	7.39129	6.67193	7.77039	9.49442	8.1665	9.75281	10.6008	5.40907	11.7187	5.19835	8.68902	6.79311	7.59852	4.52725	7.34172	7.74945	6.86683	6.7671	4.30274	10.9679	9.49898	8.2144	5.39764	6.1018	10.6311	9.26799	6.01727	9.8722	5.15139	6.18668	6.07031	5.69044	10.8838	arylacetamide deacetylase-like 2
AADAT	35.2537	68.9869	41.8654	32.1409	40.9517	55.9298	52.0182	43.5425	32.3064	30.6146	42.9221	34.6301	44.4297	79.1929	45.6292	33.3011	42.2054	50.4364	42.6849	25.572	39.0739	46.8628	28.6015	43.8022	40.296	54.3939	41.6192	44.8797	47.7661	39.7758	42.4412	44.1254	46.2029	43.6365	43.7305	42.2607	55.0772	43.4336	48.33	48.9715	41.8688	42.2141	35.3916	aminoadipate aminotransferase
AAK1	120.914	165.82	279.001	136.605	116.792	89.6865	69.2167	89.6347	69.3752	79.5669	87.5355	81.6281	79.6232	79.6349	79.1272	130.317	78.3676	197.41	127.409	72.3516	94.4657	95.5101	63.3998	121.845	77.6616	66.6324	147.976	152.618	150.798	102.884	106.121	215.799	107.383	109.402	131.425	144.498	100.027	176.661	231.133	178.712	113.276	102.123	159.296	AP2 associated kinase 1
AAK1	37.3293	26.6694	34.675	30.9536	22.2674	23.5411	28.1081	30.2525	34.6348	31.0107	30.1528	22.7889	29.6734	34.5832	23.6168	28.3213	31.8198	28.2699	27.6856	24.3295	27.517	25.0684	28.5214	27.2595	28.6549	27.0368	29.6937	29.5156	31.4611	26.857	34.9776	29.1757	40.1257	31.3563	31.3313	29.2181	42.1241	37.3335	28.5544	34.4404	33.0076	31.8978	39.7583	AP2 associated kinase 1
AAK1	17.4781	17.1329	18.4376	15.3371	13.2199	21.5017	15.5296	13.7164	18.8637	15.3668	13.752	17.401	20.7458	15.5625	16.5242	19.4229	15.7301	18.9447	19.9589	16.1385	17.5125	19.9997	21.0605	19.6572	19.4451	28.0492	23.9296	16.8952	17.7432	20.8326	21.9814	20.3531	20.6374	19.4721	30.2723	21.729	27.5888	18.8164	24.2877	24.7323	15.9238	20.6679	22.0216	AP2 associated kinase 1
AAK1	7.92881	9.48689	10.7353	8.51492	7.19236	9.7536	8.98812	13.7393	12.7028	10.0027	12.2324	14.0432	8.35349	10.9963	9.07358	11.0636	9.06383	11.396	19.7958	17.5391	8.65044	8.21767	10.2361	10.0229	13.6678	13.3616	7.99851	12.4294	7.76474	12.5067	11.9136	13.8674	9.42414	7.94481	14.3069	12.9034	13.4949	11.9632	6.25711	7.86766	11.685	8.22439	10.6562	AP2 associated kinase 1
AAK1	28.494	25.7281	14.9153	17.6031	21.3407	25.4753	35.2701	27.9801	31.364	30.2657	24.7401	25.1051	23.6591	20.864	20.1225	24.7593	19.0464	21.591	25.5344	5.35025	6.88683	4.09088	6.51801	5.61425	7.337	5.40666	27.9073	35.1306	30.4095	32.8381	39.9975	31.4794	50.7758	25.7323	36.9358	33.0179	43.0874	33.9566	35.5937	31.0823	32.8263	36.2952	32.4809	AP2 associated kinase 1
AAK1	122.164	174.247	275.982	164.415	145.689	164.213	135.53	266.479	93.3132	162.696	227.799	209.575	83.8143	226.019	208.564	466.452	120.768	576.242	1482.08	98.5494	60.7041	261.706	160.572	349.279	89.9761	202.094	244.158	246.11	240.922	229.81	305.799	322.9	244.299	274.032	243.927	252.669	221.128	382.237	341.82	283.194	297.117	268.216	184.404	AP2 associated kinase 1
AAK1	62.9616	64.4833	66.694	55.1774	56.5496	41.0002	47.368	72.3035	20.8765	48.3723	44.862	37.6939	42.0384	43.9951	37.5313	57.0638	37.5465	105.6	51.8354	19.5707	45.694	40.7078	30.8636	54.7444	40.3122	34.0794	46.7196	51.24	43.2857	41.8778	48.3142	56.9307	50.7539	42.5692	50.2466	38.9578	62.2127	48.2504	28.6829	57.5694	41.154	42.7795	51.68	AP2 associated kinase 1
AAMP	313.34	441.687	380.614	285.014	260.982	174.97	159.755	239.048	174.811	264.16	242.394	178.22	185.792	214.792	246.281	324.275	299.087	158.078	278.9	117.115	279.638	315.976	224.113	294.917	219.309	205.764	217.656	216.961	306.235	261.361	235.611	251.751	227.735	235.446	197.695	200.985	173.663	256.462	209.46	191.508	255.916	250.074	242.668	angio-associated, migratory cell protein
AANAT	22.3407	19.726	17.0336	20.9079	24.3065	17.3823	18.1507	20.5794	16.0307	13.9713	18.2634	18.6346	16.3284	19.1484	15.9422	18.1201	16.948	15.4426	17.427	20.7748	22.5873	19.3648	21.7843	25.2194	22.2179	16.3196	25.057	15.7904	15.3743	24.9551	18.3549	15.4284	19.7593	20.7082	16.2822	13.5182	19.6517	18.4747	13.0266	17.5289	19.927	18.5897	16.5272	arylalkylamine N-acetyltransferase
AARS	414.458	539.077	324.49	408.529	910.062	513.816	285.863	234.343	311.032	271.465	458.431	254.886	268.658	360.563	292.663	355.907	341.197	344.106	485.575	221.408	358.496	567.92	411.479	449.774	319.304	394.559	207.41	291.613	235.85	163.084	167.008	198.927	134.309	194.731	170.728	207.605	194.029	280.261	225.174	176.952	198.443	188.841	194.173	alanyl-tRNA synthetase
AARS2	64.5509	81.1397	79.0348	58.1742	61.2188	54.938	56.2907	64.059	53.5322	62.2113	61.3344	46.3428	57.6371	50.2521	54.3845	67.9851	52.2568	60.1358	65.2225	21.9132	67.0807	61.3637	58.8641	57.2639	78.5829	58.45	66.2585	56.2184	49.8023	60.1023	62.1122	59.9948	54.8791	61.4	72.9062	50.7979	64.9288	67.0089	48.8855	64.6028	55.3712	54.3323	57.7829	alanyl-tRNA synthetase 2, mitochondrial (putative)
AARS2	154.13	163.792	185.815	126.543	136.729	127.987	132.363	166.875	115.576	142.267	143.843	128.188	113.055	125.475	108.597	171.325	123.177	161.519	147.186	155.884	152.014	143.601	136.449	185.36	173.277	122.261	206.875	166.397	198.143	158.929	214.933	144.622	169.64	191.072	205.969	179.687	159.253	187.461	196.253	175.348	195.209	215.722	168.616	alanyl-tRNA synthetase 2, mitochondrial (putative)
AARSD1	127.826	96.9093	91.7141	101.392	71.8346	177.342	94.2704	93.4557	70.0613	132.14	113.473	54.4835	87.9342	112.641	92.9696	95.1475	104.386	93.8416	103.732	37.6925	101.629	104.672	134.571	90.4477	100.502	126.54	81.5521	108.922	90.6744	53.939	96.6098	86.8309	75.1108	102.409	91.6311	84.583	81.7674	100.025	98.6229	109.376	86.2191	84.5278	92.151	alanyl-tRNA synthetase domain containing 1
AARSD1	28.5761	17.2607	29.0645	29.9904	20.6737	41.5964	22.4884	19.911	28.3795	35.0387	24.643	28.054	30.5444	28.4704	17.1452	20.133	55.5365	16.2983	18.5264	32.6975	20.7271	16.7427	15.2591	24.0509	41.9693	27.6775	20.1386	57.5252	14.9328	28.7407	25.1198	33.9976	21.5474	23.608	22.2829	16.8082	18.2863	19.9173	22.322	25.6708	19.5867	15.4827	25.1404	alanyl-tRNA synthetase domain containing 1
AASDH	32.7587	43.5689	51.5444	42.294	56.1428	69.7072	101.26	47.2292	57.6816	60.8656	57.2827	41.3769	57.2976	44.1106	79.9899	57.421	48.0928	59.3138	77.525	57.6072	55.7353	61.8829	76.248	45.7412	32.7996	79.4278	58.1152	62.0425	63.5306	52.5027	49.8739	53.9818	57.0084	49.0538	61.9872	51.6012	69.3904	67.8773	85.0162	83.9772	45.9754	36.0183	49.9311	aminoadipate-semialdehyde dehydrogenase
AASDH	23.5848	117.294	162.608	128.97	103.805	33.1444	43.2034	36.9308	32.4181	97.7966	39.5059	42.7081	45.7674	52.4327	124.081	127.132	68.0946	77.1787	153.895	70.6287	47.1712	47.0938	55.6853	37.5457	61.1835	86.2895	152.82	90.4653	72.9085	90.4459	83.1907	142.153	129.283	65.8053	139.816	93.1416	112.742	156.907	137.944	193.246	92.3489	72.3982	153.488	aminoadipate-semialdehyde dehydrogenase
AASDHPPT	272.556	300.819	215.69	225.65	243.716	275.141	369.199	252.419	329.154	218.099	231.585	274.42	346.935	321.81	261.712	200.759	298.312	219.194	257.247	93.0713	234.283	342.305	1004.32	240.389	262.537	280.984	105.373	142.568	152.892	192.811	156.73	128.008	202.154	146.837	183.317	196.809	176.581	177.909	111.431	124.914	176.878	170.255	153.128	aminoadipate-semialdehyde dehydrogenase-phosphopantetheinyl transferase
AASDHPPT	182.499	113.502	213.701	189.229	174.456	234.34	80.2776	134.526	166.085	213.438	129.627	112.588	102.01	83.4697	188.741	122.018	91.7642	111.324	85.3902	102.925	148.923	130.748	636.816	164.057	188.703	85.9609	101.04	50.3024	95.0566	66.5608	104.432	58.8405	136.374	118.639	119.325	116.205	86.0015	90.7278	60.0616	55.0714	133.796	136.092	100.057	aminoadipate-semialdehyde dehydrogenase-phosphopantetheinyl transferase
AASDHPPT	44.2693	17.5243	21.0471	17.3176	15.7977	43.7326	48.9557	42.8867	50.2487	36.8785	42.3135	49.4858	49.6382	42.9351	41.835	32.4791	44.2308	38.1219	38.7236	7.82579	7.33873	8.77989	8.06329	6.40943	7.94335	7.25205	4.06598	7.90112	5.58033	6.25027	7.7476	7.5194	5.66771	9.10173	7.36738	7.74135	14.4141	7.85369	7.46953	5.56541	38.7078	33.9077	26.7604	Aminoadipate-semialdehyde dehydrogenase-phosphopantetheinyl transferase
AASS	21.9788	23.053	31.1794	29.1822	34.8433	34.9298	22.3803	29.6002	21.833	23.6277	21.3582	30.5679	26.1346	28.6791	22.7085	31.5316	25.5654	54.7008	24.2952	31.177	33.8914	43.2654	23.0752	21.3176	22.9634	36.2853	26.0603	31.6352	26.3263	38.844	29.4325	36.4092	31.7296	26.5264	36.4885	30.4579	29.8808	30.6704	31.9158	30.6947	20.9345	18.1451	18.8984	aminoadipate-semialdehyde synthase
AASS	6.38297	7.0816	11.6306	8.37059	15.2576	10.9563	4.74587	11.8945	6.82362	5.61819	9.51125	11.3224	6.96152	9.6392	13.5552	25.2794	12.188	55.8473	13.5935	38.4814	32.3707	51.14	9.18358	14.7277	15.6769	14.6545	15.4623	40.3127	17.2374	26.887	24.3326	49.36	12.2014	21.0269	20.2334	23.0756	32.3511	39.5275	38.0574	25.5473	11.8129	10.6157	9.9922	aminoadipate-semialdehyde synthase
AATF	440.77	499.975	386.483	410.69	289.859	392.097	319.804	262.415	166.299	310.168	485.357	217.781	277.198	384.369	268.07	300.883	406.447	229.447	270.762	50.5084	272.918	333.767	402.439	265.646	309.767	207.88	241.606	244.434	220.551	182.748	228.576	190.639	178.651	252.565	213.257	205.578	162.967	239.742	231.053	218.692	253.171	230.146	240.962	apoptosis antagonizing transcription factor
AATK	130.158	91.3148	148.557	124.897	69.0807	86.242	98.6243	74.0995	118.864	80.9055	135.877	115.827	100.686	92.2163	110.292	91.8722	178.109	96.6832	119.984	45.8797	60.6283	170.427	77.3411	79.7526	104.603	73.8623	92.7265	105.529	90.3908	77.5741	87.7855	108.161	142.42	58.6104	105.08	137.4	158.246	114.942	187.116	182.053	122.199	118.609	152.429	apoptosis-associated tyrosine kinase
ABAT	31.3632	24.348	28.7993	27.7313	27.1814	18.2597	24.5366	29.5927	30.1567	27.6159	26.8793	22.0035	36.6775	27.0501	27.6908	26.9617	27.5335	25.8289	22.7852	26.7132	23.0436	26.7886	27.2932	29.6943	29.462	22.1204	27.0226	23.2935	23.0389	18.0701	35.3679	23.1899	25.8855	32.347	17.4312	20.5245	31.203	23.0932	18.7207	24.9949	21.3851	12.716	23.9849	4-aminobutyrate aminotransferase
ABAT	20.6136	36.4937	221.436	71.4886	45.4317	55.4147	89.5967	238.981	207.464	29.3175	330.052	124.694	310.753	199.093	141.1	333.7	281.596	141.058	357.639	23.5694	34.4885	437.474	46.7778	136.565	37.2294	114.799	377.384	178.066	158.487	91.7413	246.251	168.255	244.158	210.25	172.382	207.082	218.56	142.966	129.477	180.315	156.589	181.588	210.653	4-aminobutyrate aminotransferase
ABAT	16.5036	36.6053	225.5	114.983	38.6077	42.4319	66.6483	133.277	129.348	18.8056	252.207	99.0707	180.39	130.783	97.6623	137.114	185.254	56.1156	220.66	49.1786	19.8866	268.783	33.3916	73.9412	31.2585	60.3155	246.456	105.793	110.631	111.196	151.855	86.4342	149.861	131.496	131.606	146.776	170.543	85.8753	97.1463	114.345	113.852	111.986	117.031	4-aminobutyrate aminotransferase
ABBA-1	15.6514	14.133	18.5626	19.6647	17.2728	20.7068	15.362	19.866	16.9499	12.763	13.4557	12.0368	16.226	16.939	16.9822	9.86436	16.8241	17.2365	19.3947	50.0203	47.3133	49.5423	46.3249	64.3547	51.4127	40.1913	22.5315	15.3559	15.7872	18.2148	15.9561	22.9309	29.4406	15.7149	20.512	18.2272	20.9677	10.0855	16.6896	15.6297	58.5158	44.2097	46.2385	actin-bundling protein with BAIAP2 homology
ABBA-1	35.6375	44.9944	36.9567	41.9922	58.132	28.1199	24.1948	29.8204	19.1703	19.7072	23.3525	20.354	22.3423	25.4951	17.1558	29.0844	24.3934	31.9251	35.2405	25.6614	31.3248	22.0852	28.4374	28.8851	31.2715	25.3481	25.5709	32.3291	24.3315	23.8745	22.4061	19.8457	20.8104	23.3055	21.5426	18.655	28.1047	25.7462	23.1723	21.7967	20.4619	16.7026	19.8161	actin-bundling protein with BAIAP2 homology
ABBA-1	34.4575	9.01182	6.28455	10.4715	14.3936	32.2273	32.8562	42.7008	46.7899	38.563	55.1087	47.6566	52.0619	51.3506	70.9791	60.2158	42.1706	30.298	52.8634	60.0067	71.2091	79.6423	43.7107	42.2201	74.3404	98.0647	74.4476	42.5846	71.2515	49.6913	85.615	42.2377	58.2274	78.4507	40.3468	68.2782	50.391	52.2904	57.3488	55.0627	59.3179	60.525	33.3918	actin-bundling protein with BAIAP2 homology
ABCA1	70.9104	83.9146	94.6094	81.0234	208.808	93.6485	60.1891	278.356	89.5123	103.299	88.0339	132.247	138.471	94.4783	96.2633	62.2641	117.94	178.009	135.417	83.5673	41.814	62.5633	164.665	137.627	166.814	97.3043	176.054	171.119	157.919	204.563	235.486	153.777	102.504	189.843	188.429	245.336	289.629	163.352	146.071	68.7561	176.521	182.639	63.3721	ATP-binding cassette, sub-family A (ABC1), member 1
ABCA1	101.3	170.697	178.695	117.971	258.264	146.11	49.073	367.079	138.654	176.825	144.627	195.451	139.131	142.562	166.921	101.32	203.987	487.934	280.348	52.8586	69.0891	137.006	227.193	256.607	213.802	130.643	219.248	276.807	228.922	214.184	339.125	260.181	109.852	260.541	266.69	326.67	314.207	279.199	272.725	121.081	244.658	244.557	93.0555	ATP-binding cassette, sub-family A (ABC1), member 1
ABCA1	38.6445	33.9322	35.6176	30.6568	34.5962	30.0185	29.1301	39.8944	38.9352	32.4207	36.3801	27.1735	34.3311	36.1166	22.9103	38.9792	30.4516	30.9711	31.4784	32.8428	34.2021	28.066	32.9083	50.222	35.7244	33.0559	41.2221	40.5583	28.7666	33.4688	41.6732	31.1719	31.1686	40.623	39.9016	36.1893	51.1436	33.2113	31.8808	30.9578	48.4274	43.4642	48.0789	ATP-binding cassette, sub-family A (ABC1), member 1
ABCA1	17.3497	13.2535	15.4347	9.58431	10.4375	25.8382	13.3057	22.9862	14.9768	16.0376	12.0667	19.2373	13.1338	17.4375	19.1037	21.2449	26.4624	19.4458	27.7078	6.0795	13.4846	18.8533	11.9616	11.935	24.2597	5.90641	31.3347	23.1301	15.5103	34.3842	40.4161	38.189	16.565	22.5247	32.903	17.1879	45.3012	11.0667	31.4576	20.6637	16.58	15.5998	19.2938	ATP-binding cassette, sub-family A (ABC1), member 1
ABCA11	15.7606	43.9839	16.3495	20.909	22.9323	19.2414	22.4969	29.9581	59.3347	16.9657	16.3214	37.9371	26.8422	25.3324	33.5245	29.8722	24.1243	42.9126	47.6718	23.0368	46.0863	46.5487	53.7619	23.3607	19.5127	33.8461	22.6226	39.0043	50.4501	47.2697	29.0404	47.8073	17.4332	27.8491	45.2702	45.0042	23.1122	52.9185	28.2984	41.0516	31.4526	27.9451	38.8851	ATP-binding cassette, sub-family A (ABC1), member 11 (pseudogene)
ABCA12	9.82595	11.0397	8.99652	9.55005	10.8989	8.45579	22.1371	13.1119	10.9086	8.06031	8.98742	9.21365	10.1839	10.509	14.9764	7.99356	8.17832	6.88776	11.0547	56.9806	22.8743	8.33179	26.5814	4.85245	8.56632	70.4919	11.5399	6.39971	16.503	9.64245	15.3711	9.90337	16.1313	11.9232	13.2311	12.673	19.6354	16.034	7.51814	14.3886	9.76706	20.7493	18.8369	ATP-binding cassette, sub-family A (ABC1), member 12
ABCA13	3.48669	2.46176	1.99477	1.85248	1.96535	3.47997	5.90479	2.48691	4.86041	3.82327	4.0898	5.16422	7.33873	5.37457	11.4411	3.65206	2.09289	4.09547	1.53962	2.60318	7.25932	6.07904	2.9357	1.42434	2.79664	6.76192	1.73675	3.51332	1.38596	2.95595	4.10268	3.53124	0.705048	1.29492	1.72038	0.524409	7.26065	4.00444	2.32088	4.61778	3.67305	9.96852	7.76319	ATP-binding cassette, sub-family A (ABC1), member 13
ABCA13	2.22678	2.20561	2.83918	1.39047	2.86094	1.77526	1.64778	1.73106	1.45752	2.06603	1.62711	3.38308	2.80178	2.64963	5.2169	1.65146	8.17608	2.2166	2.95653	2.71464	2.32418	10.151	2.67838	3.14786	4.53995	2.25512	7.14643	5.5336	4.38548	3.70134	2.77964	3.39603	3.681	6.52738	2.15033	6.00499	4.69457	4.17261	5.2834	2.90076	2.69816	2.94503	5.28198	ATP-binding cassette, sub-family A (ABC1), member 13
ABCA13	2.63517	2.11631	2.43448	1.23895	2.24377	0.99246	2.28432	2.42015	2.85518	2.34387	2.34012	2.49487	2.5082	3.43957	4.33239	1.61549	13.319	2.2022	2.75645	3.78408	2.48758	22.7322	1.641	3.51128	1.18896	2.38655	6.8171	8.60447	14.9856	16.4747	2.97147	4.59684	1.40337	6.62554	1.22029	3.17101	2.50297	4.57254	2.83943	3.22219	3.17501	2.03871	6.16164	ATP-binding cassette, sub-family A (ABC1), member 13
ABCA17P	8.98642	7.75048	157.11	10.2754	51.0427	8.99054	9.83209	14.405	17.2162	8.05868	15.2066	10.1868	13.1825	17.2098	7.7915	7.07254	18.2734	21.3614	8.77598	10.122	44.9152	49.0077	42.401	57.4286	36.8283	7.07348	8.72821	10.9171	8.68449	16.0625	11.183	9.63016	10.5264	8.40233	14.1452	10.7552	7.65541	10.7117	11.4074	8.17874	9.54955	5.60331	8.76318	ATP-binding cassette, sub-family A (ABC1), member 17 (pseudogene)
ABCA2	38.8715	12.9303	37.3956	43.0303	14.1902	11.0492	16.4807	43.7233	31.0856	29.7796	12.6443	33.9549	15.7118	18.6981	29.0631	15.6271	13.4142	37.0083	18.5279	11.7434	45.6595	34.3832	36.992	38.4171	13.1974	11.874	10.8867	33.0376	36.7853	25.0304	19.9529	37.2329	21.7532	36.8206	33.5193	15.6957	52.0592	15.0351	40.439	15.1248	42.6961	49.0634	69.7563	ATP-binding cassette, sub-family A (ABC1), member 2
ABCA2	62.2995	68.7331	62.0517	66.8848	57.9261	48.3788	55.5525	60.6877	68.5098	59.3626	55.2639	56.9355	56.7998	55.5381	60.2083	118.446	66.9014	106.247	73.504	51.6023	52.2138	40.3234	51.6848	54.8225	47.8655	37.0828	43.3455	52.6425	43.9121	31.3211	59.1637	49.3632	58.2281	58.7332	46.6865	49.1645	71.3506	37.3769	53.4487	57.3644	56.1521	51.2517	63.6374	ATP-binding cassette, sub-family A (ABC1), member 2
ABCA2	27.1445	77.1832	64.2701	57.2616	45.2521	27.3578	42.1396	35.4221	47.207	30.6551	34.7447	33.9487	20.3314	25.7397	44.5734	48.4749	51.3612	39.0557	56.7269	23.3282	45.212	37.4686	31.6948	36.462	38.4842	37.5688	31.4446	32.3909	33.935	30.98	43.5043	34.375	44.1596	34.2518	37.4885	35.0078	38.8967	29.7507	39.47	34.8537	81.8672	79.2755	92.0176	ATP-binding cassette, sub-family A (ABC1), member 2
ABCA3	40.7478	84.4379	107.14	58.8232	45.8642	39.6071	34.4296	36.1285	80.7016	34.6709	34.2956	35.1917	35.4497	59.3239	29.6251	46.1535	35.0477	65.3465	41.9218	43.6173	50.0249	48.8969	55.1021	64.126	47.3581	37.5451	47.0564	56.9501	47.0763	47.3355	49.9338	55.2492	54.1944	56.2146	54.0308	42.4737	56.7481	46.4855	51.8776	46.3555	51.4609	52.1449	60.3867	ATP-binding cassette, sub-family A (ABC1), member 3
ABCA4	56.8894	35.0488	43.6289	44.2849	30.5695	73.5322	45.8554	43.1712	44.3645	40.2829	40.2259	31.863	51.6044	48.9242	36.6826	49.9137	46.7663	47.5903	38.0922	30.8441	35.3648	34.2192	37.1769	41.178	39.5952	54.3511	39.7196	37.8208	34.6214	40.9981	34.1886	34.6037	63.7155	38.172	49.0516	38.2183	44.4129	37.1377	21.5931	49.8622	25.2214	26.2232	25.4149	ATP-binding cassette, sub-family A (ABC1), member 4
ABCA4	13.4303	12.1246	10.6177	10.0634	9.9484	12.395	11.7277	12.4713	12.8282	13.1442	12.9531	12.1441	10.7438	9.41765	7.94178	13.503	11.3102	11.9186	8.39924	12.9957	10.6057	8.62013	12.8208	10.7507	13.1763	12.0723	6.62013	11.2185	9.46627	10.4053	9.25584	9.41619	6.98829	9.54938	9.95245	9.18051	12.9178	12.7438	9.96465	10.3522	12.9719	8.08529	17.2039	ATP-binding cassette, sub-family A (ABC1), member 4
ABCA5	121.143	72.3436	124.631	76.6636	61.2391	74.5481	113.801	148.9	105.948	122.503	160.613	272.799	118.923	152.271	230.736	243.742	80.0282	238.116	157.018	442.587	119.668	113.651	75.0322	200.878	57.3676	99.5666	493.404	552.943	602.44	371.713	507.292	408.595	628.093	264.175	574.568	538.456	726.12	800.524	770.66	733.685	176.909	149.775	102.185	ATP-binding cassette, sub-family A (ABC1), member 5
ABCA5	14.9721	5.9285	8.84201	5.96272	6.16277	13.2094	21.5593	28.4621	15.8004	26.6677	33.019	47.6613	18.0133	36.165	54.4234	46.824	27.0014	67.3095	41.9654	45.8998	35.5672	26.6398	17.3306	36.9492	24.5797	22.8274	98.5025	175.949	203.439	82.2948	183.014	189.378	136.914	59.6302	166.435	68.0213	155.876	325.671	344.076	253.725	72.4409	59.4976	117.18	ATP-binding cassette, sub-family A (ABC1), member 5
ABCA6	14.71	20.1265	17.4534	13.9158	11.2301	16.2539	18.3359	25.4954	14.8534	15.9302	21.6315	13.209	12.7949	13.276	12.3116	10.2139	15.3331	36.0384	17.7303	11.6771	13.0075	15.6094	16.7855	17.3073	12.6334	9.76324	14.3716	26.0679	19.3565	41.4493	21.65	21.7433	20.1223	17.0508	25.5842	19.3424	21.9632	33.6846	31.3126	22.278	15.6156	13.8205	17.1169	ATP-binding cassette, sub-family A (ABC1), member 6
ABCA7	45.5912	78.8804	59.0599	41.1358	55.6012	43.1541	48.5956	51.146	56.8866	38.5937	49.1052	50.4756	31.9177	40.5374	41.654	56.9793	33.4576	74.577	42.7082	62.889	43.1566	39.6973	50.4735	82.3978	89.2258	29.4341	77.2113	51.7054	32.1027	40.6394	43.1407	43.6441	31.5158	35.0268	33.4056	34.2984	73.3024	55.2717	68.546	61.5173	91.3416	82.7708	69.7539	ATP-binding cassette, sub-family A (ABC1), member 7
ABCA8	22.6702	40.2783	65.7405	7.61309	24.63	71.7855	9.86579	113.421	22.2274	13.3349	30.0395	20.6815	14.8357	7.26104	8.84057	26.0442	25.5402	570.271	90.4246	48.1275	9.25947	27.3852	6.99385	91.929	11.9477	47.7981	163.477	273.651	370.37	142.636	133.658	354.074	337.106	174.996	351.004	247.964	224.752	583.295	430.525	240.42	303.157	295.119	215.593	ATP-binding cassette, sub-family A (ABC1), member 8
ABCA8	6.62407	10.0782	12.875	17.3141	11.3414	10.1684	11.6538	8.44849	10.8052	10.6533	9.05993	11.098	11.0889	11.5305	6.97145	4.55584	9.9807	11.8744	9.30668	14.0532	9.30767	8.60712	13.3544	8.81697	9.63823	12.3592	21.7576	10.4147	24.0335	20.9146	14.5237	15.6691	17.9282	14.0889	13.7296	12.6793	21.9291	14.0613	35.1349	11.7149	12.1959	9.38014	13.8827	ATP-binding cassette, sub-family A (ABC1), member 8
ABCA8	24.9124	20.5988	17.925	20.3318	16.6849	17.3771	17.3455	22.7208	14.7008	21.1358	21.7731	18.2831	20.08	25.6355	19.0811	23.0942	14.778	18.3987	18.5036	28.4652	21.5027	18.6129	23.7751	17.9268	20.0739	22.2363	21.6707	13.6459	16.0759	18.4133	15.1216	21.2599	17.0738	19.2154	16.464	21.1689	23.452	16.4449	14.2544	18.6928	18.4443	17.5271	26.7356	ATP-binding cassette, sub-family A (ABC1), member 8
ABCA9	4.34151	6.5277	5.15705	4.4834	6.00165	4.66997	4.65457	4.83022	5.31902	3.99064	6.85538	4.82432	4.62805	4.06187	4.80166	4.97911	5.04288	27.4985	7.34027	2.91379	3.04654	5.34822	4.00633	5.46607	6.96317	4.71068	13.5446	11.1736	9.94652	16.6082	18.9157	15.9638	8.70586	11.5778	19.7107	15.9248	7.56858	12.0431	11.2768	9.25872	5.46387	5.95885	7.23793	ATP-binding cassette, sub-family A (ABC1), member 9
ABCA9	15.9421	20.7821	22.4715	18.1516	18.3618	16.4129	16.505	16.6266	19.4267	17.8718	8.34608	12.5345	16.1428	14.3417	14.2476	15.8976	18.8533	52.7095	18.0455	16.2121	10.9073	11.2327	15.2773	13.8648	13.1826	16.9012	22.2612	31.2518	10.9362	27.7014	20.2816	41.4521	19.2668	18.3917	26.2349	17.4003	22.0571	27.5505	39.8938	30.9161	21.2571	15.8215	23.7597	ATP-binding cassette, sub-family A (ABC1), member 9
ABCA9	12.6824	14.5469	19.112	14.8186	11.1928	10.7898	14.0287	25.6815	17.7642	14.6791	16.9215	14.6975	14.8494	10.9556	14.6902	19.8481	15.4652	21.2186	21.8621	32.7745	14.6337	10.1002	9.5307	12.1829	18.6159	16.6664	21.0681	23.2033	21.1116	32.533	18.1458	20.6389	14.6412	17.5681	18.588	17.2414	23.3239	19.0286	37.083	18.6579	16.5918	15.9668	24.2224	ATP-binding cassette, sub-family A (ABC1), member 9
ABCB1	46.3959	7.00658	34.075	103.281	14.9413	46.2734	10.9583	214.264	123.585	13.9667	33.9426	150.927	29.5524	18.8362	70.6338	77.9777	10.8265	54.753	247.143	73.8788	20.0132	411.549	10.4582	87.5373	7.64709	109.211	291.376	210.259	488.782	321.683	306.23	216.428	431.788	444.508	295.779	331.687	759.96	343.529	248.961	157.678	408.818	478.609	203.36	ATP-binding cassette, sub-family B (MDR/TAP), member 1
ABCB1	35.802	17.4888	24.1922	34.7104	12.2149	25.6607	30.2087	80.4039	41.3495	21.7049	14.4052	39.4232	14.3145	28.5162	49.4165	45.2812	16.5923	66.0462	62.8592	13.7809	16.1652	183.944	14.0141	49.5366	12.9607	46.9376	63.7709	58.4662	119.576	105.345	80.7436	71.5841	169.645	75.1852	105.847	110.727	130.525	143.78	78.7023	59.5875	118.625	134.196	130.973	ATP-binding cassette, sub-family B (MDR/TAP), member 1
ABCB10	88.4473	114.436	73.9807	93.8903	80.4981	95.5308	198.189	97.3408	151.083	112.551	117.384	144.567	143.722	154.21	152.078	109.288	156.714	74.5748	103.459	82.2827	99.8007	118.922	60.9633	104.022	85.7527	109.76	79.3584	86.7285	74.2325	103.784	104.281	88.2847	135.982	118.79	91.7738	123.352	108.928	113.662	77.9157	106.596	90.7323	116.434	83.4133	ATP-binding cassette, sub-family B (MDR/TAP), member 10
ABCB11	7.40775	10.0573	9.99711	14.6176	14.7446	7.95715	8.86385	10.0381	11.32	12.2959	8.44995	13.0644	16.46	8.53625	14.6513	6.78959	11.192	10.618	10.3097	11.8139	9.69915	11.4494	12.3962	11.642	6.97869	8.93629	15.0965	11.4821	14.5436	14.1538	12.0076	17.5758	17.3623	13.055	14.8799	18.6166	21.2669	12.2969	13.4818	15.9433	14.6718	15.1914	17.7742	ATP-binding cassette, sub-family B (MDR/TAP), member 11
ABCB11	21.0397	19.7192	15.3248	19.9898	20.8322	15.102	23.2752	22.2269	19.4189	19.4167	19.2418	19.0735	20.6521	24.1533	22.9589	23.6161	19.772	19.4482	21.1355	73.4645	22.658	23.2225	20.4453	32.0371	19.1468	19.2079	22.8599	20.4156	22.9606	24.9937	29.6146	27.263	34.0358	28.169	24.749	27.483	26.1391	23.7811	15.8482	25.2002	29.0772	36.5617	43.1864	ATP-binding cassette, sub-family B (MDR/TAP), member 11
ABCB4	9.74658	9.50248	13.1937	11.3978	8.83218	17.844	9.72281	19.6994	6.11664	8.85347	6.85919	9.00478	15.4492	10.4849	8.844	14.66	13.1486	8.93782	19.4554	9.17105	16.0912	13.5081	7.12807	10.3353	10.2842	10.0283	13.0736	16.0412	11.628	15.0207	10.5519	11.2986	7.6357	12.9051	11.2607	11.9599	9.28817	14.8625	19.59	12.2202	26.0596	23.1829	32.451	ATP-binding cassette, sub-family B (MDR/TAP), member 4
ABCB4	11.5536	12.0879	12.5421	13.9293	10.3683	11.339	12.1357	18.207	15.0677	12.5328	16.2476	10.3075	13.0398	13.6151	11.1214	16.5025	17.4647	10.5867	20.5753	3.03947	11.7808	14.05	15.6551	13.1607	15.9263	14.4094	17.9345	16.8242	11.4388	16.3972	24.9398	18.8114	15.8375	13.7881	17.1181	13.1241	22.0625	20.6631	17.843	16.0009	15.3694	15.0377	13.9467	ATP-binding cassette, sub-family B (MDR/TAP), member 4
ABCB5	2.44835	2.92622	3.33829	3.62544	2.50722	4.85325	2.71711	5.85945	2.45293	4.8727	5.45676	5.17101	3.53204	3.91317	3.39598	2.95532	3.13818	19.1952	5.50965	4.28588	4.13205	3.6909	3.626	3.12432	4.6066	3.67426	9.36947	11.2197	8.61289	13.177	10.3355	6.8773	9.93334	11.404	7.60813	13.3874	7.85895	13.4139	9.14462	9.02886	3.78308	4.64301	5.97233	ATP-binding cassette, sub-family B (MDR/TAP), member 5
ABCB5	16.7568	14.5355	13.0365	14.6808	13.6528	9.83055	14.3045	13.2105	10.9314	11.0358	17.9783	16.0022	12.6961	13.6317	10.6962	12.391	13.5771	9.18652	15.5611	8.40352	12.7967	7.23758	7.3395	6.67013	8.19246	3.80393	11.2364	16.8829	12.4567	11.2862	10.5708	14.0843	13.1694	18.9163	10.5651	10.4066	10.5263	13.7698	12.1477	10.0822	11.1563	14.9605	9.23475	ATP-binding cassette, sub-family B (MDR/TAP), member 5
ABCB5	23.8769	19.4546	22.0049	18.9791	17.995	17.0668	14.8955	17.464	18.976	17.7411	15.8829	15.7077	16.714	15.4254	13.3659	20.2751	14.2553	16.0826	20.8767	28.8288	69.957	64.026	62.4497	57.7509	58.4714	58.031	53.7345	64.7547	61.9331	55.2104	85.4009	57.7192	65.6747	59.9504	66.7766	47.5392	84.139	52.0989	40.4163	63.7843	50.9886	68.9987	87.4473	ATP-binding cassette, sub-family B (MDR/TAP), member 5
ABCB5	6.58362	4.6971	7.01353	9.35674	6.81231	5.17233	7.44181	11.2266	7.31038	7.25627	8.64026	8.12421	9.82177	11.7331	7.45602	6.74216	7.83952	3.64969	12.0682	8.13052	12.405	15.6177	10.6424	12.4262	15.3408	13.661	5.94262	6.37737	9.29849	11.2356	7.37033	10.9066	10.4603	9.56149	9.22364	6.04157	3.2841	5.92695	6.48903	8.07313	8.59599	7.76395	2.74289	ATP-binding cassette, sub-family B (MDR/TAP), member 5
ABCB6	23.09	21.9388	17.9755	21.0424	16.9613	18.8872	24.3126	24.1556	18.8149	15.6345	31.0946	26.1564	19.2135	16.1642	23.1746	22.5338	26.0061	20.8431	20.9542	23.134	24.6408	20.5345	21.8236	18.7273	21.6035	18.2295	19.9834	19.8051	23.8368	18.5868	26.2665	29.1212	27.2663	22.3051	24.1201	23.5496	22.9517	19.9137	26.5704	23.5093	31.9879	32.7212	42.3377	ATP-binding cassette, sub-family B (MDR/TAP), member 6
ABCB6	43.0851	47.0751	40.0171	59.2856	49.7914	45.2129	32.1767	28.7791	42.9564	40.9909	65.9252	42.7844	36.2833	52.8076	46.2222	48.2752	48.4746	32.4564	42.3548	31.477	33.2351	89.4468	38.5029	76.8045	38.7898	48.6964	36.2307	35.5583	30.9518	36.083	37.6625	34.387	33.6339	30.6475	30.4038	39.952	30.4165	33.522	32.6388	40.8035	43.6371	45.9645	33.327	ATP-binding cassette, sub-family B (MDR/TAP), member 6
ABCB7	232.343	198.631	168.805	266.235	146.726	211.432	186.686	225.378	180.348	206.373	211.138	242.814	227.898	230.02	213.05	216.063	229.018	256.184	241.943	76.5017	109.253	166.874	405.233	234.675	213.337	250.295	276.675	235.365	210.013	243.565	251.194	255.568	268.04	200.15	248.888	238.48	257.157	272.386	231.985	293.963	187.027	171.09	189.305	ATP-binding cassette, sub-family B (MDR/TAP), member 7
ABCB8	31.1867	49.5476	34.3507	42.4352	45.197	34.1021	27.8874	27.0024	23.2739	30.5557	32.0873	22.5596	21.0656	33.4528	24.8267	22.0951	23.2172	27.0608	23.0709	22.7439	30.5869	29.8886	22.5279	26.7275	23.9189	34.6674	22.1694	21.2477	27.928	18.6735	28.2972	19.506	27.5188	27.1144	28.3994	23.0103	26.3798	24.7117	31.4291	24.0558	26.1782	21.5676	36.0358	ATP-binding cassette, sub-family B (MDR/TAP), member 8
ABCB8	36.5209	32.1234	30.548	36.0126	33.2374	35.3184	32.4918	24.7904	42.6588	28.7968	39.4181	31.1966	34.2343	37.0687	23.1954	25.8116	29.3295	26.7067	24.5332	22.8405	33.1674	35.6762	35.5161	43.5416	26.3509	30.1851	35.5305	31.1276	28.551	30.5611	26.6942	32.0443	32.3487	36.0634	29.043	29.9911	31.7925	27.6716	32.2895	38.0265	31.1551	30.4906	34.6321	ATP-binding cassette, sub-family B (MDR/TAP), member 8
ABCB9	35.0718	35.5635	39.8459	33.8915	33.6189	30.7673	31.8868	38.1031	36.208	30.8659	31.3215	32.2702	32.4359	35.6915	29.6907	37.3314	34.1823	28.6354	29.3521	20.66	28.514	32.1469	31.5122	31.4042	31.2927	26.98	30.0471	33.6202	27.8873	39.368	40.7376	34.4845	31.4756	37.5149	41.5371	35.2782	34.5892	25.8112	25.8166	31.9908	34.2156	31.9158	37.5963	ATP-binding cassette, sub-family B (MDR/TAP), member 9
ABCB9	20.9512	28.2577	34.3391	29.3832	25.8276	29.5148	24.6108	26.9985	25.9666	26.8943	27.5862	24.9273	26.0424	31.6027	23.9578	25.0348	23.4646	26.4961	22.425	26.0499	28.826	23.6652	33.4952	23.8761	24.9514	23.2265	35.6032	26.5568	31.0766	31.2121	27.859	28.2622	31.901	33.8738	31.3445	35.7659	38.7462	29.2403	36.3094	33.4156	39.237	32.8723	42.4754	ATP-binding cassette, sub-family B (MDR/TAP), member 9
ABCB9	37.3921	42.4431	50.2073	33.6364	26.3284	26.5205	31.2319	37.0326	33.5743	29.605	28.7732	28.8042	28.709	33.4758	27.0924	32.7139	37.9413	34.3665	34.124	30.4043	24.3765	34.7767	20.6991	29.0246	26.2415	21.6246	29.069	39.6872	25.5201	30.0871	44.1752	49.2439	36.3435	25.9801	41.6208	31.5422	27.4136	25.7033	35.5783	37.6574	18.2427	18.7718	14.1526	ATP-binding cassette, sub-family B (MDR/TAP), member 9
ABCC1	180.398	155.553	181.478	145.248	231.919	197.452	164.706	298.627	261.99	256.775	187.971	126.958	302.216	232.531	355.625	237.391	211.393	229.166	189.038	94.199	198.389	350.317	220.072	169.128	173.191	172.058	116.717	154.891	80.2916	85.6176	102.926	101.265	75.7719	105.951	106.418	86.6351	140.87	142.191	103.434	106.244	54.8951	72.2647	42.5576	ATP-binding cassette, sub-family C (CFTR/MRP), member 1
ABCC1	56.5316	67.3684	70.1807	46.1899	67.6071	53.477	42.2621	83.3081	33.9935	81.6598	48.6332	46.5479	66.2995	45.7861	92.9649	37.7095	67.9094	21.9838	43.4652	21.7078	54.9873	95.9414	72.1574	52.8286	66.3549	62.9333	65.9045	85.0075	42.5044	13.4472	69.2297	50.1117	30.7405	47.4583	16.4916	39.5578	25.599	55.0312	61.7158	53.2345	24.095	21.6182	16.5011	ATP-binding cassette, sub-family C (CFTR/MRP), member 1
ABCC10	102.002	70.3428	79.7681	47.4032	66.3482	65.0055	72.6662	124.15	105.493	94.285	124.244	114.404	124.763	120.475	119.583	243.11	133.855	151.963	129.318	88.7852	136.445	117.778	107.777	126.602	116.64	119.723	56.4695	85.4468	61.8975	73.7304	81.6198	80.9279	47.1652	64.358	61.6849	59.3444	70.1166	86.5076	84.1639	88.0555	64.9212	50.9677	62.7847	ATP-binding cassette, sub-family C (CFTR/MRP), member 10
ABCC10	72.3689	62.3836	70.6228	38.4318	53.8207	51.8139	39.9223	78.1936	79.8479	65.8897	78.9395	78.029	77.477	78.2923	77.3538	133.753	78.3969	100.994	80.7735	59.1065	91.6458	79.0934	61.5997	87.1983	81.6861	78.9939	56.9425	59.993	45.0465	60.4082	59.8347	53.9857	38.8262	50.7342	52.4982	45.9487	65.9149	66.0874	64.8901	78.0328	45.2839	39.8091	48.2881	ATP-binding cassette, sub-family C (CFTR/MRP), member 10
ABCC11	18.9514	17.442	12.2371	12.3841	11.5456	14.1778	18.9037	20.2155	20.556	19.7791	19.0708	17.7303	18.4283	18.6103	19.0415	13.5921	17.6781	12.1854	24.6719	21.8399	23.1747	18.0607	26.4413	18.9876	14.9091	20.6544	14.3506	17.1302	18.2414	14.0375	24.7403	18.3427	17.7543	20.9022	17.6262	17.0679	14.0648	10.5328	21.1839	18.7096	7.36868	6.24106	4.76179	ATP-binding cassette, sub-family C (CFTR/MRP), member 11
ABCC11	30.8733	29.7735	45.4896	31.9957	33.8896	28.3592	36.3979	39.744	29.9843	31.2928	33.2253	30.4572	33.2721	28.4129	22.4256	35.8595	28.4331	28.7877	31.6954	69.8822	28.7624	33.7569	26.2739	31.0159	27.7776	31.9255	32.758	27.6916	23.7942	29.3144	30.9156	33.4064	33.1005	34.3774	38.9909	24.9187	40.5971	26.6614	20.7168	26.4546	48.9845	40.9559	39.3616	ATP-binding cassette, sub-family C (CFTR/MRP), member 11
ABCC12	5.48437	4.47573	5.64846	6.60841	4.64292	6.33062	6.28011	6.26682	5.93512	8.91046	5.38624	7.82655	3.787	4.67231	3.56731	5.30247	4.56844	4.34978	5.35115	5.89847	6.55369	4.45104	4.88827	7.41051	4.64834	5.37332	6.50339	5.43138	6.18268	5.35418	6.14268	5.69035	7.80937	5.86858	6.01544	4.93802	5.88783	4.27803	4.90152	5.70377	5.24963	5.42783	6.63392	ATP-binding cassette, sub-family C (CFTR/MRP), member 12
ABCC12	14.6063	15.4939	17.1773	13.1614	13.3367	13.9983	14.307	17.8836	16.2704	12.8973	12.9286	12.5457	13.3481	15.8521	12.0155	13.6675	13.0428	11.808	13.4527	19.4146	13.8499	13.2395	14.5078	13.2004	13.3057	14.2986	9.30147	12.6288	9.46466	14.2311	9.13016	10.9212	9.67736	12.136	14.9318	7.77585	19.3123	10.5926	7.69574	10.0588	10.4327	12.8053	16.2775	ATP-binding cassette, sub-family C (CFTR/MRP), member 12
ABCC13	24.4456	16.9268	21.1051	24.0842	18.1463	19.4013	22.9067	21.7753	28.6453	20.041	22.5971	26.6401	21.5471	23.0961	22.2897	22.1673	28.8254	20.076	20.6463	32.0397	26.6589	26.7346	16.4195	30.5943	23.9263	25.5521	42.5658	44.2453	37.2229	43.182	40.7894	31.4902	47.0816	70.4336	32.6728	28.4015	46.4077	58.3938	28.1611	37.9474	59.5717	77.617	102.856	ATP-binding cassette, sub-family C (CFTR/MRP), member 13
ABCC13	10.6989	8.51096	8.06217	13.8918	6.68961	12.3996	10.6073	12.6728	13.5782	9.53411	9.77757	15.226	13.0206	11.9349	12.3247	20.0236	17.4326	12.4002	17.828	23.8068	15.9973	12.2035	16.1327	20.3629	13.6509	19.6544	47.5216	25.5672	32.3277	33.4608	41.148	38.0137	50.826	20.2692	26.9227	23.8935	33.6245	35.4885	55.0984	78.7946	21.6339	25.1916	41.0214	ATP-binding cassette, sub-family C (CFTR/MRP), member 13
ABCC13	29.2799	26.0468	21.5341	22.2474	27.9009	23.3063	23.2972	18.1687	23.737	22.4249	27.8976	26.1662	18.9222	21.6502	20.0316	21.1721	25.6628	14.6059	18.408	51.014	21.6435	23.6889	25.8875	28.5042	14.721	21.5169	29.326	41.145	37.0934	30.4523	31.6245	24.5788	36.7536	48.745	35.3994	23.8485	36.2639	47.7805	27.7484	25.4242	45.676	52.734	51.1034	ATP-binding cassette, sub-family C (CFTR/MRP), member 13
ABCC13	11.1288	10.2349	10.4472	7.78021	11.0114	10.1773	8.81796	12.4158	12.2848	9.19982	8.08539	10.1714	9.46071	7.84293	7.9754	12.0585	11.2283	10.8585	7.575	7.04405	14.948	7.36249	8.40395	8.74277	13.3835	11.8067	75.275	69.3821	70.9635	52.6844	57.8157	75.3729	72.1307	54.4794	45.9979	42.974	60.4436	45.9461	47.7113	52.6606	8.88508	11.5114	24.6504	ATP-binding cassette, sub-family C (CFTR/MRP), member 13
ABCC2	28.7578	24.083	22.2192	21.0327	24.7281	21.5591	22.7123	28.9805	29.7088	30.4645	31.4514	25.322	15.7878	26.8865	18.1608	23.277	11.4346	20.7037	25.4249	29.8177	22.533	51.2506	24.254	26.7893	28.11	19.5398	11.3136	14.1718	18.2154	20.6263	13.9741	13.5753	17.1892	27.1216	25.4445	17.5567	23.2661	26.2231	19.2361	15.1841	19.8861	28.4038	30.8457	ATP-binding cassette, sub-family C (CFTR/MRP), member 2
ABCC3	229.615	59.4365	182.431	344.663	378.565	217.373	104.686	83.4163	107.959	205.555	131.422	115.374	133.507	146.182	367.599	246.657	304.252	67.1012	185.039	162.12	142.722	430.035	58.1985	489.849	105.582	157.43	814.792	380.978	305.001	267.463	405.268	273.142	406.008	381.603	378.339	485.774	786.067	363.522	555.676	653.862	285.192	265.182	286.501	ATP-binding cassette, sub-family C (CFTR/MRP), member 3
ABCC3	92.5918	45.254	71.5958	138.15	240.467	98.1133	60.1004	49.9577	65.5464	81.4129	65.8182	59.8391	83.1471	46.2244	147.403	84.4058	162.691	35.6861	99.6098	114.289	69.5957	177.776	29.7817	165.466	70.2331	89.0199	310.375	152.985	189.395	138.577	232.141	124.981	118.927	211.013	142.774	166.648	335.763	153.796	187.184	188.51	134.177	121.32	83.8585	ATP-binding cassette, sub-family C (CFTR/MRP), member 3
ABCC3	46.779	42.7821	60.8044	44.1858	37.1746	45.2244	34.4316	54.9683	42.3841	48.4881	39.1719	41.9932	48.081	47.0057	27.7655	44.08	47.5466	44.9853	50.0258	42.7962	34.8965	35.176	24.6997	47.7156	35.6394	35.9701	40.5484	25.2092	21.2629	27.7396	38.7331	30.6603	26.5258	21.2478	23.0722	21.2674	30.2709	18.5894	19.9515	31.2496	45.1162	47.3403	53.5999	ATP-binding cassette, sub-family C (CFTR/MRP), member 3
ABCC3	70.2312	39.4078	71.5642	93.0836	73.2559	61.855	39.9991	38.8183	42.8409	79.1982	46.441	41.3353	37.8031	62.6334	92.3942	86.7549	78.8137	39.3146	44.7121	51.5753	40.3869	74.8846	33.1333	92.5345	42.824	46.3938	277.561	184.259	139.631	80.9139	136.97	193.203	128.14	112.282	147.909	202.934	86.9571	106.772	104.742	275.638	32.9518	33.6414	28.5061	ATP-binding cassette, sub-family C (CFTR/MRP), member 3
ABCC3	56.485	39.8093	53.2269	73.0568	61.2354	36.611	58.3854	43.8218	43.6183	41.6929	52.9957	42.4727	36.045	67.0323	53.2478	69.1257	35.5568	27.6377	53.0734	60.174	40.6714	59.604	39.4902	68.9816	41.5829	56.8071	47.8569	41.9674	45.4573	52.2038	76.5288	48.0158	49.3661	68.9862	48.0746	47.6692	71.1357	61.9322	59.5614	73.0535	68.0016	61.5985	85.2352	ATP-binding cassette, sub-family C (CFTR/MRP), member 3
ABCC3	76.9842	58.9501	129.64	104.085	71.9975	80.4871	45.7888	63.0335	67.4704	91.9708	65.4067	60.6094	54.0624	90.6016	92.0779	136.425	97.1964	82.8919	92.0719	95.5662	61.332	99.0728	58.8036	104.793	39.6995	51.1976	158.626	121.924	104.7	102.478	193.594	143.735	121.225	128.05	103.556	110.09	182.061	114.774	167.244	158.579	72.4103	81.6799	130.403	ATP-binding cassette, sub-family C (CFTR/MRP), member 3
ABCC4	111.36	94.628	153.493	148.732	42.6837	79.7295	152.809	52.4966	113.015	124.374	319.589	58.839	271.329	101.866	54.2543	194.301	120.086	95.7915	81.2647	209.018	81.2979	245.981	53.9819	151.096	102.317	81.8679	52.0525	96.6318	162.659	121.185	87.0247	86.2297	170.256	144.363	88.2237	199.172	68.6518	121.111	100.079	107.44	123.496	109.671	76.9444	ATP-binding cassette, sub-family C (CFTR/MRP), member 4
ABCC4	21.8172	17.4635	19.9214	18.5127	18.3946	17.429	21.3693	17.6854	15.0001	15.6653	17.8342	15.61	18.1023	19.1774	17.0401	18.3538	15.2246	15.9366	20.9875	28.5058	21.6226	28.2039	20.7545	18.8558	17.6995	21.7524	18.4993	21.7443	24.6097	17.3501	21.2743	20.3349	15.1489	19.0676	15.0074	15.51	30.903	18.7427	25.9087	21.115	18.8102	19.4828	19.2058	ATP-binding cassette, sub-family C (CFTR/MRP), member 4
ABCC4	42.834	47.4364	65.3071	77.5223	30.3849	46.9124	41.9059	44.2606	53.5003	51.3668	64.0248	44.4971	52.1771	48.4408	34.2094	52.5458	57.4108	43.6656	50.6616	50.7794	67.0037	50.3481	43.0826	72.4035	53.2165	56.4416	60.9264	59.3907	50.3282	39.319	43.3932	25.1785	60.2836	54.0507	58.2865	52.9831	53.7002	35.8432	46.537	68.2544	20.3454	19.9075	11.4761	ATP-binding cassette, sub-family C (CFTR/MRP), member 4
ABCC4	16.0514	19.5001	20.3018	28.1702	16.1411	17.5637	21.4164	14.3328	16.6174	17.8405	21.8239	13.1866	16.0306	19.8104	10.609	14.086	15.824	10.868	14.3694	18.8924	16.0546	21.2265	15.7661	14.6016	17.5459	18.4606	11.6472	20.043	16.1902	14.7644	19.4014	14.84	16.8922	18.3833	15.0256	14.6168	16.1654	14.3282	13.5598	18.5649	14.4133	15.2394	8.01161	ATP-binding cassette, sub-family C (CFTR/MRP), member 4
ABCC5	130.784	121.727	253.345	112.662	85.1908	90.4775	78.6672	110.572	81.0525	73.2115	196.976	138.389	117.717	133.605	91.3251	284.615	315.627	272.905	160.234	45.3322	87.5693	161.888	120.568	124.649	151.931	124.126	211.929	183.43	112.422	152.19	283.957	255.448	88.6372	124.57	124.277	158.261	264.301	230.573	276.065	204.404	83.8426	77.6505	69.0164	ATP-binding cassette, sub-family C (CFTR/MRP), member 5
ABCC5	107.752	47.1416	116.78	59.4967	43.9039	112.143	57.3814	101.671	58.2317	66.9391	117.76	87.805	97.4266	76.0796	118.517	101.147	138.436	157.064	87.486	71.2092	47.1035	46.3124	109.245	67.9906	79.8675	71.5255	111.701	100.415	102.876	121.53	116.193	117.562	107.919	85.246	114.47	99.4348	128.061	190.709	123.555	109.012	124.455	81.0621	41.4087	ATP-binding cassette, sub-family C (CFTR/MRP), member 5
ABCC5	18.1616	18.2592	13.2569	14.5707	12.1523	13.0048	9.4929	17.2549	16.9035	18.6775	11.6726	17.6563	11.8814	15.6971	15.9791	13.1976	12.391	11.7931	14.6565	11.4382	11.5867	9.67687	34.4355	21.7211	18.9644	14.1944	10.2772	19.1847	10.1439	18.445	10.3313	13.0257	14.6093	16.6518	9.83254	16.7556	17.2991	11.0484	12.3681	10.3625	27.685	25.8645	26.8317	ATP-binding cassette, sub-family C (CFTR/MRP), member 5
ABCC6	20.0962	18.5042	23.6827	21.9585	16.6315	17.7005	17.7414	18.9755	18.0215	20.2243	22.3023	20.0417	20.2574	18.0214	19.3752	20.6168	16.015	18.1239	19.8021	23.2532	20.9978	23.2311	18.5328	15.5406	17.2903	20.319	23.6716	18.4943	16.2318	21.4768	21.8925	16.6956	16.0748	16.9115	18.6885	17.0785	24.8862	15.1997	16.4619	21.2765	21.7929	18.9233	24.5512	ATP-binding cassette, sub-family C (CFTR/MRP), member 6
ABCC6	77.6056	117.241	115.74	91.2779	73.6585	61.1829	47.0809	101.637	210.165	63.7437	118.641	65.3881	98.5967	140.316	66.9263	105.05	83.5911	75.8521	94.447	71.2579	61.6524	107.185	31.4183	105.699	45.5025	51.6131	121.962	87.5403	119.322	118.671	95.7289	74.7731	188.627	133.153	121.057	154.545	76.9832	82.7399	104.741	98.8629	144.036	136.728	259.314	ATP-binding cassette, sub-family C (CFTR/MRP), member 6
ABCC6	35.6554	35.3904	52.3365	29.9319	19.433	28.4637	17.4557	48.7858	37.2929	36.549	40.7377	22.478	47.3977	42.5227	31.4223	61.5655	27.4801	23.126	57.9095	42.7965	26.4586	73.1929	15.7628	51.7081	15.2507	20.1069	82.0525	53.3136	43.2611	50.2776	62.3959	50.1483	58.7628	30.3458	56.7975	53.0258	55.489	58.9618	75.0035	95.9529	37.9587	38.1426	39.5221	ATP-binding cassette, sub-family C (CFTR/MRP), member 6
ABCC6P1	25.4001	28.6812	27.8697	20.9752	17.3511	17.7171	16.5466	17.5689	21.7515	27.5489	26.6838	16.4552	29.3734	38.5204	35.4123	34.8176	14.4703	14.7429	37.7027	24.3057	15.5024	28.1718	9.90711	22.4732	11.5328	17.1382	44.718	27.6299	40.8583	23.7902	32.1693	27.104	40.9314	16.5123	30.639	25.9883	24.6471	22.7309	32.7064	51.2052	24.2894	19.7445	19.565	ATP-binding cassette, sub-family C, member 6 pseudogene 1
ABCC8	66.2366	48.7352	81.5134	67.0545	41.5535	46.2815	47.2162	59.1199	52.7253	49.3365	42.9542	41.0293	45.0716	53.8265	29.7404	43.8882	35.9294	35.1572	36.1325	34.1983	37.1186	35.7273	43.1386	45.0318	32.3324	37.2008	47.8992	42.4757	51.8579	45.2925	58.4421	48.9015	78.6259	59.8808	68.0952	49.5878	49.2482	33.378	39.1697	49.3702	54.2565	56.167	37.8487	ATP-binding cassette, sub-family C (CFTR/MRP), member 8
ABCC8	22.1521	18.7594	18.9522	22.6561	15.3033	22.509	18.1308	17.6773	22.074	18.3525	17.9744	22.7804	19.111	16.3257	11.3788	23.884	13.5082	16.546	14.6259	30.6435	18.152	13.0905	13.7375	17.0257	22.3064	15.2454	23.0546	10.8525	10.2838	15.0557	8.97871	11.0569	15.6104	13.6726	13.4944	13.2182	9.27294	9.67498	13.616	12.7538	112.984	133.269	129.127	ATP-binding cassette, sub-family C (CFTR/MRP), member 8
ABCC9	22.8507	22.5958	22.3332	19.3092	14.961	24.0343	27.6895	20.3112	19.9447	7.60141	6.78151	4.80278	19.6801	16.8056	24.4846	11.7276	7.80065	13.3165	19.8084	24.0465	18.5494	15.6626	20.8925	15.5423	12.528	16.6494	8.32717	14.7302	11.5712	13.0558	10.5396	13.6833	17.7829	13.0771	12.0725	11.0693	7.68856	6.27086	7.36964	12.8798	17.243	21.7208	11.3115	ATP-binding cassette, sub-family C (CFTR/MRP), member 9
ABCC9	3.39685	8.55462	6.62168	5.00051	13.0154	7.39262	5.43189	6.10475	5.6875	5.02835	4.08078	5.42071	4.82559	5.2752	3.63804	2.30178	6.4437	11.5376	8.29511	4.22595	5.25269	4.76895	5.42041	4.00021	8.36516	4.92418	7.62043	8.99389	4.30065	5.873	5.38914	4.95016	4.89682	5.7862	4.21258	4.95254	2.97491	6.3963	5.21974	5.93969	4.78523	4.53536	8.73449	ATP-binding cassette, sub-family C (CFTR/MRP), member 9
ABCC9	18.6339	17.4743	16.4815	17.5758	20.6137	14.5674	21.6167	17.43	18.9479	15.3734	20.3507	19.3684	16.4059	16.8823	15.0086	16.1854	16.2257	20.3354	14.5179	23.0343	16.1103	15.1087	15.6353	18.1656	15.8937	17.0646	25.6649	29.2191	26.5137	24.4552	24.5018	21.22	26.2992	24.7573	18.4729	19.17	23.022	14.8427	24.2984	22.3799	26.6433	19.951	23.3581	ATP-binding cassette, sub-family C (CFTR/MRP), member 9
ABCC9	12.4498	6.73773	11.6962	8.98069	7.68627	8.92652	8.81985	8.32414	12.7681	12.8545	8.85208	7.50596	9.44399	15.7783	16.1529	8.48915	12.0743	10.3136	8.44573	2.60548	11.0757	9.19186	16.0907	10.9586	17.5934	11.5306	4.30437	10.2783	8.21056	15.9356	10.1965	7.55719	9.63029	10.958	7.90034	7.80286	17.6753	9.50393	8.10349	13.2171	10.7768	10.2484	12.7904	ATP-binding cassette, sub-family C (CFTR/MRP), member 9
ABCC9	19.8087	14.0509	18.1251	14.503	12.6462	19.396	15.075	21.5306	20.0527	17.1961	15.2931	17.2933	18.1684	18.5712	11.2574	22.2433	19.5137	34.5726	22.8558	17.3528	15.7725	10.787	10.6493	15.9529	15.5458	18.143	26.2309	24.7443	17.4302	13.2862	21.5711	23.8932	17.409	16.8193	21.7165	15.5423	25.9045	20.9763	17.8529	20.0645	12.7977	14.2599	8.99802	ATP-binding cassette, sub-family C (CFTR/MRP), member 9
ABCD1	42.2753	48.7678	60.6447	48.3736	65.9402	39.3033	38.2936	45.51	40.5134	37.3867	46.4877	41.2438	31.6526	46.4774	33.1833	44.5399	36.3536	43.4728	41.9561	42.574	41.9983	43.6031	52.9791	44.6129	45.7037	38.1918	53.6929	39.174	42.4264	44.9288	38.9842	41.5754	51.2724	43.3424	42.3371	43.4357	47.0098	41.6022	45.8575	39.8561	45.544	53.1672	59.6247	ATP-binding cassette, sub-family D (ALD), member 1
ABCD2	8.29758	4.51011	6.36952	5.78275	5.62755	7.58383	8.57934	8.41981	9.2728	9.46504	9.08428	8.81788	4.543	9.14335	6.36325	9.0549	5.3527	2.51906	8.82587	9.61097	8.00843	8.80808	4.99508	7.16355	5.57644	7.04658	7.77371	6.63349	5.68433	10.4917	4.93912	11.1517	8.90228	4.74414	9.44808	8.63675	8.23995	6.42504	8.20663	6.63859	8.51864	6.37591	6.6769	ATP-binding cassette, sub-family D (ALD), member 2
ABCD3	464.884	324.014	477.651	356.995	460.06	443.158	461.631	438.067	672.514	499.44	487.968	519.385	550.569	668.27	846.217	586.056	510.503	566.881	640.244	520.752	468.611	447.265	143.352	649.848	332.18	530.417	1010.81	805.014	825.91	665.632	946.577	831.818	1123.56	937.491	856.446	862.215	988.896	876.33	722.831	1027.72	895.741	876.926	902.746	ATP-binding cassette, sub-family D (ALD), member 3
ABCD3	33.0806	28.6734	21.0329	25.8261	36.6636	60.8712	43.4851	37.353	29.0777	48.3461	32.5711	30.8454	37.2376	36.0957	51.3917	73.2009	45.7346	22.4456	61.4736	36.5883	34.9017	17.4312	15.4075	19.1173	8.90453	22.3585	53.1096	22.6716	42.1235	46.6408	63.9068	21.2025	24.6606	74.3342	43.8223	47.476	50.3546	40.6974	18.5622	16.8201	68.4876	49.265	63.5072	ATP-binding cassette, sub-family D (ALD), member 3
ABCD4	57.6772	68.669	42.6899	60.8654	59.2996	72.1369	51.2463	66.3987	31.7801	57.7228	53.53	87.8695	52.6519	42.628	73.8095	62.451	56.6763	92.9622	66.7411	94.0361	77.8628	72.6711	120.35	76.2259	65.7221	71.2385	63.95	76.0459	79.3502	65.0102	85.3531	65.1056	55.5598	51.115	70.3231	56.5504	70.8027	99.608	88.8423	87.2199	70.4164	64.3261	63.0196	ATP-binding cassette, sub-family D (ALD), member 4
ABCD4	19.7947	17.8711	18.3304	17.0149	20.5171	16.9927	19.3366	18.5763	17.4359	13.9852	18.3869	13.826	17.5978	17.5421	16.0776	20.4933	16.5793	16.2184	21.6514	28.0591	19.3642	16.3452	16.6805	14.9174	19.9612	16.2606	17.5783	17.3677	17.081	20.0838	25.9443	18.4516	24.2542	18.7414	21.0155	19.0425	27.0549	21.0242	23.5921	23.22	22.2032	26.8292	39.3424	ATP-binding cassette, sub-family D (ALD), member 4
ABCE1	280.84	362.112	162.052	327.803	279.681	527.734	238.789	330.278	572.712	427.934	297.043	305.001	434.864	290.927	403.855	161.977	276.727	149.096	399.524	76.056	336.633	346.712	397.687	215.13	471.389	436.327	104.454	114.465	145.51	139.265	163.1	92.0177	137.866	181.795	159.395	136.924	165.194	114.42	132.521	114.598	209.029	223.683	146.347	ATP-binding cassette, sub-family E (OABP), member 1
ABCE1	237.476	366.036	188.249	305.199	362.371	382.447	262.63	310.041	553.416	386.819	377.262	279.84	391.862	291.535	433.237	289.091	324.044	305.353	439.35	257.713	303.465	420.902	286.25	239.352	484.368	383.537	141.182	147.953	190.073	183.438	229.662	156.82	221.787	256.143	226.065	229.563	253.887	209.207	213.364	211.13	195.028	215.978	173.4	ATP-binding cassette, sub-family E (OABP), member 1
ABCF1	264.638	283.023	282.646	233.538	234.477	217.482	216.616	248.352	209.737	205.073	220.263	200.15	230.371	191.719	189.768	251.427	165.166	175.101	210.446	77.2589	262.564	328.816	217.24	214.24	282.774	234.651	221.862	206.312	173.363	166.224	227.983	174.809	186.868	216.048	208.549	198.228	253.03	175.557	197.062	188.653	202.044	203.65	173.961	ATP-binding cassette, sub-family F (GCN20), member 1
ABCF2	96.0799	114.022	66.1364	130.699	93.5609	110.484	70.0673	72.6085	93.3086	98.8899	130.179	51.9888	63.7026	78.3152	57.3373	74.4684	83.4126	37.2313	48.5757	61.6895	122.205	141.811	44.0641	52.5295	82.5766	77.0557	51.2181	68.0893	60.2914	54.3836	45.3708	53.8973	43.3039	63.5201	46.041	53.2632	48.3194	56.4445	40.7098	35.2622	81.4151	70.3804	74.8173	ATP-binding cassette, sub-family F (GCN20), member 2
ABCF2	15.9596	12.987	14.4971	18.028	19.5576	16.065	15.2986	23.1432	21.4373	19.2284	17.7731	16.3246	14.732	20.7773	11.7275	11.2339	17.8034	25.4491	16.0098	20.9021	15.9053	16.8465	10.9355	17.7735	19.4748	15.4995	15.7721	17.1093	18.972	14.9994	23.3273	14.5147	19.2455	14.7526	16.4327	13.9761	20.0802	19.4387	17.6987	17.7886	19.303	19.2433	20.5409	ATP-binding cassette, sub-family F (GCN20), member 2
ABCF2	41.8184	60.1363	47.1676	46.9771	49.4874	46.8979	39.7929	41.193	47.1112	53.8681	60.6128	32.2492	34.2808	45.481	35.1563	48.8806	50.7559	40.1292	34.4727	56.3211	40.3821	69.8137	42.0508	33.3252	44.4035	44.3663	52.9326	53.951	44.9067	43.1064	50.8609	51.2028	34.2142	46.0881	33.3406	36.1727	52.5601	31.6817	54.4255	40.7436	48.998	40.7715	43.446	ATP-binding cassette, sub-family F (GCN20), member 2
ABCF2	165.501	215.266	122.663	219.204	166.962	131.186	99.4856	118.368	163.284	160.215	213.967	110.333	104.367	139.644	93.5525	137.759	154.708	73.5136	80.9103	122.366	135.012	244.204	73.4391	78.8302	133.085	122.253	47.9224	114.622	109.147	74.7301	83.7853	92.3639	42.3989	116.138	59.1631	103.269	51.9408	91.7908	100.981	57.3831	122.407	117.37	114.766	ATP-binding cassette, sub-family F (GCN20), member 2
ABCF3	105.367	225.677	202.825	146.802	145.563	81.4025	57.7116	70.3013	69.7299	83.2517	101.038	87.9662	69.9182	73.5244	81.4784	83.5665	139.566	75.7857	82.8052	51.5477	113.571	101.467	90.9497	68.6192	61.0508	90.9386	102.131	85.9997	92.318	90.0402	87.564	88.9759	69.1388	84.4555	89.437	83.0114	88.5299	100.709	102.052	96.2399	77.2254	70.7886	54.3883	ATP-binding cassette, sub-family F (GCN20), member 3
ABCG1	47.9149	67.8096	240.03	158.688	302.377	101.427	39.1781	280.829	65.496	60.7524	82.4506	132.325	161.584	203.528	214.814	96.654	104.35	167.713	133.868	249.691	34.5332	52.7098	125.563	255.638	137.254	76.5679	204.492	206.078	204.755	193.959	234.642	182.597	142.74	195.949	194.641	162.245	340.589	174.075	160.332	91.3591	225.482	241.995	104.956	ATP-binding cassette, sub-family G (WHITE), member 1
ABCG1	36.2434	34.941	75.8017	57.0053	76.5191	46.877	28.074	75.3909	35.5496	32.6258	36.8459	53.9189	51.8732	68.7181	51.6467	33.7848	37.7567	37.7545	42.7199	78.2213	31.265	34.7425	52.0612	70.2759	44.9277	40.2135	62.6231	88.2076	92.8892	55.0564	116.867	66.003	59.4278	59.0998	55.6576	67.0296	90.7286	71.6853	88.9022	32.3341	82.1205	86.9138	47.607	ATP-binding cassette, sub-family G (WHITE), member 1
ABCG2	37.2119	32.6023	31.3014	24.1209	29.0498	38.6917	32.611	38.3381	14.0737	31.1961	36.1495	27.376	25.8668	18.6067	41.3588	42.2914	23.641	93.5001	34.541	15.1289	43.3934	61.5941	40.995	54.4499	18.382	55.52	428.566	219.676	174.6	136.87	553.624	141.327	603.619	374.748	170.873	205.645	456.047	101.024	154.352	319.687	355.492	334.72	397.53	ATP-binding cassette, sub-family G (WHITE), member 2
ABCG4	29.4028	35.5222	32.2716	37.7784	33.0997	33.4529	33.286	31.3539	31.5538	29.8191	30.2381	25.7451	30.5846	32.3414	26.606	30.2108	27.7446	28.6937	30.5086	31.4385	25.9627	28.3545	32.3086	25.9808	32.0439	24.7261	31.2419	29.9908	31.8716	37.7887	31.2059	32.8895	34.2705	34.3216	37.9153	27.6091	47.9491	31.053	34.5173	36.7472	27.6064	34.6898	40.41	ATP-binding cassette, sub-family G (WHITE), member 4
ABCG5	8.61394	46.0601	10.2331	10.9334	24.3163	17.9656	8.96108	16.8503	12.1752	13.488	11.0596	7.66416	11.5242	11.523	31.1173	7.39682	9.77253	4.82587	8.80161	13.0534	9.69847	7.74174	10.0574	17.7896	13.7961	55.7178	10.8755	7.73465	5.18727	8.75357	13.948	7.88333	13.7986	12.2262	7.03961	7.81075	13.356	11.5962	10.1734	11.4712	10.0079	16.7578	13.1176	ATP-binding cassette, sub-family G (WHITE), member 5
ABCG8	28.2898	27.0216	34.9491	36.5983	25.5172	24.7782	23.8375	25.6672	27.7746	26.3755	18.6157	20.9176	24.8948	26.6198	23.8864	20.9962	19.3985	20.0867	24.3986	27.7881	22.0529	20.4763	28.7567	25.7533	25.0385	25.7753	24.715	21.6463	23.6334	34.5845	28.7435	24.0359	30.8369	26.0282	29.1448	21.7703	32.3787	22.3285	23.8871	24.3179	29.6815	23.8155	37.4838	ATP-binding cassette, sub-family G (WHITE), member 8
ABHD1	51.4454	43.9571	41.5257	46.8198	40.2194	39.9893	48.0409	44.7075	37.9137	35.9517	42.5924	36.3162	41.9768	41.2978	40.8084	47.9093	34.4641	32.6708	31.2585	39.2304	44.0848	30.8811	45.2689	42.1773	43.7579	37.5062	35.353	34.2621	32.8117	41.6242	37.1694	35.0633	49.0313	43.9102	40.4777	41.2909	63.7771	42.0317	44.807	52.1078	31.5624	28.4689	31.078	abhydrolase domain containing 1
ABHD1	13.7557	17.6591	17.265	23.6626	16.8601	15.7915	16.2618	14.2403	23.465	16.6057	15.784	17.5353	12.6377	16.8273	15.1261	15.6716	17.1623	13.6198	17.7099	15.812	20.5777	15.3091	15.6389	14.5344	18.0117	16.3788	19.322	13.1686	17.9004	25.687	15.6186	20.9698	18.1514	21.3199	12.2175	17.9086	23.1275	16.2403	16.9274	14.8141	16.8936	20.5894	19.0911	abhydrolase domain containing 1
ABHD1	52.499	41.0456	42.0311	38.7692	41.2058	25.7364	45.2874	39.9504	43.4755	40.1055	40.7064	31.2429	48.918	39.3294	28.9933	37.3639	32.9073	39.8284	32.6312	33.6421	38.3034	26.8443	30.1018	35.9173	28.6769	23.346	36.9912	29.7032	33.392	29.2588	33.7172	38.8233	42.0793	41.8998	34.7912	22.8871	34.9648	27.4	28.4574	31.1105	30.6177	39.6335	42.8925	abhydrolase domain containing 1
ABHD10	197.818	238.13	160.399	158.269	193.392	212.814	310.479	112.848	201.852	141.038	186.253	160.51	97.306	152.566	249.629	163.409	228.58	127.59	204.062	32.4339	182.099	225.181	264.118	125.237	138.42	135.549	148.588	152.324	165.014	150.348	110.187	160.408	225.537	136.346	174.659	178.628	58.6793	165.183	110.973	207.885	174.297	138.245	121.685	abhydrolase domain containing 10
ABHD10	63.254	110.323	49.5076	52.3289	80.7832	108.214	100.161	44.7153	91.9658	57.3723	62.0739	75.2465	62.2308	80.202	86.2517	47.1648	79.4219	32.4551	56.1983	29.9625	100.992	71.2366	174.158	56.238	61.3268	73.2897	56.6157	45.7847	72.8338	73.9086	60.4399	41.0335	65.9386	72.3241	70.3264	62.342	64.1668	53.8787	51.78	52.0152	73.1335	81.341	50.4363	abhydrolase domain containing 10
ABHD11	367.515	308.132	173.591	401.319	184.111	180.452	424.689	439.64	271.21	602.585	345.115	453.247	226.614	242.354	271.783	460.034	471.214	167.584	280.157	150.443	358.21	309.957	234.733	403.145	424.195	463.743	484.569	321.737	345.267	285.234	362.785	451.841	285.868	520.899	377.265	379.283	409.481	231.156	519.384	412.081	371.433	352.044	523.289	abhydrolase domain containing 11
ABHD11	17.0346	24.5192	11.6938	26.2021	14.6966	20.2251	33.8249	17.585	17.8866	31.5286	15.5889	20.4405	18.5046	16.5284	18.5269	11.4257	17.6226	9.3701	14.2703	19.0955	19.8018	13.1965	29.9441	19.4597	21.8114	21.8668	17.5168	12.2989	13.815	16.5456	18.3564	12.0681	15.546	22.8992	16.1548	20.2831	11.2289	7.68034	19.651	10.9245	23.0042	17.4637	14.9165	abhydrolase domain containing 11
ABHD11	103.385	126.332	131.005	113.698	91.9614	83.1599	85.0499	116.993	85.1096	91.3417	88.6522	86.0663	83.7245	89.0647	67.9198	112.831	92.3412	80.4946	93.8648	60.0204	91.2675	83.9094	78.6494	86.9117	87.007	82.1854	79.1594	86.69	73.4648	81.8683	101.552	96.2955	76.8239	94.689	89.5879	79.2689	115.615	72.1184	67.8047	74.0779	90.2324	109.378	95.4839	abhydrolase domain containing 11
ABHD12	99.6337	191.856	304.126	154.993	298.143	219.492	105.044	80.6989	106.298	63.8032	204.211	104.811	123.44	179.187	152.563	127.079	239.464	49.986	272.502	111.469	132.763	248.105	148.035	191.982	99.0682	135.596	207.935	188.95	147.776	141.987	173.433	150.322	132.894	158.913	150.4	147.525	160.321	189.252	186.355	180.342	197.558	157.462	159.888	abhydrolase domain containing 12
ABHD12	148.149	270.014	355.932	253.29	446.913	277.594	173.952	125.386	193.865	99.5684	364.014	174.772	259.982	338.856	217.328	120.802	382.805	127.644	302.049	120.066	198.216	388.982	261.498	238.635	155.632	198.218	235.144	169.899	200.956	182.177	237.002	126.957	166.075	247.677	212.272	207.49	187.142	182.788	198.95	161.571	246.797	236.285	150.97	abhydrolase domain containing 12
ABHD12	77.4908	57.7144	51.6327	68.8373	92.7255	63.5061	99.989	57.668	108.595	42.068	174.464	90.3987	214.805	263.026	130.322	66.5079	314.448	144.852	178.687	31.2438	149.959	348.505	205.365	175.072	95.7443	127.486	99.2159	76.3686	74.5717	102.619	101.474	63.7672	98.186	132.616	98.5756	110.314	95.8488	81.0746	67.5298	85.6641	153.742	129.752	153.77	abhydrolase domain containing 12
ABHD12B	55.5941	25.1607	26.7248	35.3006	20.5238	22.7501	30.1841	29.877	27.2151	73.2771	28.1706	168.973	38.8388	53.0977	19.9443	58.8521	22.3554	5.23463	26.1553	27.0036	6.41805	7.4827	7.64981	7.48918	7.42498	8.53411	27.7604	23.9784	31.5858	26.2609	30.5367	21.5793	45.1529	41.8015	34.8266	44.0972	40.5791	27.3534	23.6229	30.0861	26.8716	40.0517	46.641	abhydrolase domain containing 12B
ABHD12B	8.61466	4.99962	5.76219	4.51746	7.19018	6.62167	3.50381	6.39099	5.92857	6.96206	5.59933	5.4038	5.92241	7.61283	4.57032	8.55477	7.73525	7.5909	4.44433	2.41431	4.06846	5.4716	4.33997	5.89775	6.61602	7.88322	1.74532	5.27675	5.4411	5.70476	5.5832	6.83648	6.41999	5.85642	4.84126	5.71978	7.70073	7.18244	3.80245	5.86444	4.69346	4.28774	5.56835	abhydrolase domain containing 12B
ABHD13	26.792	23.5838	13.3322	22.5854	32.6538	36.9214	79.6194	38.1196	30.4484	33.9604	27.7766	55.5886	36.1625	41.1611	38.0777	33.324	26.6829	18.1927	25.6778	26.3869	29.684	51.417	30.875	37.4477	23.4922	39.4793	16.3491	17.3096	22.8587	29.0268	41.6439	14.7126	47.2423	36.8901	51.2797	46.4112	23.6713	35.544	19.544	22.9389	29.5216	23.8748	14.8377	abhydrolase domain containing 13
ABHD13	86.7536	46.6287	76.4515	92.7383	87.6823	65.4394	146.641	155.899	24.3588	97.3139	102.561	186.477	129.567	34.5764	116.874	149.306	29.7297	109.248	129.942	6.12227	67.3192	201.612	57.9001	98.4266	70.3983	87.3068	8.28982	24.197	21.2189	24.6399	17.7617	14.6821	27.5237	30.9749	22.6272	27.5076	31.2194	19.2796	10.9145	12.4713	46.0567	68.0421	32.8606	abhydrolase domain containing 13
ABHD14A	124.046	310.128	83.328	77.669	111.895	77.8237	131.461	109.036	73.2611	74.6008	84.2665	89.7174	91.4386	47.0864	110.777	60.8712	65.3258	102.405	79.376	26.8352	154.239	49.6007	86.8171	92.9617	105.916	108.548	82.1102	105.838	99.1329	101.177	77.2406	101.985	70.8315	97.9877	101.199	94.4987	89.953	89.1809	109.806	90.8407	128.735	139.006	119.596	abhydrolase domain containing 14A
ABHD14B	186.131	576.187	283.096	375.944	368.23	68.4213	210.341	126.928	84.1966	176.807	318.026	135.118	191.45	108.874	215.712	74.6729	128.301	93.9318	117.03	112.01	103.958	87.2511	61.8656	144.464	137.556	193.306	158	126.569	180.383	195.713	130.041	136.112	151.087	167.333	158.157	192.675	159.006	194.014	179.356	117.155	180.501	187.191	137.087	abhydrolase domain containing 14B
ABHD2	104.076	96.9764	399.147	83.0023	254.358	108.005	29.4437	126.395	67.1504	59.6281	36.3291	37.7563	31.8721	20.3132	72.2429	54.5666	32.1098	20.0627	102.745	25.8683	44.4945	68.6184	78.1224	102.175	155.174	41.3462	34.1803	40.0731	33.4137	36.7374	56.1127	45.4326	43.4086	52.4767	41.1962	39.164	34.6729	33.6891	28.2112	46.8724	61.4053	72.3142	33.1747	abhydrolase domain containing 2
ABHD2	61.238	183.895	770.352	155.004	242.192	47.9469	41.2901	109.133	41.0342	165.884	67.2026	112.932	32.6683	55.3194	103.11	125.752	134.636	59.8273	357.538	174.521	48.5598	102.061	34.3864	135.876	252.509	108.424	166.153	57.3687	52.0488	77.9635	96.9583	110.401	76.2999	86.6043	75.4944	64.6574	98.5789	99.1481	68.927	120.423	96.5513	78.2485	66.5831	abhydrolase domain containing 2
ABHD2	174.868	334.476	1253.22	286.345	512.505	125.031	102.306	253.156	108.478	312.19	156.818	228.664	61.9918	97.5581	215.566	190.535	257.435	125.989	549.909	87.0693	107.427	219.129	86.4478	283.945	493.791	206.267	319.583	118.39	105.338	143.228	195.588	171.906	142.972	159.906	139.145	135.113	178.706	178.27	128.266	193.227	163.766	164.177	122.968	abhydrolase domain containing 2
ABHD2	31.3531	50.9916	131.318	52.8437	61.4096	11.3501	10.616	47.8395	29.5534	35.8867	26.7759	42.651	26.6718	11.0153	26.3072	33.4953	30.4618	8.59208	56.1993	18.5015	32.3997	34.6979	23.1078	27.7942	55.115	35.6188	13.5545	14.4372	9.75305	11.4332	36.1401	11.0112	36.2595	31.8195	13.1809	28.0688	16.2411	25.5501	15.0116	13.9405	40.4221	41.794	39.9574	abhydrolase domain containing 2
ABHD2	518.648	466.125	1621.34	490.086	903.326	342.83	261.93	648.866	397.224	501.28	479.49	451.076	181.056	162.045	379.421	312.529	367.261	215.848	804.129	128.107	206.167	532.946	143.386	644.382	760.539	342.725	410.953	178.161	201.646	185.64	257.118	157.063	209.749	247.866	190.069	208.271	325.487	231.14	209.473	215.938	264.823	256.725	258.249	abhydrolase domain containing 2
ABHD2	142.121	117.817	585.001	108.471	274.159	146.479	45.6124	168.828	87.9412	107.201	56.9898	81.7181	62.9838	53.7303	103.392	75.1009	89.8609	36.8435	150.13	51.066	73.6451	101.125	116.547	169.099	218.189	91.5369	100.482	94.7794	107.869	85.8929	104.796	79.3944	147.339	122.037	91.5867	73.5372	46.8438	88.6061	82.7866	50.3853	113.554	154.096	203.42	abhydrolase domain containing 2
ABHD3	765.876	433.919	419.51	328.206	491.538	390.289	930.105	253.339	669.823	325.69	327.944	565.065	411.495	457.124	764.82	366.956	592.785	272.476	400.324	4.24674	1299.77	596.399	366.192	895.957	217.317	771.008	1653.68	894.592	1301.02	1241.66	1722.26	1458.59	2009.78	1514.76	1422.46	1272.01	1879.99	1335.71	1231.45	1483.39	1297.05	1339.31	1038.13	abhydrolase domain containing 3
ABHD4	155.336	161.583	242.139	185.982	185.465	149.756	106.931	165.933	108.632	99.9469	89.2399	139.39	98.922	108.525	99.0067	111.122	106.804	141.303	138.097	60.2065	191.695	137.595	135.568	160.417	144.306	110.676	146.256	193.725	138.165	149.096	152.491	154.441	147.838	135.985	116.894	144.193	144.128	120.676	135.313	147.674	176.656	160.803	160.498	abhydrolase domain containing 4
ABHD4	48.9612	44.2149	52.5301	43.7729	45.3975	34.8499	38.0331	41.4347	43.7841	41.0566	32.8923	34.6193	34.5954	39.3279	30.2582	46.307	34.0215	37.3121	47.0074	26.4167	45.0317	32.5126	34.4224	43.7383	32.154	23.9555	33.38	35.2207	37.175	23.8839	37.6526	40.6734	58.5438	31.5214	28.6838	32.2298	36.3785	26.9159	26.301	40.0056	31.6596	31.0671	44.951	Abhydrolase domain containing 4
ABHD5	14.7918	24.6626	11.6518	8.72459	22.5513	23.4022	25.36	18.844	28.1253	14.3663	14.6791	27.7483	23.5096	21.1884	33.9835	16.3631	14.8762	14.6488	18.7922	20.6398	23.9863	9.91946	17.3759	25.9607	23.1838	27.9629	43.7765	30.3088	26.7568	26.2832	25.1399	18.6957	38.7011	26.2341	27.1924	32.7685	46.9006	31.0972	25.8141	35.8318	33.2458	20.6693	27.16	abhydrolase domain containing 5
ABHD5	39.4192	56.379	39.6023	35.3445	50.35	51.9704	51.2986	42.508	60.7971	35.2465	47.1115	39.4759	44.7481	55.0327	63.5433	49.3959	35.6164	56.3238	56.5748	63.5096	48.1538	31.9734	36.2241	68.1628	49.3591	44.9779	100.2	70.6415	51.7088	61.0747	91.575	39.3468	75.8299	75.2585	46.9988	80.7501	69.1868	61.7816	34.7551	60.0571	50.8114	50.4138	59.1773	abhydrolase domain containing 5
ABHD5	64.4318	66.9927	42.7439	41.1788	53.3257	66.1638	44.2731	52.9329	51.2636	45.5805	55.3866	51.3141	62.132	56.191	55.3645	35.7101	39.2052	31.2173	37.872	56.8745	71.0218	35.3552	68.9975	72.236	66.0419	66.8659	118.216	45.8466	58.2122	68.6183	125.019	43.4923	58.4468	82.1881	70.3787	74.0474	118.338	70.7956	55.5001	72.4841	94.0076	73.0749	86.3973	abhydrolase domain containing 5
ABHD5	17.8678	24.1759	15.5714	16.819	16.6798	8.51647	15.2551	13.4465	20.5695	19.4524	17.5984	19.2128	15.936	25.8198	15.3007	24.4713	21.11	13.4696	34.1881	19.6353	24.4044	24.0209	20.1103	18.03	22.8322	14.9279	30.0553	15.7494	12.3258	16.9575	28.1648	22.1229	11.1738	12.6105	18.2016	13.7585	34.148	12.9079	22.4464	16.5822	13.8518	15.1572	14.2174	Abhydrolase domain containing 5
ABHD6	10.0973	10.6058	6.46801	8.39422	11.1834	12.0089	13.8005	7.94117	10.567	9.34697	12.0258	10.8095	7.0778	7.5626	10.1849	9.33903	8.91893	7.35001	8.16941	17.8684	7.79668	5.83571	10.3188	5.30845	6.58816	11.728	55.3187	51.903	62.9258	67.2899	75.405	51.8837	65.5888	82.9174	84.5233	66.5849	87.2831	52.0964	62.639	46.6517	9.70299	8.18355	15.0355	abhydrolase domain containing 6
ABHD7	59.4326	74.3938	86.2084	70.3388	18.2606	52.8913	5.80786	64.2523	74.934	52.2128	83.1225	51.0459	68.8298	158.856	85.3588	30.7858	111.851	9.75599	73.7816	34.7267	29.6895	32.0418	11.1791	94.4347	60.6155	45.218	3.97441	8.6996	4.86643	5.5802	3.55211	5.83849	3.3989	5.02841	3.69389	3.92663	6.64486	8.16419	4.84952	5.62387	6.91536	5.67924	12.0192	abhydrolase domain containing 7
ABHD8	25.857	21.2661	20.8859	18.189	22.9682	25.287	27.5451	26.1516	22.5351	22.9686	29.3282	24.4702	24.7613	19.7595	22.8593	20.5967	17.2683	27.5607	23.7029	23.1495	19.9598	22.4647	22.9367	21.5177	25.2882	24.4433	21.474	27.6789	24.9282	20.7673	19.9472	24.3341	16.3766	19.4519	28.2998	22.4703	23.5984	18.6011	17.6842	21.2872	20.7235	21.697	17.1819	abhydrolase domain containing 8
ABHD9	20.4045	92.5021	13.8531	15.4389	17.9734	27.5308	15.99	19.3831	17.0223	21.7958	16.145	22.3185	15.7889	19.9836	17.0931	12.7508	16.2823	18.7699	16.6596	18.3773	13.8577	13.6634	18.8012	14.4852	16.6058	23.4387	15.7892	15.5333	15.8017	16.7883	19.3325	14.0821	14.1679	16.3802	16.7922	17.3759	10.1862	14.2845	16.1576	24.0852	13.3259	15.9198	14.0504	abhydrolase domain containing 9
ABI1	325.735	262.561	235.038	178.229	251.543	288.567	321.9	365.963	334.025	296.467	287.871	286.87	317.115	264.594	389.042	215.9	320.356	163.367	247.775	315.175	214.81	286.033	156.377	392.252	222.555	241.278	341.513	218.86	321.939	336.912	471.166	216.827	259.483	367.45	331.73	324.351	342.121	261.627	255.056	306.381	356.973	391.745	225.492	abl-interactor 1
ABI1	313.339	287.117	341.677	224.059	318.785	237.442	252.539	355.97	315.348	287.227	351.078	304.838	321.016	323.686	500.892	364.521	360.017	432.953	309.011	58.632	267.016	358.623	93.2932	431.459	116.095	273.056	163.014	316.212	355.549	178.88	202.353	327.638	454.794	364.741	374.957	405.1	190.395	442.69	311.347	407.02	332.357	335.704	282.993	abl-interactor 1
ABI1	27.9934	20.9138	32.3429	36.3576	17.8417	16.8383	18.8597	17.9814	16.5079	18.1393	11.9423	12.5354	13.039	22.1162	9.53968	7.91846	16.6687	11.3411	8.63488	5.81358	17.9382	15.7823	13.8888	21.3158	9.14626	10.438	7.17142	10.5177	16.7656	16.9048	7.88713	25.2787	27.0016	21.6677	15.854	16.8382	9.75748	14.7117	16.6079	15.6384	2.59903	2.89396	9.23602	abl-interactor 1
ABI2	122.056	125.153	148.131	126.224	109.141	94.4698	78.5565	123.75	97.3409	91.3237	115.644	96.2596	83.2168	89.7298	65.1058	87.9315	84.1584	106.687	97.2827	101.573	115.846	106.836	128.19	120.647	93.4715	87.7173	42.5835	44.0241	40.3727	56.2998	41.2401	44.2922	36.6914	42.8907	46.4923	30.3337	43.1068	40.9573	36.7788	47.7775	172.018	151.199	148.118	abl interactor 2
ABI2	57.5414	64.2975	61.33	57.8308	46.7517	54.9163	52.3557	70.5988	62.2657	48.703	64.2947	64.1624	52.9516	55.9098	52.6992	62.6535	59.2284	62.3572	56.5143	66.7743	71.9643	80.2292	83.3806	122.788	69.3329	73.3413	19.5826	38.4727	26.9091	31.0486	25.7831	25.6498	27.1923	29.7486	27.5859	23.2596	25.6937	30.2757	30.1716	33.451	26.222	20.4203	9.69649	abl interactor 2
ABI2	112.923	122.204	166.86	126.757	110.259	97.1386	64.734	140.482	84.7336	92.5018	116.519	54.2268	78.9633	61.7783	59.3354	85.728	86.5209	95.5765	88.9157	34.0592	108.388	98.06	116.35	85.9015	89.0614	61.8878	23.9857	31.6781	24.317	39.7472	38.2213	29.2919	35.7971	33.2217	37.5075	31.3589	25.6001	29.6739	24.1127	28.9269	34.2093	46.0799	39.7272	abl interactor 2
ABI2	6.04434	10.466	11.0104	11.6419	6.81404	7.07088	4.03703	9.17714	8.73077	6.5879	8.16355	8.53619	8.69043	10.0761	6.10975	9.98586	9.44341	12.2697	9.55977	10.0601	3.64038	11.7649	9.65391	8.41893	6.19094	5.00938	3.45215	5.28147	8.88758	10.5826	9.15275	7.75386	7.50122	6.32251	10.6155	4.55613	6.21365	6.56784	6.38521	17.7969	6.59539	7.26607	7.79698	Abl interactor 2
ABI2	100.762	97.2714	163.859	143.638	79.4119	107.324	165.89	152.178	67.9285	143.242	210.072	102.179	124.273	139.101	119.058	339.425	181.47	434.199	255.557	51.1118	45.6092	282.265	116.744	207.813	119.934	76.8441	98.3999	366.011	141.906	194.358	101.377	262.965	118.506	108.817	101.596	138.738	97.1379	214.111	194.922	143.467	112.046	100.144	66.6166	abl interactor 2
ABI2	203.824	144.594	267.907	222.005	156.796	193.187	293.265	262.574	205.354	217.873	404.541	232.724	220.813	302.953	156.258	577.343	278.996	761.343	375.947	67.9616	103.579	483.779	228.732	365.235	194.294	186.22	185.674	577.921	238.966	364.709	195.05	413.289	214.804	199.014	224.052	204.852	194.937	349.994	305.739	255.653	176.838	157.951	158.122	abl interactor 2
ABI3	91.1637	77.1162	123.735	93.0536	83.94	76.0369	69.2818	101.687	69.3564	75.2438	69.6531	67.6957	76.2239	90.9716	56.5098	65.9486	62.5375	64.8272	84.6142	83.9607	84.0837	76.6758	85.0356	91.9167	66.539	75.4137	125.086	70.2083	117.191	72.4236	99.6339	72.1266	139.686	92.1057	122.875	86.1268	91.9956	90.9118	81.761	78.4995	120.521	90.5097	84.3836	ABI gene family, member 3
ABI3BP	17.4665	16.4123	17.6531	14.0144	18.301	15.754	18.1306	19.2192	20.3788	18.9556	21.1548	15.0756	15.805	15.4301	14.1072	20.1476	15.6618	25.1487	18.3585	19.0044	18.9877	14.38	17.0732	17.5336	14.4918	16.5977	8.72589	14.8305	12.1242	17.3162	8.23299	18.7781	11.0472	6.77452	12.946	7.29432	5.06646	16.2189	19.5514	17.586	17.9537	15.0713	13.2461	ABI gene family, member 3 (NESH) binding protein
ABI3BP	97.4299	42.6318	50.8428	22.8109	156.288	112.025	11.5248	191.16	51.9244	46.0855	79.2246	56.9803	45.7339	25.7249	65.064	87.0204	67.6444	946.549	123.931	70.3084	19.9559	34.2099	53.8785	95.1205	50.5555	29.4147	144.521	489.606	443.841	506.877	245.86	566.41	525.866	244.084	426.957	350.521	428.246	589.786	572.085	490.046	296.671	217.295	133.662	ABI gene family, member 3 (NESH) binding protein
ABI3BP	5.2828	5.035	4.88085	2.78868	3.51421	4.36876	3.40587	3.45071	4.39668	4.52745	5.91119	6.35323	4.42076	5.96574	1.80595	6.12431	3.51467	10.902	4.1879	6.91574	7.38237	4.56356	5.04692	3.36659	3.72927	4.74237	3.62161	7.72862	3.97153	8.39163	6.22035	5.57715	5.96805	3.41784	5.62145	3.17041	5.44611	9.16812	6.66604	2.76186	5.03449	4.17469	4.38669	ABI gene family, member 3 (NESH) binding protein
ABL1	378.673	382.804	550.83	410.183	401.651	364.261	201.38	318.772	217.961	289.784	388.767	370.205	304.842	261.399	283.017	412.858	420.154	630.4	353.976	47.7172	294.767	360.06	270.654	295.852	239.094	327.664	380.156	540.76	301.546	377.332	363.896	432.048	170.688	313.609	304.211	363.873	402.968	341.178	386.882	315.75	248.025	209.923	182.19	c-abl oncogene 1, receptor tyrosine kinase
ABL2	28.2026	22.6227	20.2864	17.6684	20.6498	26.3931	21.982	29.4634	22.6586	19.8331	28.0878	18.7759	17.486	20.7468	18.3519	27.6649	19.5826	32.8309	20.4079	29.7775	18.651	18.9754	28.2934	19.215	24.6603	25.1727	16.0332	19.7404	22.3064	21.0604	22.159	18.3606	16.1822	23.2136	17.4253	20.3623	27.6804	19.2385	21.3595	20.9978	20.7166	26.5215	22.544	v-abl Abelson murine leukemia viral oncogene homolog 2 (arg, Abelson-related gene)
ABL2	73.7149	59.7855	86.1977	74.423	82.4612	116.747	79.1875	149.759	80.1572	70.9997	106.072	76.0525	78.8346	75.2777	82.1641	71.3417	78.7853	227.482	109.438	118.776	78.6933	99.432	108.904	66.1612	86.8732	96.7608	63.324	78.5458	69.8267	115.849	69.3868	71.7961	57.8478	71.5921	72.6767	79.6273	104.739	81.4096	81.6396	69.5018	76.4606	69.1451	52.8837	v-abl Abelson murine leukemia viral oncogene homolog 2 (arg, Abelson-related gene)
ABL2	121.16	160.248	334.782	336.454	103.002	202.055	79.6078	298.887	253.37	111.139	81.8421	136.693	326.623	210.258	78.2029	42.4947	103.766	152.17	172.063	156.417	104.011	117.562	93.4961	141.263	101.179	99.5748	70.1681	83.6471	62.7818	64.9797	70.4921	74.636	51.1437	60.3579	59.5297	75.1931	65.9844	53.9346	79.5416	75.1573	75.5298	69.9026	49.8857	v-abl Abelson murine leukemia viral oncogene homolog 2 (arg, Abelson-related gene)
ABLIM1	553.29	395.905	605.703	326.39	743.283	847.503	774.116	452.681	679.485	678.943	925.37	480.163	141.045	433.386	762.937	434.185	890.901	949.874	432.513	418.523	524.525	693.918	406.386	1024.21	888.982	658.86	949.866	576.872	666.197	595.507	656.598	504.439	391.772	526.6	568.637	712.074	461.103	754.431	742.949	488.995	581.391	494.998	552.862	actin binding LIM protein 1
ABLIM1	215.06	296.394	342.559	290.686	465.463	180.846	127.126	174.885	156.845	190.342	156.857	186.357	129.422	147.004	154.632	120.668	211.987	141.896	171.485	95.8383	50.208	51.8708	57.4525	78.8817	211.336	71.4883	343.143	272.539	231.065	211.443	351.643	241.24	149.268	293.306	241.36	204.519	259.722	202.106	209.125	213.726	131.693	107.863	76.9618	actin binding LIM protein 1
ABLIM2	32.6549	24.9122	38.9506	33.615	25.7666	39.6051	20.1944	81.222	32.9979	59.2543	82.5225	83.789	56.7987	240.698	48.9265	100.887	81.0856	56.6725	46.8624	41.4574	33.0832	69.117	32.5372	56.4183	33.4453	37.8964	27.6868	46.443	32.8621	36.7811	31.3413	39.2973	45.88	35.4367	33.4825	33.604	39.1507	48.0357	40.3414	35.64	40.0577	38.8522	49.9391	actin binding LIM protein family, member 2
ABLIM2	28.7378	29.6009	26.5845	28.908	28.0756	30.328	28.5127	34.0291	31.2541	30.1149	28.568	24.1516	29.5533	85.6771	26.2156	42.5974	34.4861	34.3897	28.1639	13.1388	91.1719	67.0036	67.5391	88.6169	88.9311	69.2242	82.0332	128.946	106.567	62.2671	111.819	143.192	93.3317	96.3613	105.689	91.9063	183.595	71.3959	76.2263	124.773	56.4647	97.6891	131.977	actin binding LIM protein family, member 2
ABLIM2	42.3746	28.3926	66.6387	22.0386	22.5052	34.9714	27.3695	47.715	41.4145	51.8638	40.9087	35.0308	47.8483	82.9113	30.9047	100.556	29.2938	25.2842	39.6554	35.8679	28.4003	60.0439	26.8687	62.0514	25.0718	32.6098	42.7342	31.7948	37.3502	34.5163	52.5801	46.9275	38.1262	44.3965	42.306	32.8847	48.6694	35.9244	40.5413	52.8425	45.8633	45.2528	38.9071	actin binding LIM protein family, member 2
ABLIM2	24.9597	26.0571	26.3885	22.3774	20.8589	22.2217	24.999	18.3797	30.1327	21.2065	23.993	22.9005	24.4596	19.8142	18.4477	30.3916	24.5534	26.8	32.2016	45.2167	18.1144	28.6566	23.2364	20.2379	26.4754	17.6958	18.1388	22.3287	21.4978	13.239	23.2892	25.7969	20.5473	27.8254	30.6086	19.3681	20.4485	21.1224	22.6869	25.2708	21.9522	25.9333	21.1056	Actin binding LIM protein family, member 2
ABLIM2	17.0217	18.0509	23.91	19.482	13.3906	19.6095	17.2949	18.5016	20.6656	20.3986	19.6268	19.1143	20.2478	17.6757	14.0792	28.1436	17.8036	14.7065	16.8507	20.5822	16.3338	21.3871	13.4826	21.0737	21.337	24.3704	11.1894	18.3918	16.0584	19.9249	22.7604	16.8688	18.2666	17.8716	19.1278	15.5215	21.4705	17.1415	11.8193	14.3648	18.4266	15.4912	11.1265	Actin binding LIM protein family, member 2
ABLIM3	83.8313	64.2798	41.2269	32.5636	151.067	52.9778	18.5205	87.8501	34.566	23.8358	43.4092	50.8827	33.0865	62.3767	29.4364	22.6355	45.2781	239.852	38.8508	10.799	22.0196	38.8987	238.53	155.417	139.814	37.2309	45.6916	83.9103	36.9845	62.0491	52.4581	60.1824	40.8304	52.4904	44.8801	52.2491	23.7869	82.2358	71.0299	41.9447	58.6875	48.7334	25.0075	actin binding LIM protein family, member 3
ABO	32.5292	28.5163	33.2065	35.9065	27.0608	28.6425	29.1938	30.8909	31.1226	27.311	29.2682	29.6517	26.8245	26.7709	17.5453	24.2384	22.7199	27.7767	23.9491	86.5741	33.1988	31.1327	30.4688	34.161	25.3304	30.5527	32.9401	29.9932	30.3596	26.7028	26.8767	30.4588	33.9043	33.4114	26.3776	28.5977	28.8129	36.7601	22.6042	21.4483	25.1803	28.9959	21.2632	ABO blood group (transferase A, alpha 1-3-N-acetylgalactosaminyltransferase; transferase B, alpha 1-3-galactosyltransferase)
ABO	32.6838	33.7404	25.3975	37.7997	25.082	33.1506	30.5633	24.9987	34.7702	31.0722	28.0733	30.1451	35.1372	32.3807	32.164	21.5895	25.8674	29.7072	29.5847	20.0364	37.8316	23.7164	32.9966	29.8042	26.3702	35.0598	36.156	24.0732	32.9529	33.5554	39.5887	41.2046	35.1305	43.6208	38.4519	32.4722	29.6638	27.9596	38.7255	35.2225	38.6971	44.8545	50.3237	ABO blood group (transferase A, alpha 1-3-N-acetylgalactosaminyltransferase; transferase B, alpha 1-3-galactosyltransferase)
ABO	46.574	30.3696	35.2099	40.1335	29.8213	33.7369	36.2069	41.7048	45.607	35.203	31.1911	28.8424	43.0158	34.2996	32.5875	33.1599	41.4788	33.9226	35.8487	80.1194	40.528	35.1249	44.2213	38.215	41.4084	44.3877	47.7679	46.2276	49.3114	40.5846	36.9402	55.8996	45.9258	33.4253	48.4707	52.4336	38.4449	46.8276	36.4855	55.7444	32.8918	31.9157	26.9662	ABO blood group (transferase A, alpha 1-3-N-acetylgalactosaminyltransferase; transferase B, alpha 1-3-galactosyltransferase)
ABP1	482.069	24.1475	756.816	738.513	268.349	255.444	49.7834	341.711	248.649	313.934	433.628	242.214	313.504	262.657	570.088	375.886	371.724	92.3423	76.0063	429.219	569.613	213.079	13.9862	803.892	214.34	351.436	1079.25	1101.28	1191.62	1436.33	1081.65	1057.54	1123.93	1014.42	1161.63	977.998	932.078	1446.87	919.921	1100.48	1078.76	833.567	763.241	amiloride binding protein 1 (amine oxidase (copper-containing))
ABR	163.646	114.462	140.154	122.235	155.121	110.854	172.142	114.583	154.371	133.021	185.338	140.16	115.145	135.053	323.874	497.332	242.639	312.836	222.188	162.327	125.702	193.859	204.951	247.494	133.025	210.132	464.44	410.511	325.706	339.696	400.846	374.149	226.665	238.149	272.155	338.051	462.237	411.673	385.42	460.314	167.471	153.387	168.834	active BCR-related gene
ABR	25.0627	35.4459	32.2127	33.8573	43.4967	23.2224	45.3003	23.2426	28.6742	27.1063	33.1325	38.0522	29.3849	25.6651	44.7943	55.1677	43.0409	26.0027	35.2072	42.1499	18.8957	26.9272	33.6647	32.6167	20.1278	34.0963	49.8211	25.6215	48.4176	43.0316	44.1419	29.9154	31.5184	35.8278	30.3851	41.0539	59.8347	44.5537	37.4505	40.9965	37.1943	41.2794	33.8378	active BCR-related gene
ABRA	6.74326	6.72077	5.22687	6.33559	8.14888	8.51009	6.02441	7.15239	8.9804	6.63953	8.65545	7.19476	6.01814	5.52498	8.48279	7.32963	5.98863	5.36853	6.23312	15.5126	7.10029	6.63569	7.30769	7.83816	8.90789	6.39394	7.5175	8.95991	10.3005	8.66515	6.96673	5.82802	8.92023	7.04683	8.06912	7.48985	7.56889	7.40494	8.92121	6.40798	8.33612	7.61792	10.4228	actin-binding Rho activating protein
ABRA	2.09914	3.58564	4.56925	3.69078	1.80636	6.85747	3.88708	4.18183	3.8521	2.11179	3.38215	2.80752	3.81812	3.8714	1.75786	1.48208	1.45074	6.68541	3.23518	2.87393	3.56144	4.17346	4.56064	4.24302	2.83907	6.00363	2.02806	4.35179	4.7172	5.24004	5.14153	2.33356	5.02968	2.85906	3.08574	2.45055	7.73867	4.10895	5.23645	4.19683	2.71674	1.70088	8.14697	actin-binding Rho activating protein
ABT1	167.122	158.593	152.176	143.12	157.137	176.253	95.6249	184.66	147.569	131.892	133.106	195.695	140.795	120.683	140.885	91.9288	127.575	76.3218	139.964	110.638	181.489	130.328	159.423	103.013	88.0827	119.621	124.248	86.489	115.158	103.652	72.0114	69.4864	97.7339	120.978	126.386	94.8767	96.3913	61.3512	106.26	87.0503	142.138	140.291	136.192	activator of basal transcription 1
ABTB1	21.9623	28.2447	26.7407	26.1088	37.4693	22.1929	17.2551	20.6993	18.8397	17.9873	17.4044	21.5325	23.9106	17.1506	13.7978	19.1127	19.4339	18.065	18.9477	23.9137	25.5998	18.3551	15.5911	21.9223	20.0117	23.3035	17.7179	16.3719	26.7907	26.4845	19.1424	22.2259	25.8124	19.5584	28.7301	19.0094	31.8772	19.4186	24.541	25.9582	28.2537	30.8549	22.8942	ankyrin repeat and BTB (POZ) domain containing 1
ABTB1	41.93	71.8097	87.0279	45.5527	80.3424	27.8233	34.6063	70.3776	32.489	47.0806	19.0809	24.5643	34.4156	23.7742	34.8805	40.539	36.2394	86.7504	63.9502	24.0607	35.1683	24.3053	33.3552	56.338	45.0149	41.587	27.8757	34.3532	25.4526	31.1224	46.515	24.2317	49.4725	33.2052	37.9941	40.9332	38.3336	36.6534	40.3763	26.7813	39.6335	44.2316	40.0272	ankyrin repeat and BTB (POZ) domain containing 1
ABTB1	28.9148	29.2177	29.6532	63.9677	36.9368	32.5371	63.5514	22.3192	20.232	18.4588	23.6099	42.7301	25.4041	24.0485	43.8345	31.6132	30.0504	39.0521	39.6993	38.0338	41.4045	29.1749	22.5284	41.7156	33.8343	32.4291	33.6403	41.3223	59.3566	48.8005	35.6824	47.3544	67.0179	60.3414	45.2149	52.5387	53.7702	33.9305	29.4654	53.6839	17.6209	20.1638	18.8322	Ankyrin repeat and BTB (POZ) domain containing 1
ABTB1	109.464	148.585	138.983	103.775	202.858	107.855	54.8025	94.9987	64.9767	49.0054	69.1881	104.074	57.0289	66.2734	65.4863	106.171	118.632	168.082	80.7378	95.8706	154.628	65.0045	62.2674	75.4762	152.749	66.5393	83.0317	103.898	79.3771	117.313	69.1977	81.4111	76.0276	61.6724	69.5741	97.7842	95.1782	108.34	144.373	96.3753	66.6499	57.5426	66.8106	ankyrin repeat and BTB (POZ) domain containing 1
ABTB1	24.4448	24.2154	28.9166	26.232	25.1923	26.0232	26.1771	26.1949	29.8871	28.5024	27.1969	25.1763	22.9288	32.1567	27.4389	22.8887	24.4725	21.2115	29.6588	53.7507	23.8636	21.3954	22.3279	33.4291	16.1903	28.5987	53.4771	32.6035	42.9753	29.8099	56.0845	35.4672	41.4199	50.155	36.6438	32.5324	40.3767	30.6746	35.6964	42.0069	49.9957	64.7206	65.6834	ankyrin repeat and BTB (POZ) domain containing 1
ABTB2	132.902	64.9459	111.033	96.3989	81.4024	63.8164	59.2688	108.832	80.0398	87.9324	90.4928	72.585	78.1937	59.7271	70.3644	94.0202	68.0104	69.1216	75.2559	46.3373	122.014	85.8459	132.134	91.0445	52.793	73.2771	64.4961	68.2308	84.0805	78.1764	67.3961	95.1763	84.9202	102.039	86.804	81.0191	80.1028	82.6206	93.3467	85.7894	88.7491	95.7323	130.335	ankyrin repeat and BTB (POZ) domain containing 2
ABTB2	35.0364	29.6449	28.6187	33.8856	24.5596	27.4659	28.1286	24.0803	32.7648	23.2427	26.1905	22.1246	21.5648	26.9096	20.1054	30.6277	26.8503	18.33	16.8234	29.7038	27.4702	26.3829	22.1393	21.886	30.6878	23.6659	24.2347	21.5812	20.7876	27.3367	23.4804	18.3238	25.8609	23.5108	25.7462	21.5725	23.7815	20.0658	25.8498	21.6256	22.715	26.0384	30.9041	ankyrin repeat and BTB (POZ) domain containing 2
ACAA1	681.098	541.993	408.501	510.698	279.201	335.938	274.481	263.493	383.525	362.946	528.895	547.166	279.92	240.144	303.241	357.496	224.156	277.63	298.859	357	378.582	185.468	176.257	396.03	401.463	501.408	155.009	89.0966	109.998	108.975	156.754	83.1293	96.3538	119.366	109.929	101	130.414	102.132	138.883	149.538	563.408	521.218	556.538	acetyl-Coenzyme A acyltransferase 1
ACAA1	768.88	555.198	417.44	533.28	270.793	336.415	305.953	264.234	410.659	403.625	602.005	569.553	290.712	261.582	336.984	410.525	215.375	328.55	328.613	386.449	377.241	190.92	189.277	437.689	426.344	583.081	1075.27	631.534	661.002	674.128	809.99	658.833	584.346	742.071	742.562	659.269	699.447	710.832	917.44	962.705	619.292	562.429	636.746	acetyl-Coenzyme A acyltransferase 1
ACAA2	140.244	76.7044	153.517	128.259	33.7433	99.2231	92.0709	114.08	75.685	84.6616	116.383	108.604	82.3299	100.018	97.8154	157.657	81.3283	123.995	107.026	251.33	132.968	86.9124	81.9226	145.399	127.798	100.935	135.715	105.358	133.093	123.235	123.5	107.586	149.166	115.202	120.364	110.696	138.968	104.595	141.085	99.0362	178.876	171.675	242.35	acetyl-Coenzyme A acyltransferase 2
ACAA2	655.588	1070.79	703.058	675.96	707.835	752.005	742.173	478.221	665.2	509.391	559.801	1050.08	842.084	776.854	1012.25	649.051	586.67	247.032	642.897	511.928	1300.69	1189.19	191.077	1485.64	318.33	949.365	1506.64	1146.53	1286.03	1392.71	2727.98	1163.85	1205.34	1864.98	969.665	1751.69	1200.23	1297.7	1006.15	1627.98	1544.35	1524.8	1283.81	acetyl-Coenzyme A acyltransferase 2
ACACA	252.85	153.868	121.843	101.464	107.617	209.185	159.673	134.722	186.141	219.569	270.388	137.345	240.92	226.185	248.807	277.803	265.729	156.298	216.81	73.1086	200.053	262.376	190.341	198.047	194.601	276.092	91.9355	146.791	114.245	104.306	81.8046	196.938	103.831	123.742	130.732	107.558	105.191	128.292	126.952	321.876	108.352	104.533	132.634	acetyl-Coenzyme A carboxylase alpha
ACACA	55.1795	49.7195	32.2906	41.562	44.7088	71.5974	70.3008	44.8178	54.5845	55.5442	51.255	40.6683	48.1255	43.8289	46.3555	39.5325	37.2973	53.3431	53.8096	49.7219	78.1283	29.0176	82.3097	54.5604	68.333	56.7722	51.3915	55.022	55.2141	46.1437	43.4971	46.0703	51.5696	50.6504	68.232	37.6263	50.5193	54.1984	44.7087	42.6963	65.8562	59.9315	103.242	acetyl-Coenzyme A carboxylase alpha
ACACB	43.8533	35.7937	35.3221	30.4958	34.9287	39.6952	34.6597	48.6258	37.847	27.8372	34.6664	28.5709	36.3149	36.579	27.1666	46.2013	37.3468	45.4203	45.5941	29.3447	44.5858	41.4663	30.8824	47.4096	38.6111	35.6561	49.351	56.4317	39.7311	44.6376	44.5369	57.1417	41.834	48.6983	46.8913	35.0699	6.41018	40.9874	37.1144	45.9602	23.457	21.5055	35.8975	acetyl-Coenzyme A carboxylase beta
ACACB	48.353	39.0626	74.8557	31.7111	32.0652	53.1392	32.6543	62.8204	39.5448	49.9645	59.9346	42.5881	58.1146	69.8489	45.8846	127.514	80.1261	207.594	110.068	67.1258	45.0987	96.0148	30.9029	107.808	41.1959	50.5212	193.374	269.57	95.89	133.713	129.69	233.143	70.1831	65.6725	88.2858	108.048	160.245	126.59	211.008	192.75	51.4714	47.8498	45.8829	acetyl-Coenzyme A carboxylase beta
ACACB	46.3078	35.1185	62.9979	21.9118	30.0598	44.8787	25.3404	71.1604	32.9714	33.9997	62.0825	35.4921	58.5674	51.4956	38.9134	139.004	77.9934	229.472	80.1995	47.3265	36.4735	100.383	24.9426	118.014	27.6957	45.0527	193.746	287.975	86.7143	152.299	147.737	242.565	63.8987	74.0516	89.8595	93.9069	160.28	147.329	217.842	194.165	60.3476	56.4577	63.6149	acetyl-Coenzyme A carboxylase beta
ACACB	36.8054	28.6324	58.3921	18.8093	28.2242	41.3059	19.3249	67.5476	31.5344	29.1414	55.0837	34.1247	43.5697	49.0242	25.5468	138.646	72.4162	247.492	74.084	53.6244	35.0314	104.536	25.807	139.256	24.3306	39.5951	185.627	304.336	96.8018	170.994	156.887	251.926	55.1571	73.0046	82.1823	106.293	160.877	171.187	248.829	237.955	55.9378	51.4546	54.6698	acetyl-Coenzyme A carboxylase beta
ACACB	77.4704	60.8973	71.322	59.6181	63.2903	67.2444	61.6717	81.2436	65.2009	68.5613	66.236	60.079	61.2255	66.2776	48.5529	75.3864	66.6164	65.9026	73.2756	81.2965	71.9346	64.5078	66.0385	68.5544	62.6233	57.0994	70.0002	91.6292	72.4581	85.8242	92.9126	83.3999	100.877	88.4572	82.8589	69.4918	96.9442	70.3134	78.0529	83.8559	65.188	68.3722	79.6579	acetyl-Coenzyme A carboxylase beta
ACACB	24.1646	24.482	29.0127	23.6544	24.8313	25.8015	22.2223	28.8786	23.7152	21.0371	24.5945	18.3206	19.0086	28.1698	17.6703	24.1434	20.3724	20.1846	22.0199	45.4165	25.1131	21.2711	18.691	28.3402	27.0566	25.1885	23.5385	34.6322	22.4097	29.621	26.6766	32.0825	28.4956	25.6104	31.083	23.0279	35.1374	22.5058	24.1911	24.9723	21.4371	26.1746	26.926	acetyl-Coenzyme A carboxylase beta
ACAD10	76.3686	68.2664	79.925	57.2735	58.0168	57.5139	68.5863	72.1793	48.8715	63.4902	75.5145	54.7829	54.3266	66.3293	59.257	103.086	78.0984	86.7041	106.026	24.297	69.3382	98.4193	90.3914	101.563	66.0941	93.1897	172.127	137.226	96.6445	112.643	104.441	114.065	57.4389	82.7178	103.02	92.8228	109.908	112.936	134.538	125.419	73.6092	75.1493	68.8754	acyl-Coenzyme A dehydrogenase family, member 10
ACAD10	18.2011	20.2898	25.6304	21.2821	19.5877	18.5247	18.1955	22.5692	20.5224	19.7874	15.2831	19.3293	15.9546	22.802	19.8441	28.1975	22.8808	21.0042	24.865	24.9639	32.0412	21.7055	22.5108	21.1652	19.286	20.9822	17.9427	24.2625	23.3601	29.8291	27.2074	25.8899	25.9659	33.0749	28.3211	25.9267	19.0775	26.8434	24.4358	25.1819	32.866	22.9199	36.0352	acyl-Coenzyme A dehydrogenase family, member 10
ACAD10	17.7159	23.7074	17.3053	19.5244	22.8038	14.795	20.5298	13.3971	15.7671	21.318	22.0369	18.1771	20.1219	23.2663	19.9197	23.2269	13.3262	15.2717	19.6966	34.3373	34.2085	40.8839	39.7811	40.2162	29.1665	44.4131	47.1891	30.6376	33.8129	18.9292	44.8224	29.0797	43.8476	41.5429	28.8606	42.3	26.7869	35.218	45.4705	40.9795	45.05	41.4483	38.8465	acyl-Coenzyme A dehydrogenase family, member 10
ACAD10	22.3922	20.1596	21.1239	18.1458	16.3488	21.0086	13.2555	24.3577	18.9299	17.7773	19.7505	21.1187	23.1981	28.2752	18.3972	24.7946	16.6599	12.6358	16.8825	14.0829	14.166	25.813	12.8917	26.3459	28.28	24.8089	55.1392	67.2224	59.7922	51.9664	47.1979	54.1608	67.6869	66.8399	67.0585	52.4852	68.7323	47.3507	54.5595	40.5646	26.5008	27.9936	31.3513	acyl-Coenzyme A dehydrogenase family, member 10
ACAD8	80.6717	85.4699	80.1224	84.1322	77.9509	86.4164	87.163	44.9921	82.7701	67.0502	79.6575	111.265	59.3436	69.5231	99.3563	59.0065	65.9502	70.7563	55.0355	105.985	60.9652	84.8195	139.624	105.555	68.7492	101.246	98.9607	73.5332	95.1446	102.626	96.3014	66.6602	78.7547	81.2459	94.612	86.45	81.4695	90.825	123.078	86.6109	120.047	93.452	77.65	acyl-Coenzyme A dehydrogenase family, member 8
ACAD9	143.144	183.661	118.314	91.7725	111.026	103.265	60.5207	80.1289	123.791	108.082	180.058	125.207	82.3871	84.2964	102.57	168.414	114.916	104.082	178.918	240.114	163.66	123.592	196.569	88.5667	108.193	145.35	95.1969	98.7925	118.23	121.651	115.699	102.351	70.8914	109.366	102.737	94.09	110.688	169.485	138.841	109.926	106.575	114.175	120.999	acyl-Coenzyme A dehydrogenase family, member 9
ACAD9	26.4403	26.1925	31.6661	32.4	25.9112	31.9988	24.9656	26.963	27.179	29.2012	23.7533	23.3861	22.7261	32.2645	25.5939	30.1133	23.3018	24.708	24.3448	25.2658	25.0092	23.0142	26.7508	23.8863	23.1161	26.6968	30.1921	26.3181	25.4935	35.902	33.495	29.1817	36.2795	32.6447	27.2356	32.7408	30.5696	26.9703	35.8843	28.0743	25.9252	20.1553	28.4697	Acyl-Coenzyme A dehydrogenase family, member 9
ACADL	17.8958	13.523	15.4177	14.8872	12.3242	15.4243	17.2112	12.5937	17.6699	18.5213	14.6558	11.8366	14.7403	18.5044	14.779	16.8266	12.1706	18.8556	13.3143	14.6438	19.5222	13.5084	19.5259	10.8283	17.1893	13.655	23.4384	12.1998	20.8995	21.2983	14.3804	10.4338	18.7429	18.7829	13.5631	13.5474	14.8439	14.1231	18.6437	15.6113	9.72861	12.0039	25.7934	acyl-Coenzyme A dehydrogenase, long chain
ACADL	21.2915	12.0777	22.3978	21.9042	14.1222	15.2408	18.8579	23.8304	25.5513	18.2525	21.4592	24.6048	24.1716	15.0647	19.271	19.762	22.104	21.809	21.7541	32.0899	22.5853	19.881	19.8871	26.7769	24.3178	26.509	20.4082	29.4476	19.677	23.9989	20.4606	21.1404	33.8006	19.5051	34.6997	15.9846	39.1853	21.1027	16.4821	26.1828	6.81326	4.80817	6.99615	acyl-Coenzyme A dehydrogenase, long chain
ACADM	719.306	424.065	395.769	443.006	326.484	524.96	1131	614.586	656.734	529.532	570.764	355.074	486.178	629.807	649.413	376.869	519.488	529.935	622.185	749.187	815.445	462.615	457.59	673.104	266.867	594.2	961.565	679.146	840.214	922.027	964.731	815.81	1063.4	920.312	943.914	1175.34	1004.73	793.198	575.764	781.406	911.39	894.07	701.828	acyl-Coenzyme A dehydrogenase, C-4 to C-12 straight chain
ACADS	57.9918	60.6216	62.38	58.6881	52.0023	44.5828	70.2375	39.9563	44.9309	45.775	45.9233	37.5724	45.6634	52.3844	73.7898	38.8773	49.1395	34.0154	41.244	51.3877	37.2686	40.8576	40.0625	72.5521	31.4842	79.3922	306.022	155.81	145.652	144.858	208.933	108.854	132.905	162.002	127.303	178.704	219.547	123.413	106.901	159.046	132.465	103.555	128.203	acyl-Coenzyme A dehydrogenase, C-2 to C-3 short chain
ACADSB	103.021	70.0641	58.7137	28.3737	58.9438	72.9811	132.15	46.6654	77.0689	43.5995	75.5115	37.1135	57.2775	150.241	113.152	41.709	62.7562	36.4557	50.8124	63.7293	47.4676	35.9021	27.4594	78.2723	44.3842	122.047	84.1847	76.1117	103.802	126.727	96.3848	92.8461	143.382	128.427	118.943	163.363	111.803	111.632	81.7483	74.3383	116.771	83.5408	103.853	acyl-Coenzyme A dehydrogenase, short/branched chain
ACADSB	141.884	109.967	79.2346	73.2677	86.9273	103.028	260.994	141.586	134.705	84.7255	174.126	90.1939	89.6967	239.819	125.921	109.953	110.347	142.224	101.615	38.3222	57.1593	94.6393	24.9811	128.555	95.8487	194.765	259.369	265.712	262.758	290.264	237.491	237.946	373.007	236.088	273.877	314.561	172.519	349.268	165.435	227.493	199.016	163.464	131.855	acyl-Coenzyme A dehydrogenase, short/branched chain
ACADVL	398.035	570.457	521.164	395.785	828.544	276.785	603.134	302.347	262.187	233.094	416.554	308.475	220.884	250.368	451.309	602.929	337.905	725.117	375.433	229.1	182.924	289.625	231.08	514.649	197.165	506.123	1134.55	898.098	703.08	650.691	929.688	745.678	607.142	739.093	693.844	725.435	736.607	1161.83	1124.62	1012.14	575.408	516.198	483.6	acyl-Coenzyme A dehydrogenase, very long chain
ACAN	48.3581	86.4471	41.3166	66.6816	79.8733	99.4946	39.3897	104.424	53.1803	26.0235	50.4237	62.532	58.4916	28.9563	27.2011	38.5467	65.6315	48.982	57.9841	46.4703	28.6105	31.6146	37.0273	26.7133	76.8541	72.9103	27.8618	23.0668	27.672	28.4438	21.9	23.5682	27.6237	25.5937	31.146	27.7652	27.2578	22.9201	21.808	26.3303	35.1014	28.0931	29.9422	aggrecan
ACAN	31.4404	24.3118	28.9513	39.6161	27.918	37.6917	18.8757	28.8643	31.9967	30.4237	28.133	26.2717	30.4079	23.1302	28.0444	27.5825	34.3985	31.1665	27.9477	34.1776	28.1917	27.0907	28.0163	24.6101	38.7354	34.8393	27.5069	22.6289	24.8824	30.3652	21.9908	24.235	35.8506	25.9978	24.4944	24.2704	31.7111	24.7251	27.9628	25.9857	23.9363	33.9479	43.2501	aggrecan
ACAN	43.96	77.5604	46.0562	67.4866	81.2533	92.8562	33.254	101.493	53.4808	29.2576	58.9609	65.5295	51.1293	31.1355	21.4004	41.7378	62.7411	54.3139	63.9588	46.9548	32.2067	33.4268	33.93	25.4084	96.1725	65.319	26.9617	26.3518	29.196	31.2652	28.653	34.3839	33.5159	29.5105	33.2025	27.721	28.0985	25.7661	26.753	27.8642	33.4379	33.3459	33.4095	aggrecan
ACAN	17.5503	16.9207	13.7493	14.6865	16.2061	15.0014	15.6196	18.3215	19.3052	13.5215	17.0488	13.4689	13.4429	17.787	14.8887	23.3474	16.7845	13.884	16.0678	16.2875	17.6118	14.3813	19.3204	14.096	14.6167	20.9044	13.9274	15.5456	10.8031	9.91303	15.0435	14.3175	18.7692	15.0883	12.6153	12.2181	25.9372	15.0063	13.7352	15.0591	11.293	14.7813	18.8988	aggrecan
ACAT1	668.637	620.755	479.375	436.049	296.05	545.773	734.564	343.959	574.782	541.66	705.893	347.493	562.957	571.792	327.841	562.795	447.373	447.757	263.679	536.506	161.693	391.07	252.371	685.727	283.359	646.836	1056.09	1186.47	1302.49	1209.16	1319.4	897.924	1179.76	1084.67	1117.18	1351.01	753.729	1039.34	810.566	882.556	1336.97	1105	984.039	acetyl-Coenzyme A acetyltransferase 1
ACAT1	7.94138	7.73131	7.89374	8.22573	8.59346	10.2635	10.0305	8.14888	10.3885	8.6307	7.73893	9.52683	6.66832	8.78355	9.80329	10.6875	6.65611	8.61737	10.9149	10.7813	10.1016	6.66858	9.63547	7.67974	4.92117	6.4438	14.0236	10.5698	7.21064	11.6785	9.27636	13.5405	11.4979	8.16114	12.1154	9.12716	8.60023	9.37243	8.18742	14.2852	10.457	9.56313	13.9364	acetyl-Coenzyme A acetyltransferase 1
ACAT1	20.276	18.5738	32.5469	25.934	23.1272	17.6637	19.3089	22.9581	20.7151	24.9182	24.5181	18.4615	23.7891	16.7957	18.3833	25.1284	22.5362	27.6635	27.0923	23.3452	17.7481	18.4891	16.9118	20.6813	29.0712	40.1649	19.3524	19.8694	21.4981	24.3297	29.8597	22.3813	30.1778	20.2175	24.8581	21.7005	19.6805	24.6175	27.888	25.202	20.4526	17.7027	28.4647	acetyl-Coenzyme A acetyltransferase 1
ACAT2	268.795	274.016	239.298	213.253	166.332	156.217	304.317	157.116	455.592	340.098	280.824	351.084	324.591	269.113	246.283	195.4	257.588	74.3304	327.047	84.4036	470.064	251.768	126.333	339.913	243.217	307.515	208.493	117.988	195.321	136.755	170.811	127.436	145.641	259.593	168.719	261.659	154.518	161.181	175.697	375.693	208.874	203.244	357.677	acetyl-Coenzyme A acetyltransferase 2
ACBD3	83.2015	111.599	147.426	145.888	113.738	71.8964	91.6359	118.71	78.3533	149.379	52.2689	125.097	74.9228	75.1794	208.428	87.1635	125.807	50.655	101.609	151.692	127.467	56.6449	70.7365	114.784	224.351	142.311	186.626	79.6472	117.892	103.931	94.7681	138.312	100.319	70.0888	59.9235	121.697	61.18	103.65	117.342	151.515	115.875	142.425	210.476	acyl-Coenzyme A binding domain containing 3
ACBD3	405.763	299.529	383.025	319.285	548.593	497.585	643.401	558.139	591.991	453.017	309.222	560.364	413.988	431.676	689.393	345.398	429.191	423.861	378.938	136.256	748.468	377.489	437.775	546.399	516.078	440.425	421.801	358.998	518.272	199.803	479.347	425.107	633.896	521.779	596.279	523.972	206.035	589.62	451.592	598.42	439.409	429.17	441.804	acyl-Coenzyme A binding domain containing 3
ACBD4	58.4576	75.2259	103.797	71.331	71.6001	65.8242	61.0562	52.5896	40.5366	38.2859	51.2025	52.1099	49.1619	65.0549	61.7954	52.6724	84.955	68.9436	71.7239	33.8765	38.8624	78.7255	62.0428	60.9905	52.8592	31.197	110.897	81.3074	72.3196	73.1172	74.8675	75.0743	80.2015	65.1058	55.3536	61.4356	72.5607	72.8302	85.6637	26.2447	75.0439	76.5944	84.305	acyl-Coenzyme A binding domain containing 4
ACBD5	433.257	358.47	230.672	200.393	456.518	360.353	480.446	406.03	588.363	375.079	386.363	313.365	247.499	508.287	621.005	502.899	609.668	297.088	339.472	559.735	336.012	735.949	114.041	794.486	312.11	546.832	398.672	371.804	391.454	446.19	402.406	382.037	552.384	433.045	523.577	431.299	417.652	523.034	296.255	376.38	460.796	516.453	476.796	acyl-Coenzyme A binding domain containing 5
ACBD5	96.9118	151.242	124.781	108	131.017	105.85	83.6804	103.292	79.5154	110.672	82.9052	77.6082	75.7458	93.2375	92.7547	95.075	110.904	86.166	85.5799	122.738	64.6034	71.4882	58.7462	86.8254	86.8116	87.0896	110.634	82.4579	80.6488	113.871	109.805	91.9121	118.706	97.6352	118.208	90.8739	106.258	93.6862	83.7189	98.0676	130.17	109.164	109.688	acyl-Coenzyme A binding domain containing 5
ACBD6	145.271	170.221	173.73	180.301	138.221	169.524	139.089	175.043	136.276	129.964	153.251	111.447	105.116	101.459	114.872	135.681	164.689	116.706	150.277	91.1752	139.987	130.758	114.92	138.8	167.392	123.689	93.3029	136.825	120.921	109.985	118.83	128.364	108.631	135.266	120.117	112.368	113.384	108.821	81.0832	80.0905	125.45	143.536	158.983	acyl-Coenzyme A binding domain containing 6
ACCN1	32.8661	31.5638	30.9637	30.6912	39.1462	26.5075	32.0111	34.7155	31.9711	28.6713	33.24	25.1997	38.2871	37.6239	19.968	26.9482	26.3584	22.1077	23.3128	27.9	37.1481	27.4745	35.3853	32.202	28.8938	28.3941	38.3509	26.692	33.4947	20.0134	24.1397	28.4083	31.4587	30.9868	28.3092	27.0427	33.5961	28.375	25.9442	30.5151	38.068	47.0049	42.132	amiloride-sensitive cation channel 1, neuronal
ACCN2	47.7588	46.8629	53.2443	41.3778	37.5389	51.4383	47.9669	39.5248	44.3669	51.6096	44.714	33.1421	46.6806	50.1925	42.565	43.8901	38.1776	39.9698	39.5334	42.7421	39.8148	49.6688	35.0539	42.4013	40.7441	42.8468	43.8471	50.7096	35.7382	43.3486	38.7487	49.3129	53.8548	47.2929	51.6067	43.5316	44.9001	48.1365	43.0094	46.3938	55.2058	54.9602	84.585	amiloride-sensitive cation channel 2, neuronal
ACCN2	35.5108	48.8566	48.4819	35.458	24.7099	39.9246	35.3575	32.8054	30.4865	35.4124	33.1971	23.8289	24.1216	43.6124	29.72	34.6222	31.9345	24.2342	28.8811	44.8761	51.5038	63.0836	32.5089	49.6218	38.5371	49.9367	54.908	69.8625	58.5486	61.4293	63.1697	61.0201	55.166	63.78	76.0391	48.1206	68.4951	60.0229	66.8842	52.5986	71.1138	78.2696	65.4095	amiloride-sensitive cation channel 2, neuronal
ACCN3	10.7631	13.3278	11.7772	14.7689	15.4281	11.9909	14.9391	11.7865	12.8378	9.81738	11.5251	9.5323	16.7826	15.3553	15.682	12.7723	9.47594	16.9326	14.5812	20.3954	11.6572	11.9999	14.3167	11.9539	8.56278	9.81757	15.7666	10.8315	11.1518	11.4639	9.82527	12.6079	14.8363	17.8007	11.0464	10.04	13.0009	9.60435	13.5307	13.8738	12.3189	12.6844	13.1062	amiloride-sensitive cation channel 3
ACCN4	55.6973	52.8085	83.0358	54.3522	44.5693	46.8108	32.2513	56.5055	50.2024	51.067	42.1275	39.2447	40.0826	52.8562	28.7366	53.1679	40.0549	43.6701	38.0803	33.3816	39.5497	38.1214	38.493	40.1258	36.4902	41.9803	44.8657	31.9345	42.6659	43.6612	40.1133	44.6171	48.3806	46.3298	53.4414	45.4783	42.7811	35.3426	47.4145	51.0894	36.8289	40.4884	28.8638	amiloride-sensitive cation channel 4, pituitary
ACCN5	11.2601	13.9265	13.9045	17.0037	13.8033	13.5581	10.5872	11.1592	15.4081	13.0477	13.0558	10.0156	12.5294	10.7487	10.3302	11.9144	11.8143	12.4252	10.7232	10.8435	22.3127	19.2594	15.6665	14.4562	13.4008	17.2981	22.0612	12.9984	12.7716	14.3812	16.2109	11.3521	15.0461	10.6614	11.0818	10.1285	23.7892	14.152	13.4596	13.6175	14.0021	15.2644	12.0516	amiloride-sensitive cation channel 5, intestinal
ACCS	39.4904	50.8268	74.2899	57.0117	63.4589	54.1544	66.1486	84.3124	93.823	41.5733	131.113	100.251	102.357	60.7339	62.7378	116.382	94.2255	403.553	140.647	41.3267	42.2862	92.5004	71.8169	143.658	78.3399	118.932	201.195	242.037	180.477	78.9184	133.351	147.23	104.119	37.5579	70.4758	88.349	156.09	467.379	334.956	281.135	44.7315	42.9252	32.5644	1-aminocyclopropane-1-carboxylate synthase homolog (Arabidopsis)(non-functional)
ACD	104.843	142.381	68.3653	93.8306	121.321	101.656	85.1285	77.7665	122.517	94.9148	124.599	80.6555	130.883	144.574	61.9741	87.9356	111.359	102.341	106.043	44.846	119.533	280.945	274.395	136.792	150.725	84.1889	72.8447	93.4604	59.2896	76.9396	71.9055	68.8695	56.0566	63.3422	61.1254	55.5267	61.3799	78.9952	78.8234	65.2223	70.4572	74.5387	70.2638	adrenocortical dysplasia homolog (mouse)
ACE	9.68446	14.6684	13.3097	13.3996	13.8194	7.68247	9.84157	8.09608	8.56048	5.75568	7.40288	8.6769	8.91598	9.80746	6.9248	8.87514	9.16944	5.20599	8.28032	11.2456	12.6133	9.9843	15.7993	13.4857	16.7669	10.8167	7.81965	7.40416	7.7445	13.3549	7.40901	6.0021	8.0038	7.70247	7.42589	5.8946	5.02442	9.76194	8.95572	4.22656	11.7003	14.821	14.1197	angiotensin I converting enzyme (peptidyl-dipeptidase A) 1
ACE	44.8687	43.197	42.981	46.1169	42.9919	34.2857	28.5873	36.3114	29.2702	34.6731	42.7972	36.7308	25.8477	39.1476	31.6626	34.5766	39.3382	34.4974	32.6854	40.255	37.9229	35.6893	28.5024	40.9338	35.4543	42.8881	48.0615	32.4856	32.9377	47.4386	43.188	40.118	42.3521	38.9983	46.503	41.0249	48.4239	35.0777	38.5978	41.1511	36.5718	40.4094	52.7726	angiotensin I converting enzyme (peptidyl-dipeptidase A) 1
ACE2	48.1527	9.44524	34.9965	112.273	18.4976	24.298	60.2694	139.887	158.706	139.863	367.473	211.962	726.691	480.761	89.0818	254.318	62.9812	60.4756	39.4987	52.9313	21.2731	26.6127	13.5581	110.311	11.8925	114.64	211.557	166.625	118.657	76.3804	102.767	91.1196	227.754	149.576	149.817	172.463	239.348	148.006	86.2052	147.31	78.255	229.482	141.218	angiotensin I converting enzyme (peptidyl-dipeptidase A) 2
ACE2	60.9811	7.88097	43.3579	173.703	17.4823	18.63	63.9246	177.297	174.467	139.071	380.603	250.687	809.338	576.487	98.0188	289.079	94.1273	51.6618	35.3232	139.284	28.5581	31.6363	20.3485	132.176	10.6437	128.916	167.454	108.962	120.226	62.4954	131.368	94.9451	254.143	165.413	133.325	197.154	155.215	132.284	81.1024	178.731	100.738	274.65	139.054	angiotensin I converting enzyme (peptidyl-dipeptidase A) 2
ACHE	77.0147	74.846	65.1898	64.7479	57.8352	19.0504	67.4	62.095	47.3155	55.3181	71.4088	68.7051	65.4723	56.3369	59.0512	21.2407	25.1709	28.5601	61.5262	18.0242	66.3387	53.559	64.0947	63.7109	83.7921	68.0809	23.6912	61.5038	54.1281	27.3163	48.9689	24.046	61.6099	63.2168	61.741	53.6876	38.5682	65.6899	29.3664	42.4413	24.2343	27.1377	32.5968	acetylcholinesterase (Yt blood group)
ACHE	12.0504	9.96598	16.4185	22.8549	14.2792	11.3621	15.125	11.0083	11.3887	11.3818	16.8584	9.74975	12.7374	13.0656	9.39884	14.1802	13.1831	10.2207	10.2919	12.8696	9.14525	8.60139	13.6263	13.0415	11.9315	17.5171	15.1216	13.6741	15.4444	12.4506	8.67125	19.807	12.395	11.5792	15.0476	13.3368	20.9408	16.6071	12.851	16.1816	22.664	26.6993	33.8993	acetylcholinesterase (Yt blood group)
ACIN1	118.776	187.958	222.045	150.573	197.704	128.165	90.2745	105.007	85.6247	132.229	113.432	111.505	96.0326	86.2042	146.97	128.934	85.3273	139.417	126.429	98.8998	118.01	124.762	107.458	104.285	128.75	124.425	142.877	139.938	121.327	138.019	130.523	130.648	98.6802	108.65	119.587	121.813	101.903	126.206	171.817	148.133	107.347	86.0438	94.8104	apoptotic chromatin condensation inducer 1
ACLY	182.071	156.751	159.085	140.977	119.365	170.309	145.597	117.868	98.5256	159.492	159.149	104.27	142.442	178.955	128.236	130.732	165.25	94.9998	114.979	146.66	182.595	145.245	119.501	113.209	152.537	137.937	103.554	50.93	110.689	121.786	114.505	100.891	123.885	130.108	128.287	105.267	129.425	103.937	96.9355	146.856	140.522	139.51	138.267	ATP citrate lyase
ACLY	736.531	666.959	465.604	527.404	470.387	626.631	699.742	501.684	397.712	624.758	828.183	404.199	546.771	781.134	643.157	747.308	918.935	590.766	590.146	446.72	736.458	709.873	394.926	456.717	672.734	677.316	308.141	430.238	400.382	374.433	373.018	427.137	380.64	429.256	399.575	402.779	341.702	491.63	426.555	630.655	462.115	450.456	484.365	ATP citrate lyase
ACLY	171.911	214.928	156.315	147.335	145.814	176.473	178.737	137.68	113.457	184.49	217.962	122.681	186.68	216.155	166.956	126.257	208.791	55.577	127.119	131.101	234.63	159.312	145.388	120.241	193.425	191.088	99.1746	93.1072	111.102	110.197	99.6263	88.9768	79.2035	123.961	120.747	99.1447	116.315	59.9444	87.9115	131.782	135.773	106.119	86.337	ATP citrate lyase
ACMSD	10.1088	8.9421	12.0547	10.8099	10.2848	8.3372	10.2791	11.7445	11.4699	13.1538	12.8542	11.0209	12.3457	12.4866	9.25334	11.0596	13.929	7.22772	12.9864	10.5543	8.81783	10.8618	7.03252	11.249	11.0136	6.80276	7.436	9.49631	9.62103	14.416	11.2072	9.37978	9.5292	9.47392	8.88326	9.68262	11.6767	9.52463	8.62892	12.3265	11.0085	8.82548	12.9122	aminocarboxymuconate semialdehyde decarboxylase
ACN9	143.049	140.143	64.1988	215.578	108.623	217.52	207.878	130.033	237.502	186.568	37.566	154.288	168.106	174.068	203.382	82.9208	129.708	32.5251	56.551	259.458	248.323	212.405	179.167	154.809	183.832	213.238	107.597	96.179	133.82	132.531	129.883	77.2361	187.428	201.531	184.618	148.015	84.2283	91.0493	78.7642	92.0264	229.383	216.089	315.62	ACN9 homolog (S. cerevisiae)
ACO1	161.125	386.513	252.305	150.566	150.1	142.21	120.778	143.324	154.648	271.072	316.825	260.144	224.204	243.59	359.2	174.424	222.279	119.497	192.96	55.7399	330.975	171.496	97.6456	269.455	206.717	202.386	238.707	227.631	200.54	161.896	96.5534	229.698	207.842	193.56	208.733	172.616	167.497	178.312	162.451	202.635	243.936	226.505	172.826	aconitase 1, soluble
ACO2	349.386	396.037	345.625	385.608	442.059	200.089	363.371	204.948	338.075	339.104	303.046	224.448	195.678	396.913	238.203	173.034	238.385	106.322	225.199	84.9706	155.606	187.712	185.671	498.766	212.009	411.369	578.927	398.206	444.469	383.078	509.096	415.549	327.121	524.282	432.355	374.335	416.148	388.021	371.19	396.723	554.751	451.71	366.509	aconitase 2, mitochondrial
ACO2	22.2613	20.1817	20.0345	16.9489	21.3844	18.6752	35.8669	25.6623	29.9235	25.9723	26.1161	21.837	20.3045	23.6016	24.4517	37.7808	23.4749	27.7558	25.7155	42.2151	41.0578	21.3852	17.9299	43.5748	34.217	35.8461	65.5366	42.0449	21.2985	67.6838	63.3997	93.3172	102.791	25.2204	73.8231	74.1893	36.5266	52.0919	19.5118	100.876	61.8877	46.0872	56.5117	aconitase 2, mitochondrial
ACOT11	88.5927	34.1422	97.8397	74.484	69.8876	83.7651	66.7967	71.5237	74.8701	116.534	95.1754	84.0255	65.5804	109.967	168.066	175.34	74.1965	76.307	136.335	109.057	59.8753	148.59	53.7893	139.539	58.4456	201.534	265.641	201.379	176.992	116.745	262.424	194.797	120.032	162.417	191.405	141.292	213.226	172.285	210.641	251.537	165.059	162.652	241.346	acyl-CoA thioesterase 11
ACOT11	35.3268	25.4098	34.8307	22.0484	21.9267	35.3643	36.9405	40.1399	48.0015	39.3388	32.8029	54.5399	37.183	46.6781	40.5683	41.8444	45.8872	33.2365	51.6088	35.5647	46.7077	47.6552	43.8937	53.4278	39.7944	34.0764	82.1279	45.4318	140.195	50.3952	71.6116	77.2786	146.051	187.256	111.583	82.9226	167.674	68.7867	103.763	66.5473	102.883	69.6884	120.331	acyl-CoA thioesterase 11
ACOT11	73.9608	47.6517	63.6833	57.904	51.5386	49.9144	54.9735	66.7284	52.2383	59.8974	57.635	42.0738	43.8183	45.2451	41.5422	62.7418	43.4283	66.7916	67.8274	67.6623	49.6982	48.9204	41.3765	52.6482	50.7843	49.6552	57.4849	66.5174	46.968	51.3387	62.4972	63.003	51.7467	45.6675	64.0055	36.7354	97.4857	53.9983	62.8112	61.4378	52.0415	52.0014	95.251	acyl-CoA thioesterase 11
ACOT11	36.1788	30.9255	33.3707	28.9207	31.9684	31.3921	38.6869	38.4083	38.0573	32.5147	35.8934	36.6604	33.8645	44.9101	36.4702	43.0968	34.5957	34.3318	41.6752	58.5359	38.9703	30.0998	35.7958	39.9753	28.0842	21.763	38.7254	50.6608	42.4486	50.8425	51.3831	54.2319	57.6735	50.3863	48.8089	46.0194	58.7474	27.8111	46.3528	49.0441	47.9796	63.4487	57.6559	acyl-CoA thioesterase 11
ACOT12	5.77406	6.04781	9.39411	4.27214	4.80157	6.80449	5.80419	6.50624	5.73939	4.17983	5.21614	9.06846	7.23456	4.99703	5.59705	8.8986	4.87238	6.28957	4.73821	3.56406	5.19458	4.24743	5.48061	6.43608	4.38444	6.3502	19.2534	14.5906	19.4269	25.9184	15.5393	20.8209	18.373	24.6002	21.7112	19.6164	18.1501	17.8416	23.1833	16.6655	5.89023	6.58453	4.42921	acyl-CoA thioesterase 12
ACOT4	15.3929	66.7349	73.5141	74.1391	92.6035	63.2208	33.1526	36.706	12.9703	42.2582	10.0576	46.9719	73.8355	16.0612	69.3819	7.82432	36.1846	8.28826	45.9836	13.4824	23.4662	19.3431	106.343	50.8134	7.67128	65.4559	104.435	59.1563	80.5135	35.7424	107.272	71.7355	94.3798	112.577	82.4538	84.174	26.0546	51.004	43.9864	32.888	87.9739	101.009	102.833	acyl-CoA thioesterase 4
ACOT6	10.3943	9.48151	9.90921	11.0035	9.56586	12.6457	12.9934	11.889	12.3919	10.2408	9.41536	7.12001	10.6341	11.7947	9.0031	6.39733	10.8476	10.1125	8.87744	8.55643	9.44552	11.0468	11.6809	8.87978	13.0874	14.3767	5.08771	12.6034	8.16504	14.445	9.34842	11.989	10.3544	10.783	9.67243	9.54939	9.88452	8.4989	12.6666	12.1874	10.1642	12.3558	15.9033	acyl-CoA thioesterase 6
ACOT7	538.629	431.817	352.989	489.881	376.096	574.809	421.961	159.203	494.924	306.371	717.4	304.932	499.495	569.89	391.555	423.123	439.117	186.135	367.193	71.4495	653.811	710.873	744.644	558.818	460.146	331.154	665.5	500.078	390.405	401.613	418.561	377.399	311.694	529.917	346.902	328.822	378.869	311.425	300.956	644.971	417.175	397.618	505.94	acyl-CoA thioesterase 7
ACOT7	93.9157	88.6703	69.1862	104.504	74.9091	80.0369	82.259	39.6579	87.1048	54.6989	84.5706	59.8712	77.6009	94.9555	64.0113	50.6942	64.8102	31.8067	51.3207	42.564	114.638	72.4067	107.882	69.0514	64.9733	64.349	93.4336	53.0679	69.7904	59.302	65.5336	47.1635	53.0819	89.2726	52.6552	61.7961	70.8561	47.7674	39.0348	57.8536	81.6722	91.7858	82.1388	acyl-CoA thioesterase 7
ACOT8	158.242	67.0391	360.817	311.288	131.181	106.178	66.1433	110.216	160.601	86.4915	152.654	146.838	133.316	253.054	111.854	118.481	180.66	37.7986	98.4548	85.1331	112.994	143.579	152.213	101.451	90.0686	93.1353	169.078	160.889	188.952	153.597	162.403	115.286	114.754	151.224	171.364	146.611	124.503	119.932	136.125	160.717	146.704	115.152	151.033	acyl-CoA thioesterase 8
ACOT8	38.6827	21.7489	45.1327	46.4725	29.3994	30.132	40.1107	24.5566	105.169	31.34	116.021	50.4245	80.6236	145.123	25.7135	66.5748	83.8601	20.5897	24.7593	60.2533	22.3845	49.4017	48.3407	45.7185	29.8586	29.5174	34.2439	31.4243	42.0931	44.9662	38.6152	31.97	42.0839	42.7319	38.5236	48.8779	40.385	36.9906	37.248	39.7387	29.1582	37.1785	41.4252	Acyl-CoA thioesterase 8
ACOT9	244.657	165.186	254.981	257.101	353.875	245.059	210.644	316.2	243.64	194.357	333	231.156	217.265	213.925	204.12	131.947	233.64	257.652	223.614	152.46	177.157	206.622	479.628	207.552	322.2	256.179	116.005	246.727	180.843	108.013	197.44	188.543	124.305	212.708	149.075	174.082	190.749	154.815	119.718	211.704	144.858	157.243	130.508	acyl-CoA thioesterase 9
ACOX1	11.4611	11.1032	10.8484	12.685	9.95647	12.7752	11.2133	13.2898	9.83184	14.8962	14.2624	9.22585	11.4567	13.9623	10.4444	13.0199	8.21931	16.8856	12.4153	29.3935	40.6588	25.4253	28.2716	46.415	28.1342	27.0971	7.27311	15.4282	11.3539	19.3265	18.1663	11.462	14.6653	11.3497	13.4691	14.9995	18.9354	14.5261	13.6527	22.0897	56.8334	41.4488	53.8929	acyl-Coenzyme A oxidase 1, palmitoyl
ACOX1	186.23	176.384	181.665	220.755	136.362	103.855	181.816	202.951	143.728	290.141	158.649	208.786	269.321	312.275	259.105	112.517	148.953	92.9554	248.261	234.63	142.179	132.561	170.83	277.581	124.829	203.282	818.683	331.135	313.285	344.193	807.365	309.902	471.284	592.034	376.618	474.381	727.397	336.605	364.65	503.185	460.43	339.816	442.619	acyl-Coenzyme A oxidase 1, palmitoyl
ACOX1	4.07508	3.20508	3.29158	4.64935	4.2776	4.14711	5.97857	4.75411	3.22302	3.4457	4.678	5.39063	2.77229	5.24648	3.94206	2.54979	5.61853	2.5411	4.26085	3.43086	4.36699	4.19391	3.13315	5.2787	4.76082	2.77374	12.7384	9.75107	9.90041	10.1181	12.1743	10.8333	13.9056	13.6654	11.7239	9.63773	15.1722	11.3049	12.7837	9.571	41.2478	37.1759	48.5237	acyl-Coenzyme A oxidase 1, palmitoyl
ACOX1	97.6341	101.529	88.5351	102.963	88.1765	62.6756	108.005	107.612	64.1828	130.497	89.1056	98.4973	150.522	184.582	124.829	37.8078	66.2527	38.1188	109.249	165.393	80.2229	69.4076	97.2594	129.585	59.127	96.3104	432.763	148.921	157.137	176.384	484.618	113.654	194.238	332.729	188.934	247.352	269.129	144.645	148.691	214.117	263.253	191.037	154.55	acyl-Coenzyme A oxidase 1, palmitoyl
ACOX1	280.561	156.034	242.028	231.42	202.466	163.966	181.652	360.636	236.809	465.59	465.298	274.001	354.572	606.116	331.543	327.156	238.877	216.178	307.205	61.7689	166.066	344.975	101.247	462.215	174.018	273.121	1438.57	769.788	623.747	508.501	1105.61	464.644	740.419	682.648	614.912	951.276	1067.1	723.633	964.454	824.456	682.074	550.719	733.153	acyl-Coenzyme A oxidase 1, palmitoyl
ACOX2	123.416	26.7437	160.592	106.581	35.9922	61.3955	65.4053	120.885	58.9109	73.1898	77.8888	80.9244	78.6557	78.0506	82.4265	76.4844	66.2129	71.003	112.437	69.9062	121.853	50.7097	35.0705	63.7434	44.0275	75.0668	113.468	94.3326	87.4235	111.152	81.0218	95.1439	81.5344	67.4365	87.6521	69.3017	48.614	93.4995	105.543	94.8245	79.2641	76.8902	76.5477	acyl-Coenzyme A oxidase 2, branched chain
ACOX3	164.168	134.997	229.498	174.825	169.439	138.397	60.6493	161.541	153.099	143.801	158.587	169.891	63.4876	189.121	107.834	288.925	63.9063	75.0334	76.1323	71.2738	156.419	141.183	118.358	165.527	66.7585	63.5102	182.147	211.93	210.394	70.3176	230.795	151.032	185.57	89.6086	185.35	140.678	177.256	165.751	72.8895	163.307	63.1129	46.0631	52.8975	acyl-Coenzyme A oxidase 3, pristanoyl
ACOX3	51.4761	61.1414	46.0342	58.8863	74.6115	39.9154	51.9638	38.0671	60.4832	50.1441	55.3382	48.9246	51.9503	81.2752	59.8151	74.7479	60.6105	70.3464	59.5977	93.6505	65.6288	62.1893	37.413	149.547	40.5529	140.498	74.2126	76.6278	48.2006	54.8207	94.2801	54.9212	57.2911	49.4529	42.6079	67.5887	89.7842	71.6854	60.7925	74.5798	53.4443	47.2101	52.3162	acyl-Coenzyme A oxidase 3, pristanoyl
ACOXL	10.3294	10.1592	7.06776	9.92098	9.00133	8.23407	9.62762	7.3431	8.22791	10.0302	7.06789	5.36011	3.98436	6.12499	7.65453	7.99498	7.24886	5.86626	4.67775	10.5661	1.00674	3.52068	4.79542	3.24936	2.22439	5.4091	8.58354	5.91803	9.76251	9.19571	6.11432	9.38748	4.76054	9.74367	7.03572	9.46969	5.01707	6.07284	9.50226	5.46214	4.27409	4.20706	8.80663	acyl-Coenzyme A oxidase-like
ACOXL	40.1072	34.4303	37.3181	39.7669	25.1315	32.1147	30.5302	35.5235	37.9508	39.8773	35.5516	41.9665	29.8453	42.5684	34.5331	36.0761	25.5247	39.0483	40.4009	34.3252	44.6871	39.8787	30.3126	32.025	33.7844	35.1317	49.3109	42.5406	46.8975	43.3602	55.9531	31.1127	47.9473	55.1438	45.5507	47.7903	52.7195	33.1659	40.276	32.8444	39.2012	42.4737	32.3272	acyl-Coenzyme A oxidase-like
ACP1	311.581	236.355	220.021	349.027	193.491	392.316	234.701	236.305	285.186	377.135	187.008	275.946	289.423	297.261	242.089	139.264	232.568	61.3529	194.835	124.406	436.092	294.554	318.732	243.16	344.731	305.808	117.046	69.3777	156.432	104.359	104.927	87.4772	133.852	214.763	119.292	141.727	62.0204	73.2509	87.0295	87.2217	237.048	226.307	273.71	acid phosphatase 1, soluble
ACP1	553.876	979.193	777.385	957.776	962.351	687.075	951.601	616.403	1142.48	860.119	848.207	941.65	868.902	1052.31	720.733	639.928	909.16	345.548	992.838	412.076	956.001	1376.7	561.087	1024.48	1031.58	1016.92	707.469	651.83	801.34	742.841	750.994	593.154	697.996	923.448	752.739	827.776	620.034	580.841	698.954	560.605	874.042	814.211	662.428	acid phosphatase 1, soluble
ACP1	667.267	694.827	681.184	781.905	547.823	867.278	569.657	613.23	716.63	860.751	579.229	849.628	748.612	736.4	661.766	515.096	730.23	227.055	710.572	235.337	1054.9	986.381	827.498	775.551	1010.58	884.203	479.999	327.088	483.221	319.086	358.337	338.647	397.564	556.417	387.42	414.451	255.146	311.591	410.552	374.052	610.736	603.341	680.748	acid phosphatase 1, soluble
ACP1	7.73259	13.4688	11.735	10.6039	10.4943	9.98906	8.20018	9.91721	6.04683	10.1238	8.17998	10.7922	7.94328	8.70476	8.78172	11.2269	9.92583	7.52511	11.0567	35.7536	28.3247	24.0129	22.7027	26.0358	20.5564	26.5019	23.3262	25.8992	27.1531	34.5047	23.1195	38.6624	27.1001	30.2994	30.2878	32.2018	23.406	22.1351	27.1156	23.3353	22.9861	36.3512	19.4338	acid phosphatase 1, soluble
ACP2	104.385	189.031	204.294	130.485	232.057	135.313	67.8642	151.403	84.5081	107.077	110.203	111.4	89.3347	80.4656	118.705	112.167	102.715	118.103	101.898	143.023	167.959	150.875	123.861	187.655	142.728	116.031	205.071	195.379	199.609	228.348	188.254	199.364	181.722	176.782	159.165	182.368	186.767	222.898	217.199	212.887	198.901	164.479	138.744	acid phosphatase 2, lysosomal
ACP5	109.804	216.663	192.125	166.082	251.846	143.835	115.888	205.327	124.344	136.683	145.93	296.642	221.753	94.716	61.6525	85.8314	147.378	344.915	148.111	132.315	120.05	93.4224	177.59	245.107	123.642	106.65	141.822	69.7291	179.816	99.6434	213.185	113.527	139.291	186.972	177.9	196.568	83.601	148.408	247.941	94.71	377.243	397.058	180.119	acid phosphatase 5, tartrate resistant
ACP6	153.926	140.17	169.214	150.368	212.426	161.849	166.669	74.0801	72.2397	166.006	138.672	97.5024	92.2287	73.1702	124.822	102.49	142.307	48.9294	113.734	79.0004	128.291	97.6027	72.4761	312.846	177.456	111.274	89.8294	75.7599	111.944	84.9222	78.8951	95.826	68.5636	86.194	70.5438	132.255	84.819	77.8084	72.3185	93.6433	115.764	91.7822	74.7556	acid phosphatase 6, lysophosphatidic
ACPL2	168.295	362.176	151.231	136.954	96.2371	123.074	154.168	143.397	183.002	99.9468	199.719	168.027	208.741	202.657	158.75	251.203	182.006	283.624	271.077	110.411	86.1326	164.197	94.2346	100.357	168.362	163.23	72.2363	78.924	86.9228	109.239	83.4322	81.7914	136.675	113.505	101.917	103.166	107.747	149.744	79.2474	138.508	115.153	107.827	103.928	acid phosphatase-like 2
ACPL2	23.5962	24.7697	26.4257	27.8306	22.9023	24.2228	23.6839	24.7643	28.6648	26.6295	19.787	24.8408	25.209	22.108	21.4902	20.9671	18.5088	18.4772	21.7381	19.5427	22.9606	21.7368	19.9777	21.5504	25.3592	23.6266	27.4569	22.288	24.6828	28.4313	20.7348	23.15	32.2689	29.9799	22.7729	23.6148	34.0416	24.5531	32.8675	32.9495	24.3274	21.0512	31.495	acid phosphatase-like 2
ACPP	50.631	75.4476	46.6907	36.0722	39.0437	43.208	130.015	48.4427	69.315	160.157	50.5578	55.0844	60.3569	43.085	73.5151	51.7001	44.0991	32.9806	48.8993	61.6899	110.492	51.0273	56.5815	49.9918	54.4393	129.24	48.7545	46.0201	44.06	46.1577	51.3702	60.4949	39.014	49.5136	59.1149	29.6153	26.1328	42.837	35.5998	58.0695	56.397	84.1569	81.6458	acid phosphatase, prostate
ACPP	12.36	11.5111	10.2608	10.6169	9.5067	10.0335	26.174	12.0376	12.155	20.7842	11.3351	11.5244	10.5423	11.0906	14.9703	8.52056	8.06952	5.30946	8.46801	11.9471	26.2989	5.14289	5.19889	4.32947	8.02756	28.0073	10.7719	7.41206	12.6306	14.4318	8.934	14.157	15.5719	12.4472	11.175	14.8245	10.5557	9.87651	14.9111	20.2686	16.4577	14.9984	25.3953	Acid phosphatase, prostate
ACPP	23.2364	20.2065	18.445	16.3039	28.6099	34.3319	39.2961	18.1097	23.0158	54.1688	14.7372	30.553	22.0323	14.4458	53.1619	16.7465	12.0318	11.9715	14.7328	35.0454	106.801	16.9999	22.1192	16.1635	22.7899	36.6592	14.231	15.9815	23.0523	20.1104	34.4489	30.327	23.9238	18.7435	24.2401	15.4406	19.102	19.9007	19.1991	48.9925	26.6064	26.3521	30.823	acid phosphatase, prostate
ACPT	101.691	79.6536	78.6815	76.5826	72.0052	66.3197	74.6907	69.4557	33.7724	73.8305	86.1498	38.0524	78.921	83.9189	74.2225	90.7859	70.1746	90.8671	86.6077	34.3765	98.9194	75.7141	28.5372	128.437	81.9941	32.2483	130.215	115.568	134.993	24.9168	36.9315	29.4993	147.838	129.042	30.4238	87.3033	162.944	25.3832	29.6579	26.805	105.772	102.005	133.398	acid phosphatase, testicular
ACRBP	50.1425	42.2759	54.0221	50.1033	38.6158	48.7179	47.8302	63.1753	50.1958	20.9779	35.7661	18.6823	51.5459	61.9541	31.7696	20.5912	30.378	51.141	42.6402	50.1537	55.2383	48.4282	50.2447	60.286	42.905	40.0549	19.1245	19.6389	19.2242	24.1535	28.5309	15.8181	16.1894	19.7267	18.6236	13.5992	25.2628	17.1835	21.1913	17.7583	48.8836	50.8202	69.7477	acrosin binding protein
ACRBP	22.0824	23.4128	22.9343	20.4629	24.2471	21.7624	22.7722	27.7238	22.9989	22.6022	23.1684	19.3066	21.6696	21.8053	16.0245	22.4602	18.8781	22.3286	19.2623	26.4965	26.8523	20.8965	17.3556	23.1006	22.4403	20.4016	22.9996	23.8719	18.0816	27.097	20.1403	20.6153	23.0704	20.1135	24.0999	21.3249	29.8496	14.8559	23.0507	23.1056	21.2724	22.7171	26.6324	acrosin binding protein
ACRBP	21.5217	16.5883	16.4091	19.0874	20.0185	17.4586	17.6222	21.5028	17.1737	14.1197	20.2542	16.2787	16.5183	19.5471	12.1362	20.3395	16.093	22.6817	16.2508	39.0647	14.6423	14.7361	20.7911	17.9436	18.9369	19.2848	21.76	16.2069	24.4718	23.5919	26.4792	15.4517	24.2076	16.8993	21.0335	16.7776	31.2619	16.7242	23.4526	25.4517	18.5226	20.1434	26.7384	acrosin binding protein
ACRC	15.6968	13.7258	14.2752	20.6634	12.8678	18.4635	14.3376	24.366	19.0622	24.4304	31.6864	19.136	22.6867	19.3342	20.0139	19.5794	24.6326	26.2897	23.913	110.253	8.59067	14.0889	18.1419	20.371	12.4449	13.2282	22.6606	18.931	22.4326	27.8674	14.1134	17.1742	18.4906	16.9083	21.1707	20.1199	23.1117	23.1054	24.7864	22.5599	11.5371	14.3909	13.1087	acidic repeat containing
ACRV1	82.8437	55.4546	87.5229	76.3149	58.2813	55.2076	61.4341	51.6855	61.7663	68.4461	60.6602	62.3134	61.4693	49.8488	44.3064	64.8969	58.0082	47.093	50.8222	63.377	60.8413	41.4227	66.5817	61.0788	57.1666	63.5706	54.7119	54.1064	68.019	53.7959	50.4913	50.0346	75.7295	65.5298	60.9157	49.579	78.9282	55.3492	48.7652	53.3697	83.2954	80.6624	91.5393	acrosomal vesicle protein 1
ACRV1	52.7612	52.604	61.0335	60.4025	58.2765	43.281	51.1995	51.4072	57.5102	46.0051	52.7172	40.0609	52.6717	57.2498	45.2893	50.6743	42.1654	49.1577	59.3129	56.2071	55.6795	47.5061	62.5802	53.9347	42.1193	53.8222	66.9996	50.0201	55.5312	39.2248	60.907	54.4761	67.9474	65.3646	62.8785	46.5	76.8005	51.4731	50.5976	51.0834	61.5275	60.7106	66.4838	acrosomal vesicle protein 1
ACRV1	78.146	57.7986	81.9971	85.1926	59.8118	51.2697	53.2637	55.454	63.3858	62.4129	52.0554	60.1074	68.6258	53.8403	46.7687	56.0445	48.9272	51.1465	59.6739	64.541	65.5016	47.3996	59.5169	65.4927	56.1548	63.8576	58.9022	52.9764	73.1479	55.8577	57.3185	49.8329	71.5488	57.9681	58.7148	47.1225	85.4942	59.3566	61.7999	53.8335	12.0734	12.2276	8.44509	acrosomal vesicle protein 1
ACRV1	63.7124	54.3431	66.1527	69.5467	60.8523	47.292	51.7995	57.8043	50.4425	50.8272	45.5545	52.6575	48.1346	59.1203	44.2947	64.3705	50.6875	50.8476	45.0931	52.7642	62.0041	45.2495	62.9581	58.7526	49.3938	54.2566	38.9395	39.7628	55.8929	41.1807	66.9864	41.656	70.3763	67.0171	53.9561	44.1253	64.0672	47.3046	57.7487	49.02	66.1285	66.7378	69.1791	acrosomal vesicle protein 1
ACRV1	76.0967	58.5387	63.8267	78.7613	59.0342	59.1291	56.1078	51.9321	69.3491	58.8957	59.1337	63.8326	65.0738	53.5132	48.9268	75.2111	56.248	55.1347	47.7501	61.1999	75.6721	47.3462	73.6355	67.6003	54.7141	56.3697	70.934	68.6439	66.151	55.104	51.831	55.3377	82.9794	70.2977	52.845	52.1994	80.9989	55.6661	68.523	58.1018	70.9648	77.7652	105.047	acrosomal vesicle protein 1
ACRV1	28.3412	20.7863	26.2217	21.587	20.1612	16.6468	24.1728	26.9798	26.1322	25.5229	22.2341	24.0716	27.5826	23.9065	19.6637	34.3311	18.3883	21.9289	31.3048	26.5971	23.0356	16.7863	23.5713	25.3771	21.0022	21.2133	61.9413	20.2739	32.6068	44.8703	40.4245	20.3205	35.2718	32.7454	60.164	35.8213	60.983	34.4843	34.6835	28.3304	22.1054	22.6889	21.0654	acrosomal vesicle protein 1
ACSBG1	12.6156	13.8452	12.6091	11.5277	10.8476	11.329	11.3161	14.0928	13.6083	10.9966	13.2556	15.4479	13.6617	14.3326	11.3652	14.6755	10.9318	9.30047	17.3173	12.6237	12.0681	11.2424	10.1568	9.84633	15.217	10.8895	11.477	14.8147	12.0556	22.4807	16.5458	14.3829	14.6628	14.0684	16.912	10.4385	15.7437	10.9731	13.7669	12.4612	11.0839	11.8815	9.89414	acyl-CoA synthetase bubblegum family member 1
ACSBG1	14.8615	13.0793	18.4054	18.6449	14.9483	15.3949	15.7695	12.4937	13.0094	17.1187	14.1146	12.2111	11.5457	16.4019	10.6173	12.127	11.9524	10.9231	15.0363	14.3823	10.485	14.6249	11.8076	12.6287	13.2314	15.0297	21.1387	12.1524	17.3696	20.6535	18.0793	16.2052	21.8554	16.2955	18.6349	13.7926	21.2991	11.7427	22.0312	18.6145	17.9655	17.6865	24.508	acyl-CoA synthetase bubblegum family member 1
ACSBG2	13.0797	14.7587	13.249	14.7345	15.8829	11.8316	16.6083	14.0672	16.3307	13.9828	12.1338	14.5302	14.8907	17.3982	14.175	20.3849	11.0879	12.6156	21.6831	26.9929	20.6408	20.0883	23.8609	23.7939	13.9454	24.5227	13.4541	17.3302	16.836	21.137	18.3546	21.589	20.6901	26.9711	19.9281	23.183	25.0681	16.7855	22.531	21.9704	22.3665	20.4341	17.2717	acyl-CoA synthetase bubblegum family member 2
ACSF2	117.729	71.1065	159.826	152.47	43.7486	54.7353	44.3819	55.4076	47.0975	51.8395	78.3991	58.4117	78.6222	108.868	52.8864	57.6004	78.5742	46.6908	73.0993	37.5654	39.5231	66.4765	52.9136	61.962	35.5186	83.1452	182.408	141.054	111.688	115.836	156.969	111.485	121.47	101.448	106.669	134.251	143.398	147.033	173.613	148.683	101.978	65.5919	75.1096	acyl-CoA synthetase family member 2
ACSF3	33.8255	49.3786	34.9599	36.8752	44.3595	37.5312	41.4302	32.7334	27.9185	37.7274	30.1078	44.8607	39.7415	42.4386	31.1215	31.4487	34.7537	35.0972	32.9256	42.9647	38.8226	32.4136	35.9025	35.8041	32.6298	47.0275	40.8769	40.9145	37.217	41.293	42.7655	32.023	33.8664	42.4366	41.7092	39.452	41.6027	26.5675	45.2472	42.7574	35.2887	41.598	52.8547	acyl-CoA synthetase family member 3
ACSF3	40.6366	26.7951	33.7547	39.3164	28.4214	20.4449	20.67	44.3667	59.0746	37.0489	64.732	24.7587	23.1857	20.3599	33.6782	46.1705	60.4033	26.3547	29.214	42.0775	27.8924	50.2872	30.9367	28.805	33.6875	22.823	38.5787	24.9228	26.9253	35.2759	27.4336	32.8167	31.9484	30.7195	26.561	22.0399	38.2173	47.5592	25.455	26.2023	35.4257	37.1369	34.2848	acyl-CoA synthetase family member 3
ACSL1	218.34	463.048	169.935	200.478	399.742	164.923	174.706	368.31	559.239	165.529	247.613	196.784	214.576	202.863	249.019	138.502	369.511	496.999	265.991	57.7708	362.132	62.3215	167.971	514.329	229.75	267.655	29.6856	181.751	78.7438	114.329	90.4155	280.126	111.982	156.342	100.657	111.573	21.6788	102.578	79.8054	267.102	122.281	100.939	125.517	acyl-CoA synthetase long-chain family member 1
ACSL1	77.2674	170.61	75.0054	71.8091	152.268	69.2031	81.6789	152.649	229.795	83.2712	131.769	82.9896	80.4925	90.5393	94.0759	67.1227	149.989	122.912	99.1324	42.4136	133.803	22.3207	70.9936	154.543	88.2506	112.51	32.8857	90.9275	55.8605	57.8101	70.1767	83.1607	60.3959	52.7839	49.8294	47.7988	72.563	47.3734	42.2396	83.0802	50.2228	46.6896	33.7168	acyl-CoA synthetase long-chain family member 1
ACSL3	200.766	164.328	286.081	152.897	253.728	265.255	418.247	407.027	284.843	460.311	417.232	411.392	429.708	513.104	504.353	579.239	570.358	389.962	312.546	148.177	282.189	427.109	330.166	705.272	272.832	383.363	229.898	366.211	358.832	332.075	262.503	383.221	498.782	255.628	390.266	252.447	170.121	391.252	262.586	611.786	364.111	357.045	317.839	acyl-CoA synthetase long-chain family member 3
ACSL3	118.809	164.835	282.421	165.325	241.21	150.289	221.426	262.387	158.963	278.513	226.102	259.474	219.51	286.08	379.073	430.365	448.401	330.587	299.278	125.211	187.763	253.736	199.543	471.913	250.826	255.377	162.274	311.009	332.324	311.014	210.915	447.664	429.435	224.453	335.89	245.5	134.102	331.212	270.635	564.405	301.108	282.557	252.651	acyl-CoA synthetase long-chain family member 3
ACSL3	224.343	317.781	327.075	257.469	436.178	317.206	346.917	313.782	407.253	345.649	287.003	478.54	474.311	316.619	489.079	320.605	385.858	160.111	262.572	263.783	304.684	228.565	413.318	803.691	317.881	336.942	207.788	257.604	442.823	290.607	330.094	366.58	384.686	367.971	391.77	297.26	221.634	283.371	298.122	561.91	492.627	466.758	427.384	acyl-CoA synthetase long-chain family member 3
ACSL4	35.5053	96.5056	35.0103	41.4791	56.1748	43.4827	39.8566	98.3419	73.4118	38.5533	82.9278	68.0953	106.644	101.155	66.924	49.1149	73.7165	78.2561	36.0642	31.9308	35.262	58.259	60.2164	116.993	58.3986	27.7207	8.88706	30.1843	23.4758	14.9805	19.5236	24.022	20.3512	29.9597	12.8804	20.991	21.2369	22.4232	22.437	17.4237	32.444	42.682	27.0606	acyl-CoA synthetase long-chain family member 4
ACSL4	10.6144	16.5317	15.603	8.96556	11.1909	13.6431	9.39635	17.5533	11.7887	14.1717	16.3253	13.0502	13.7168	11.6106	10.2739	11.3426	13.578	13.8417	18.9145	7.53034	8.65125	14.74	11.5104	11.7504	12.1567	8.32354	14.4577	13.5338	14.3713	13.9272	20.8669	13.6111	12.1371	12.9314	12.0765	16.6893	19.4467	10.181	16.9605	13.9375	13.2894	11.5844	16.1832	Acyl-CoA synthetase long-chain family member 4
ACSL4	21.6779	30.89	31.4734	23.9838	18.8443	24.9525	16.3	37.4422	23.3731	18.3707	20.2709	28.1605	28.8661	22.7338	18.5964	13.8625	37.5523	39.224	32.3321	39.5966	35.5449	55.9824	32.6405	52.1684	43.872	26.8706	31.3106	23.494	29.8424	27.0285	36.928	26.6847	23.9983	24.481	24.9354	29.3964	29.9696	16.5294	36.5654	25.4979	11.8113	7.90178	16.3205	Acyl-CoA synthetase long-chain family member 4
ACSL5	530.866	286.756	670.355	489.797	471.163	284.773	457.343	404.521	1067.45	905.42	946.757	474.582	580.852	897.28	424.459	555.897	541.506	349.631	723.636	39.0661	164.536	1033.07	113.221	489.3	301.367	497.938	679.239	432.229	672.719	224.818	715.723	421.728	890.217	518.636	665.73	657.595	730.024	812.455	719.26	415.181	699.59	628.042	446.35	acyl-CoA synthetase long-chain family member 5
ACSL5	884.47	364.395	886.315	841.63	866.692	708.233	585.91	794.365	820.27	1188.5	1000.5	599.367	744.576	1030.17	478.424	340.62	877.852	262.23	665.997	454.6	232.757	940.208	237.893	620.255	499.918	606.469	942.123	515.459	640.949	695.143	1091.27	425.846	730.87	970.706	744.589	806.354	1211.72	692.481	709.19	629.545	728.348	765.434	514.486	acyl-CoA synthetase long-chain family member 5
ACSL6	115.556	7.51183	42.0812	29.3597	7.43367	28.6509	5.25759	189.652	14.7002	49.4565	129.693	53.0707	45.882	110.693	13.9109	40.2581	53.8094	36.7851	154.578	37.9221	5.56017	12.4016	5.84053	6.55279	6.22988	22.1455	12.4544	8.3227	9.46619	7.12327	14.0068	9.09318	5.96425	9.76209	10.7688	8.3539	11.1384	9.13579	13.6022	5.95354	6.5914	10.1978	10.764	acyl-CoA synthetase long-chain family member 6
ACSL6	51.6424	11.8532	27.1264	13.2659	9.78251	12.4331	8.91636	199.957	15.7252	9.79874	116.876	25.2071	36.0964	85.4555	11.5299	14.362	22.1243	11.428	63.2465	25.649	10.7174	13.42	10.6142	11.4776	11.1493	13.3791	11.6726	14.6876	20.0648	7.49	18.7764	14.5104	21.517	18.589	17.7632	13.6977	9.86469	13.9205	12.6976	14.6926	14.4256	15.2081	15.2746	acyl-CoA synthetase long-chain family member 6
ACSL6	59.7626	42.2141	47.9839	47.0198	42.0491	39.008	32.9728	49.1849	39.2248	37.2169	38.8621	45.7792	38.42	40.5496	24.2485	51.1096	38.0574	59.4248	33.0159	13.4974	64.1307	35.3037	53.8303	50.5256	36.6009	30.2101	38.0712	85.0985	42.4231	53.8767	57.8551	70.7611	47.1263	44.373	38.3105	35.0027	40.5046	41.9346	40.4511	47.3658	64.6676	61.9335	88.7794	Acyl-CoA synthetase long-chain family member 6
ACSL6	8.4411	7.28938	6.83848	8.57587	10.8668	7.28694	11.393	11.2966	5.73937	5.2659	10.0109	11.611	9.29334	8.54687	5.92834	10.0375	8.32126	7.07312	11.1662	15.3915	7.84926	11.1601	8.81625	8.94828	5.64788	8.75259	6.32134	11.3121	8.14014	10.3403	5.02175	13.598	14.7019	9.55156	10.5767	8.96177	8.29924	10.5337	9.79976	9.61366	8.49911	9.03673	13.9596	acyl-CoA synthetase long-chain family member 6
ACSL6	91.214	6.95823	50.5202	25.2483	7.35531	18.9715	10.2968	370.153	11.3956	31.5539	221.594	51.6223	66.0318	209.991	16.567	21.6975	51.6737	37.6742	162.009	133.567	8.82008	16.8215	5.91988	10.8307	4.82218	16.8105	17.6909	22.3317	12.1497	19.1081	22.4923	15.1377	12.7181	16.1754	19.273	13.1673	16.1964	11.5108	20.4105	16.0322	14.023	12.77	14.1917	Acyl-CoA synthetase long-chain family member 6
ACSM1	25.5873	21.8457	23.8777	24.685	26.5515	24.2922	31.6134	22.4293	24.8513	24.7877	26.7448	21.7686	22.3017	25.223	24.3873	24.3886	21.1359	25.1337	20.8948	32.1854	29.3535	19.5723	26.7743	24.3735	24.634	22.8194	30.6405	23.3998	33.4277	26.3119	27.0228	29.9088	30.6	33.5735	30.4926	25.0542	28.6948	21.8395	25.3718	27.7331	24.6648	23.3883	53.7674	acyl-CoA synthetase medium-chain family member 1
ACSM1	34.5417	33.8638	43.9018	51.1978	33.4034	32.0691	30.6125	33.3207	28.9169	28.8054	24.3787	30.1863	29.6274	31.3596	29.5176	24.0831	27.9648	30.6092	27.9937	9.54442	8.10736	6.83843	5.50091	7.70807	6.62183	5.03368	25.2822	32.1755	29.1307	36.1475	34.3822	42.956	39.9429	36.3285	38.0159	29.0056	34.8668	28.436	31.3778	35.0018	25.8177	30.6124	21.1392	acyl-CoA synthetase medium-chain family member 1
ACSM2A	7.37157	4.65544	7.39987	6.55208	5.06615	6.71413	9.38458	7.79458	6.48497	5.72797	8.02594	6.57086	8.56859	7.67709	6.1945	7.27503	7.22173	7.01402	7.82773	11.1357	4.31914	6.29955	8.02159	4.42439	9.86269	4.45154	5.61758	9.96212	8.24426	9.8267	9.59766	6.20844	6.77032	7.91729	8.67251	6.08493	14.9784	7.72632	8.73753	10.4486	6.22571	9.37476	5.01686	acyl-CoA synthetase medium-chain family member 2A
ACSM3	64.2079	25.1689	44.0618	37.6427	56.6881	53.3069	127.28	115.875	111.524	88.8553	38.015	60.8881	97.4228	43.4259	85.0984	25.0482	94.5971	10.8006	24.8276	38.8834	35.3121	27.6079	17.2031	44.4103	29.965	74.334	42.7048	36.3432	123.41	161.72	94.8771	41.1411	94.3416	119.003	143.412	151.557	71.4915	80.6359	79.703	60.806	166.477	143.033	85.034	acyl-CoA synthetase medium-chain family member 3
ACSM3	98.1929	33.8421	73.4288	51.5883	71.6728	70.1699	206.225	184.585	302.096	103.863	39.0111	89.6544	161.505	86.7272	138.606	21.0894	161.101	18.7225	73.4792	91.9726	40.468	27.0273	12.4732	63.2167	40.8672	109.476	118.059	57.7212	218.75	235.693	150.15	79.0077	180.84	159.79	214.892	242.172	109.471	109.169	120.95	88.0754	243.754	205.783	145.261	acyl-CoA synthetase medium-chain family member 3
ACSM5	36.696	35.2455	34.7153	33.7978	29.4639	30.7782	27.809	32.087	30.4103	35.368	31.2699	27.9169	29.9524	28.9061	29.26	28.5317	28.0127	24.8389	27.0843	192.319	18.6389	14.1572	15.2454	18.9383	18.8161	19.7421	46.7864	41.1191	37.9918	52.8671	37.696	44.0901	46.9323	30.2674	50.9121	36.3963	37.3156	41.38	42.2426	56.7574	29.4649	28.8319	71.4743	acyl-CoA synthetase medium-chain family member 5
ACSM5	57.8624	50.0527	66.2802	51.3501	47.9764	51.2377	48.8454	60.0588	62.3549	48.4455	54.7358	46.3583	51.5646	51.8564	45.0193	62.3319	47.5377	51.5352	53.0818	29.6892	30.3753	25.1684	27.3357	24.0933	27.7556	25.825	36.7902	38.6865	40.0797	41.7262	49.2345	47.1523	47.4352	43.0481	53.2871	42.2106	42.1905	39.4499	38.4143	42.7833	19.847	16.0083	22.9867	acyl-CoA synthetase medium-chain family member 5
ACSM5	48.7279	50.2793	51.8489	41.7016	31.686	36.3932	30.6886	37.4851	44.1932	32.5146	48.9514	29.0599	36.5408	37.3559	23.1932	45.8689	28.4591	29.3944	39.6943	39.608	33.5675	31.218	30.0262	43.0298	37.1921	28.4609	8.44433	13.9347	13.9409	13.9376	14.3484	16.6143	14.8491	15.1631	12.9972	10.9634	19.8365	13.9767	13.8198	14.7261	35.4137	33.3003	34.2223	acyl-CoA synthetase medium-chain family member 5
ACSS1	166.628	203.023	250.515	162.717	209.435	218.589	154.966	99.3158	158.934	113.193	648.452	140.316	151.222	91.3535	204.735	256.934	389.128	244.281	216.295	47.8435	157.747	733.429	77.4258	243.117	59.1841	143.177	187.435	292.646	233.229	78.2364	113.433	231.478	166.559	133.95	145.503	152.924	63.9888	293.728	257.683	203.411	124.592	112.303	102.811	acyl-CoA synthetase short-chain family member 1
ACSS1	11.7527	5.69961	5.8421	8.19219	9.93286	10.4301	10.8251	8.06149	5.46895	5.04388	8.78384	5.53222	5.18089	6.32702	5.60007	6.93861	5.14953	8.39971	6.96983	127.283	12.4124	11.8176	15.5519	14.0579	13.7636	11.9185	13.11	10.6942	15.1318	16.027	12.9539	13.451	17.9438	13.3146	18.9883	9.1151	16.2862	14.7457	12.1481	14.7363	36.9633	29.808	28.8583	acyl-CoA synthetase short-chain family member 1
ACSS1	35.414	25.1134	31.1766	30.4619	33.1472	23.8544	30.0752	33.0673	29.7055	31.3775	28.6185	29.1797	30.7394	32.4361	25.7753	28.034	24.2734	33.8313	31.4249	31.4045	26.6071	23.4782	27.7537	32.555	32.8642	28.2719	31.6961	33.1639	30.451	26.6615	34.4105	30.9744	32.3374	32.3024	38.1228	27.6034	47.0883	25.7941	29.8099	36.192	26.1142	23.7169	32.6366	acyl-CoA synthetase short-chain family member 1
ACSS1	29.5847	36.1125	42.4816	29.3249	26.9546	29.3796	27.0861	22.35	24.1897	29.0688	61.8786	38.9813	32.3045	33.3462	36.4128	47.5651	50.6251	38.8807	41.9651	23.0335	34.7574	68.2536	19.3306	37.4697	22.2071	28.3047	31.0646	44.5505	61.9353	27.8423	32.2734	50.1534	57.2298	51.3956	27.0782	28.7188	31.0896	49.0882	35.1701	25.3924	60.4526	62.9231	105.135	acyl-CoA synthetase short-chain family member 1
ACSS2	277.352	158.89	510.378	354.927	211.255	149.498	270.566	284.964	271.264	267.215	424.341	359.428	405.805	612.99	339.078	462.054	426.534	194.181	351.746	74.9195	234.387	458.624	85.3959	402.117	78.7189	294.579	793.173	555.289	542.479	629.221	606.662	808.867	517.896	480.335	442.288	540.662	600.704	655.794	617.092	961.427	438.003	392.541	440.546	acyl-CoA synthetase short-chain family member 2
ACSS3	20.641	20.0928	20.9014	16.8706	17.2502	16.307	14.211	31.2952	18.6195	16.2951	16.9002	18.7501	17.8539	13.5933	13.8879	34.4254	14.2621	28.6774	21.4028	30.3744	19.175	13.3077	16.2205	11.5203	15.9196	21.4645	12.3038	22.2702	14.8933	18.9042	21.8912	21.1467	17.2395	17.3413	14.0651	18.1595	21.3863	21.7366	15.6376	20.2533	13.4274	18.051	20.1682	acyl-CoA synthetase short-chain family member 3
ACSS3	9.83732	6.69665	4.84229	10.4037	13.4299	9.0425	6.48541	42.4637	7.66064	5.83428	9.15248	8.94815	9.73313	5.12664	2.9858	38.2571	9.42683	66.9258	7.4151	4.18272	16.1125	2.99926	3.79781	10.1503	2.54139	6.87204	21.2268	38.1521	26.2932	23.7392	25.3472	14.6613	18.9636	20.951	15.6716	14.1152	33.7986	13.3875	21.5978	20.2008	19.9051	26.6716	30.14	acyl-CoA synthetase short-chain family member 3
ACTA1	8.75061	8.94549	11.2988	7.76655	10.9194	10.1058	9.67406	8.32576	9.52157	7.76066	11.4616	7.86975	7.88154	9.97196	11.0721	10.588	7.75032	12.6616	8.56963	6.19198	7.82641	9.34725	6.81262	7.18633	6.86292	12.1322	3.53427	11.7604	9.97395	4.64814	3.78856	4.14373	7.77924	3.30246	5.62538	6.31419	8.97104	6.68781	8.23865	7.54993	11.5008	17.0606	15.458	actin, alpha 1, skeletal muscle
ACTA2	1815.96	1914.36	2253.89	1194.41	2022.83	2750.3	445.337	2631.46	1266.08	359.004	960.113	1832.46	1521.92	583.371	446.909	1708.87	1955.33	4463.11	2112.65	934.641	842.052	922.105	914.934	790.147	2252.25	1389.99	572.327	4928.97	1447.6	2088.37	1177.97	4861.07	683.404	1261.65	1410.22	1146.26	641.075	1306.89	1740.69	1585.16	1205.35	787.88	742.943	actin, alpha 2, smooth muscle, aorta
ACTA2	14.0479	9.50854	10.1392	6.22195	7.15386	9.71559	7.54486	9.61091	9.93668	8.68242	13.6485	9.29118	8.45294	8.54112	7.20885	9.74095	18.62	16.6287	13.0476	8.61731	8.33461	9.64403	8.07975	7.6891	13.4858	11.0062	13.4918	14.0217	17.3681	13.3704	15.4368	14.8321	8.42188	5.34841	13.4966	8.08624	12.9537	15.054	15.3809	16.7614	5.058	6.77933	5.87247	Actin, alpha 2, smooth muscle, aorta
ACTA2	30.3733	36.3827	28.1959	22.0441	29.1759	18.298	23.7474	37.7522	24.2436	26.7982	33.575	26.7335	22.1404	17.053	22.6124	35.0921	41.8367	109.939	43.0164	13.8081	21.4582	26.0184	29.7651	23.1664	27.3237	24.2137	35.6199	59.8992	42.7867	48.4556	23.7147	49.9015	23.8636	21.4477	32.0024	23.3272	43.7691	39.4113	37.3088	89.5045	26.8998	35.754	18.8791	Actin, alpha 2, smooth muscle, aorta
ACTB	3946.07	3956.65	4267.84	4370.18	5499.53	3911.57	2423.38	4005.63	3751.07	3046.9	2666.32	3451.23	3166.94	3041.53	2502.32	1779.38	2620.32	1560.38	3046.28	1992.16	3679.78	2362.5	3702.79	3236.27	3576.08	3317.35	3843.82	5009.02	3662.65	3651.71	4947.86	4047.42	2426.37	4522.52	3697.59	3454.57	3057.66	1928.1	2652.05	2706.37	3415.73	3703.35	1478.51	actin, beta
ACTB	5199.69	5204.74	5375.08	5231.06	6645.02	4826.15	3825.13	5187.79	4856.15	4381.25	4345.79	4898.71	4436.27	4333.34	4068.99	3945.51	4399.53	4134.5	4944.72	1740.35	4683.04	4422.28	4817.61	4682.42	4780.39	4854.08	5517.68	6613.62	5214.36	4977.6	6085.07	6031.79	3629.28	5803.66	5003.93	4805.62	4865.83	4214.99	4597.15	4833.15	4755.02	4893.44	2697.98	actin, beta
ACTB	5766.08	5482.91	5701.97	5494.26	6943.84	5253.1	4480.11	5728.92	5792.28	5443.18	5666.06	5759.92	5529.79	5359.92	5617.02	6676.38	6027.69	6658.85	6346.07	3758	5528.41	6084.26	5372.98	6123.06	5710.44	5570.35	6613.05	7284.17	5910.4	5931.06	6887.33	7032.36	5243.94	6133.73	5681.75	5744.4	6631.86	6090.9	6159.66	6647.37	5277.28	5571.76	4754.99	actin, beta
ACTB	6425.77	6046.13	6716.71	6178.46	7966.23	5733.25	4765.37	6443.4	6590.72	6125.4	6224.23	6325.11	5855.17	5948.58	6073.96	7116.35	6525.74	7045.11	7008.18	6423.27	5864.03	6608.62	5780.07	6589.66	6281.29	6284.15	7171.95	7936.12	6403.82	6525.34	7478.38	7614.37	5646.91	6755.12	6442.17	6365.47	7101.8	6675.61	6677.61	7314.34	6043	6180.69	5149.11	actin, beta
ACTB	6000.58	5550.98	6182.13	5702.9	7123.14	5404.3	4337.3	6039.38	5964.64	5811.29	5756.77	5915.47	5487.53	5499.6	5643.77	6821.91	6151.33	6789.63	6689.44	6290.44	5814.81	6529.88	5672.02	6580.12	6151.51	6248.24	6841.96	7508.31	5944.42	6069.86	7070.31	7243.69	5353.59	6307.72	6010.24	5991.56	6790.48	6358.35	6282.36	7026.61	5542.18	5685.32	4902.81	actin, beta
ACTB	5975.58	5495.44	6074.6	5650.81	7189.41	5371.03	4383.16	6023.17	5980.48	5670.59	5898.52	5900.98	5648.64	5497.9	5675.15	6887.92	6179.2	6797.09	6653.47	5953.32	5482.42	6323.67	5417.73	6235.9	5848.39	5816.53	6868.73	7604.7	5986.92	6150.46	7169.74	7274.93	5357.06	6292.98	6051.71	6026.82	6834.11	6343.31	6359.32	7002.65	5482.99	5673.8	4889.65	actin, beta
ACTBL3	1418.41	1450.67	1576.24	1310.69	1788.76	1194.66	922.011	1509.05	1243.5	1243.18	1488.53	1585.18	1147.54	1042.98	1176.9	1528.68	1501.62	1830.14	1657.99	241.67	1001.37	1241.22	1112.43	1237.97	1356.86	1239.08	18.3572	28.111	13.6085	20.4255	23.148	17.2977	16.7871	22.5961	9.4832	16.4812	27.3798	15.9895	9.54715	9.57415	28.6545	36.7016	23.936	actin, beta-like 3
ACTC1	58.7359	22.6781	27.2385	24.0905	56.7756	92.728	19.5646	70.5722	27.6447	23.275	27.6484	30.2689	30.2499	21.5201	21.1579	31.8451	28.0568	94.5379	44.117	69.5713	48.7673	61.1311	54.2607	37.5005	168.557	84.7171	24.364	34.0572	17.829	28.6789	29.5901	31.7791	18.9412	29.7265	25.3129	20.1619	28.5815	23.3434	19.9895	11.9191	58.6978	59.0984	41.2985	actin, alpha, cardiac muscle 1
ACTG1	5656.49	6112.13	5665.48	5656.75	6363.37	4523.49	5298.04	5742.4	5305.67	5227.49	5379.74	5680.41	5590.14	6126.18	6009.11	6492.9	5770.28	6115.99	6496.1	6388.11	5052.23	5769.53	5742.66	5651.02	5786.91	6601.8	7324.38	6259.25	6524.34	6112.27	7439.97	6627.88	5495.25	6569.81	6488.98	6527.27	7554.3	6395.35	6436.83	7331.31	5978.19	6461.84	5113.4	actin, gamma 1
ACTG1	4965.18	5236.83	4761.87	4864.53	5461.4	3986.79	4730.01	5171.63	4773.42	4484.31	4918.48	5216.44	5038.02	5384.58	5385.32	6209.9	5194.13	5706.77	5945.76	3834.94	4370.17	5283.51	5184.28	5094.13	5320.74	6058.09	6752.16	5716.18	5832.98	5562.05	6902.91	6093.4	5147.02	5889.41	5950.74	5937.64	6915.5	5922.03	5902.65	6770.48	5411.72	5890.35	4639.57	actin, gamma 1
ACTG1	4952.79	5237.45	4818.03	4998.1	5491.46	4048.16	4761.9	5008.11	4551.38	4570.01	4743.21	4954.5	5037.5	5360.55	5407.76	5867.08	4945.96	5592.51	5738.17	5597.89	4351.91	5015.25	5021.35	4913.61	5016.38	5722.4	6381.84	5499.61	5801.31	5291.33	6619.34	5779.11	4848.59	5813.97	5769.13	5795.93	7005.37	5557.08	5607.17	6662.76	5391.9	5833.13	4648.58	actin, gamma 1
ACTG1	5281.74	5686.28	5391.51	5489.73	6092.35	4281.39	5000.78	5264.49	4917.17	4824.99	5055.69	5127.95	5053.25	5645.83	5426.44	5987.88	5235.52	5585.73	5889.97	5986.63	4636.6	5156.77	5228.61	5057.07	5363.89	5970.73	7037.6	6141.6	6189.41	5751.44	7352.38	6336.43	4996.09	6264.79	6007.76	6096.74	7221.97	5984.78	5846.45	6787.47	5503.61	5907.51	4395.29	actin, gamma 1
ACTG1	4413.38	4780.16	4391.94	4550.1	4866.11	3431.9	3936.95	4496.43	4049.5	3823.24	4159.83	4416.65	4202.95	4505.02	4452.99	5069.23	4326.59	4846.78	5077.19	5206.11	3880.12	4408.96	4338.61	4230.17	4619.83	5216.81	6073.73	5394.44	5197.6	4848.07	6528.94	5361.25	4273.59	5306.61	5092.91	5229.71	6248.45	5161.74	5111.41	6069.21	4633.78	5014.06	3636.04	actin, gamma 1
ACTG1	5159.54	5477.19	5135.84	5194.97	5703.63	4083.1	4849.91	5211.75	4693.67	4695.64	4922.42	5228.19	5131.32	5577.92	5450.88	5898.78	5296.62	5602.44	6014.16	4649.07	4583.31	5323.92	5209.91	5136.05	5255.48	5960.15	6721.78	5844.71	6006.52	5458.23	6991.7	6116.8	4956.56	5998.47	5999.21	5934.14	7129.03	5827.43	5864.68	6849.84	5495.72	6023.33	4703.83	actin, gamma 1
ACTG1	4565.71	5082.86	4563.14	4613.66	5189.54	3638.85	4415.64	4631.36	4251.78	4246.27	4473.31	4734.34	4533.33	5029.78	4963.06	5480.4	4712.16	5169.19	5314.7	5182.49	4083.36	4656.65	4724.09	4581.62	4630.15	5325.16	5859.97	5106.89	5322.91	5006.43	6143.39	5510.64	4415.9	5337.47	5277.22	5365.78	6342.55	5115.53	5148.41	6070.11	4884.98	5407.06	4297.72	actin, gamma 1
ACTG1	5198.57	5854.77	5106.29	5311.91	5900.14	3949.67	5012.96	5386.79	4922.52	4694.11	5055.34	5219.27	5140.28	5616.95	5603.13	5994.13	5183.67	5638.69	5931.61	5647.59	4726.56	5054.07	5448.51	5217.65	5278.35	5756.52	6676.96	5727.74	5990.27	5479.3	6845.98	6073.35	5043.72	6073.07	5838.48	5935.06	7169.23	5824.73	5736.04	6678.94	5723.81	6224.64	4884.9	actin, gamma 1
ACTG1	5291.09	5643.75	5179.4	5395.77	6147.96	4149.3	5026.27	5397	4872.84	4581.53	5066.74	5316.27	5254.69	5600.08	5584.28	5974.16	5246.85	5602.9	5977.41	3248.1	4675.25	5319.69	5333.16	5168.57	5375.64	6015.26	6672.93	5851.18	6117.57	5524.42	6883.25	6154.5	4982.52	6141.69	5978.06	6032.22	7069.54	5721.07	5891.73	6848.62	5646.09	6182.32	4709.28	actin, gamma 1
ACTG2	1427.89	136.372	2920.07	329.672	2319.35	2421.98	102.403	982.355	237.247	139.981	664.213	643.854	541.129	188.082	166.765	2215.62	1254.59	3922.28	1329.08	154.541	156.218	362.329	226.515	430.44	1549.23	313.542	162.809	7554.37	592.06	2668.42	1858.3	6808.54	242.417	1422.85	687.755	441.358	169.492	304.279	734.069	758.311	692.383	340.49	404.807	actin, gamma 2, smooth muscle, enteric
ACTG2	23.2098	15.788	29.4091	28.504	13.1851	22.7986	19.1135	23.7906	31.8212	22.1648	30.1736	22.9315	19.7891	34.3954	31.6529	36.3638	36.6623	13.0634	34.9052	28.9888	17.4328	25.0778	20.5652	29.7714	25.2883	24.7355	28.9602	27.4086	14.5884	24.7328	24.095	19.5973	30.8993	17.2499	33.896	25.6136	47.0096	25.3861	27.648	33.5585	12.3335	12.6873	10.5678	actin, gamma 2, smooth muscle, enteric
ACTL6A	415.573	415.48	262.226	334.731	216.994	362.917	421.382	275.722	383.595	275.948	384.387	422.618	442.56	352.78	393.97	264.905	654.158	131.014	342.066	202.216	557.098	302.193	387.074	203.172	340.301	295.021	133.441	140.708	200.105	152.367	150.726	132.563	195.886	227.173	57.812	197.999	141.528	141.112	151.918	189.741	220.875	236.621	179.326	actin-like 6A
ACTL6B	16.2442	10.564	9.43557	11.2842	11.6716	14.6768	12.2292	11.6326	15.6306	16.5494	16.3938	11.1789	12.7306	10.9007	10.943	9.65166	6.38038	10.6277	16.0961	16.0193	13.6203	8.69447	13.1081	10.5487	8.86981	11.6855	45.434	39.3068	35.2299	39.7769	47.9468	39.7564	42.4894	47.9456	42.7339	40.0933	45.6834	27.4204	30.3832	33.7415	7.27616	6.81811	10.811	actin-like 6B
ACTL6B	33.8406	43.4766	31.6495	31.9829	27.7632	22.0922	25.7142	25.1113	27.6548	20.2897	21.937	25.0203	22.3007	24.7714	22.0285	26.1524	21.7089	29.8584	27.829	26.1153	35.5887	32.5148	32.6668	36.8813	29.4186	31.4394	31.898	27.7134	28.4776	28.0812	33.8401	32.552	27.9122	46.7971	43.9673	33.0961	38.9361	30.9075	29.575	14.9291	51.6199	57.5965	48.0258	actin-like 6B
ACTL7A	51.5259	51.0484	48.3782	43.8006	41.3709	40.4643	50.4091	49.029	46.9275	54.8841	10.913	37.3386	43.313	43.3988	36.1782	43.7321	34.6574	27.8676	48.3773	48.637	54.4807	38.2539	41.2442	46.2712	46.4551	37.6553	48.996	41.4478	46.5641	42.2061	55.8362	47.0229	51.2551	54.3585	47.157	36.0488	46.4035	40.4043	6.47617	39.8085	17.0197	18.0264	13.7954	actin-like 7A
ACTL7B	18.3857	23.1878	13.0367	22.8222	22.439	10.9898	14.4599	17.8006	17.4732	21.2974	14.7719	15.3876	12.1071	13.6237	16.3942	16.6362	12.2531	14.8124	14.6383	14.6924	17.9846	13.6988	18.8328	13.0569	18.1406	19.7529	15.7575	13.1309	19.2952	19.6265	16.0001	12.6265	14.608	25.5116	16.4594	15.5528	20.1891	11.6888	18.8544	16.887	19.559	27.3138	36.6273	actin-like 7B
ACTL8	39.9742	37.6729	47.2139	47.2904	37.2842	42.8428	57.6251	45.8797	43.3123	39.321	52.647	38.7229	43.3085	42.3523	40.0279	36.6704	34.1562	25.2016	44.3554	32.4398	37.8045	36.3477	34.5147	33.4756	34.2858	45.3833	47.7904	28.5662	43.8594	40.5449	40.3498	30.7817	54.4147	45.9224	40.6648	35.2971	29.4298	42.2449	46.5552	48.1529	39.0211	42.2884	42.0122	actin-like 8
ACTN1	1517	1837.8	1942.4	1473.39	2124.89	1691.94	484.98	1684.64	865.938	1234.83	1131.44	1573.69	1283.09	947.518	1075.18	1740.18	1651.69	2573.98	1582.29	358.555	1576.28	1368.53	1786	1296.47	2030.03	1244.16	761.396	2995.06	588.438	1238.35	833.738	2226.4	624.162	754.883	697.463	665.562	559.162	901.225	893.63	862.663	753.094	665.988	712.353	actinin, alpha 1
ACTN1	399.964	709.226	918.532	450.583	1003.52	535.009	111.113	503.044	156.171	393.12	344.827	535.832	271.895	200.101	277.69	414.806	478.563	774.028	470.185	216.413	339.39	297.004	446.998	265.875	684.471	329.123	196.078	1502.74	160.422	258.713	213.692	637.557	109.194	169.297	123.768	131.553	111.193	160.896	238.364	146.141	223.151	181.539	149.904	actinin, alpha 1
ACTN1	327.826	540.818	772.496	375.485	801.885	446.609	77.903	335.863	151.798	331.582	245.441	435.437	233.272	143.169	236.583	353.844	394.884	625.405	391.984	192.426	284.395	218.648	326.878	183.195	585.19	312.848	154.898	1186.6	133.991	205.963	145.494	487.892	80.8262	112.677	117.527	106.139	97.8805	146.04	175.879	139.58	138.622	103.648	85.3648	actinin, alpha 1
ACTN1	47.3987	44.4746	52.6404	63.0783	52.3354	46.0625	49.2879	55.1077	43.9713	48.4655	49.3509	50.4136	48.3508	52.6394	36.8581	52.8299	45.5801	57.2802	61.801	91.617	49.8761	50.444	49.4988	54.7851	55.3559	49.0587	34.5154	43.2146	40.6535	50.2807	32.0479	43.3655	50.2873	33.6344	45.8094	35.3536	44.1288	44.7136	30.9437	37.8864	57.3607	75.7654	101.317	Actinin, alpha 1
ACTN2	28.097	18.1971	21.6539	24.925	15.981	20.7445	17.4878	29.6466	23.8956	23.9962	23.5173	28.5958	16.7037	17.9532	23.4725	28.3382	23.5953	15.2764	20.5469	26.2744	22.436	17.8481	21.53	16.0896	23.0969	24.6521	35.1892	24.8336	18.5683	22.1236	28.775	26.0886	24.0815	24.8554	28.2447	21.347	41.27	28.9775	21.5964	18.0125	24.0116	22.896	28.331	actinin, alpha 2
ACTN2	16.6488	15.6215	17.8498	20.4656	56.8706	22.8823	15.3792	15.3012	18.6457	15.0079	15.7531	18.1175	15.7983	20.8297	15.0397	10.3603	14.5635	16.8673	14.7364	28.7312	15.0914	15.8468	15.5046	15.7203	15.8154	15.4339	20.2508	14.7617	16.6151	23.7812	20.155	12.8437	21.7071	24.4378	16.7728	18.3304	26.3997	16.798	18.5074	20.2218	6.0646	3.59165	9.99063	actinin, alpha 2
ACTN2	26.8221	26.2556	32.9289	34.3448	28.9271	31.531	24.3422	31.57	32.1005	34.6139	34.2002	29.0088	28.6943	31.8001	28.8763	26.6849	31.5586	27.9958	25.8002	30.5231	31.2214	30.1815	28.6853	29.1106	31.4767	27.5857	42.0476	25.7715	33.0851	52.8673	27.6032	33.6579	39.9522	43.7758	38.3539	36.1343	36.3329	29.6996	39.8308	35.8452	32.5211	19.8529	29.3838	actinin, alpha 2
ACTN2	34.3902	28.4261	28.3665	22.9429	28.0966	26.7994	34.0749	32.2361	38.4661	33.2851	33.2936	29.4635	31.5027	30.5949	26.1272	34.4002	29.6316	27.85	40.3408	29.3315	29.7872	27.3606	27.602	28.887	30.0991	23.6637	34.0158	32.9823	34.5249	26.1852	30.0134	38.3654	28.8266	31.0806	24.9264	27.6847	32.0774	23.5581	27.4046	27.1143	31.4725	31.5135	28.2072	actinin, alpha 2
ACTN3	31.8703	26.6455	27.0485	31.1157	33.0019	26.4123	25.7485	26.1437	31.5525	34.0115	31.8903	25.321	30.2088	19.6165	24.5495	27.9041	27.6167	29.1488	25.7532	23.3413	27.7571	24.1423	22.3541	24.8675	28.2027	31.669	26.8545	31.6266	25.4534	30.562	28.4612	23.0118	29.3098	23.0525	27.7747	26.1425	24.8801	23.8429	18.7442	33.0694	32.5491	33.9413	30.1772	actinin, alpha 3
ACTN4	994.528	1625.11	1931.23	1675.08	1617.97	708.585	302.317	395.047	473.723	517.85	709.474	552.234	503.726	577.599	545.35	787.605	745.466	501.498	610.976	27.1785	355.01	595.506	264.229	527.431	870.249	584.383	939.258	876.536	732.786	547.798	666.035	864.7	425.441	749.684	332.456	672.866	501.211	803.156	594.789	932.913	493.554	516.916	624.422	actinin, alpha 4
ACTR10	716.628	466.277	839.299	686.537	650.379	715.808	688.112	713.089	548.585	575.686	468.947	754.429	636.348	528.125	630.223	467.264	578.722	629.172	730.718	279.88	664.786	463.71	788.526	626.029	656.288	562.383	706.804	748.869	745.565	624.176	811.035	794.137	758.273	805.729	640.761	743.116	620.812	627.14	520.5	640.244	745.668	733.87	574.237	actin-related protein 10 homolog (S. cerevisiae)
ACTR1A	170.85	122.694	132.28	118.107	150.307	167.279	127.204	125.424	110.377	89.5519	105.252	106.041	92.8449	106.356	66.2942	63.8466	88.1742	129.653	64.1712	93.0023	81.1059	106.893	218.499	159.648	133.199	137.543	113.099	173.998	93.1315	139.259	142.334	131.522	90.8433	153.336	119.088	122.393	117.64	116.522	118.076	78.9607	137.105	125.437	147.699	ARP1 actin-related protein 1 homolog A, centractin alpha (yeast)
ACTR1A	108.797	144.814	181.419	124.361	151.396	117.759	59.0027	73.8193	90.049	77.5132	121.225	74.2196	72.3447	87.4971	59.5748	110.031	100.832	106.727	82.979	73.6342	70.1294	104.838	85.0282	119.561	88.3691	113.056	106	158.233	92.8217	100.178	86.5392	108.016	85.0944	92.6521	85.5848	91.9217	83.7941	115.247	91.729	111.206	80.8264	87.5831	64.8254	ARP1 actin-related protein 1 homolog A, centractin alpha (yeast)
ACTR1A	41.6621	35.4993	28.2045	32.8173	33.4247	33.8037	34.2376	35.5195	39.0667	43.2794	34.0741	42.3541	30.7556	28.2822	27.2472	37.1555	27.9054	35.3999	37.9196	64.9751	39.7188	29.6145	26.1771	33.0165	36.8429	27.0501	29.9634	36.5462	30.0082	45.0594	36.7161	32.2472	36.6917	35.0353	49.594	34.1605	26.5497	32.506	55.9016	20.4944	21.2287	40.0247	117.088	ARP1 actin-related protein 1 homolog A, centractin alpha (yeast)
ACTR1B	149.639	162.658	220.536	248.751	167.749	129.662	87.2604	124.434	131.337	121.338	113.479	173.04	133.626	150.177	132.717	106.359	127.892	89.1525	130.808	62.3591	131.003	143.187	124.706	178.111	151.904	173.665	127.996	129.284	151.894	126.512	92.6276	103.735	146.236	151.197	130.464	127.174	118.253	115.617	119.996	140.134	394.725	361.291	371.525	ARP1 actin-related protein 1 homolog B, centractin beta (yeast)
ACTR2	114.799	135.045	130.528	114.653	139.085	125.036	135.146	154.495	153.391	151.59	84.5294	141.615	140.802	222.487	168.091	130.621	120.699	113.324	120.479	116.706	177.581	128.942	175.972	164.109	191.296	180.385	212.934	115.143	170.027	159.92	277.409	129.258	130.165	249.985	201.044	163.093	225.464	110.239	115.391	166.012	175.952	162.869	101.688	ARP2 actin-related protein 2 homolog (yeast)
ACTR2	1245.42	1191.26	1479.83	1248.68	1364.44	1351.8	1493.23	1760.28	1878.46	1444.68	1509.88	1865.22	1809.37	2054.75	2002.77	1817.9	1484.88	1156.21	1671.72	546.141	1611.23	1673.68	1045.46	1794.5	1621.53	1630.52	2086.1	1802.56	2040.82	1924.98	2627.59	2060.17	1923.79	2076.89	2114.26	1831.42	2391.86	1778.7	1700.77	2169.44	2087.19	2036.02	1255.99	ARP2 actin-related protein 2 homolog (yeast)
ACTR2	721.336	486.481	824.942	826.678	565.906	795.633	739.406	1014.25	1253.16	785.904	760.211	1223.65	1112.76	1154.41	1026	612.236	1011.57	283.358	907.86	860.417	986.461	907.86	714.205	994.235	958.356	947.492	1196.97	684.873	1161.09	1144.91	1448.06	980.919	1088.44	1232.95	1153.62	943.241	1027.4	805.77	940.324	908.345	1301.73	1357.7	764.492	ARP2 actin-related protein 2 homolog (yeast)
ACTR2	18.8261	17.2869	31.2622	19.6711	13.3348	21.3358	21.4426	28.7333	32.1937	29.0515	21.6584	31.1307	22.5309	30.1593	28.0044	25.0206	36.7769	24.2928	42.871	17.7249	45.9026	134.781	48.8064	95.338	81.0075	59.2141	65.0231	37.6298	63.5193	51.0429	72.8199	52.5216	43.2586	32.3874	45.035	60.3009	67.6686	26.2357	90.5333	80.4647	15.6292	18.6881	18.1541	ARP2 actin-related protein 2 homolog (yeast)
ACTR2	5.71003	2.43652	4.31599	5.16259	3.85642	4.89178	6.78078	9.00641	7.93204	6.79916	4.92009	6.26089	5.6112	5.65074	6.86145	5.33743	8.2401	5.49135	8.61223	10.4854	5.30871	4.55331	3.86644	6.06913	9.61875	8.92315	10.7756	6.89217	8.60191	9.09889	13.69	8.4853	10.1938	5.64134	9.0007	8.72361	12.8891	4.78907	10.8904	12.2146	6.01738	4.93774	11.5234	ARP2 actin-related protein 2 homolog (yeast)
ACTR2	115.892	137.697	122.018	106.118	147.142	154.257	161.01	159.039	162.907	157.419	88.8126	128.189	144.109	230.38	183.943	129.392	117.11	127.905	123.98	83.0346	154.588	129.87	179.359	152.531	202.201	196.363	187.481	109.261	174.765	130.053	311.733	121.882	117.236	263.969	181.838	156.335	209.134	110.815	102.525	182.931	145.389	151.954	107.074	ARP2 actin-related protein 2 homolog (yeast)
ACTR2	32.9913	42.8521	30.8351	39.4813	45.2442	51.6497	43.0675	38.1949	37.144	39.1678	27.5894	36.2654	43.4694	63.6421	50.5247	14.2889	32.3382	20.8707	30.5282	58.3351	54.9704	30.2184	58.0319	38.3975	48.4541	40.1042	46.1913	22.1523	42.5321	42.8209	69.0414	25.1267	25.8535	78.995	45.8145	45.9229	47.6034	28.532	21.7932	31.4698	52.2156	54.9404	28.1781	ARP2 actin-related protein 2 homolog (yeast)
ACTR3	1085.13	954.9	1302.12	1139.77	1032.18	1129.21	906.816	1328.03	1412.83	1272.63	1161.01	1525.09	1458.16	1101.34	1441.61	1149.74	1306.94	812.156	1274.7	990.318	930.471	1135.91	1114.3	1701.86	1110.83	1201.69	1445.74	1205.3	1351.17	1067.01	1555.5	1188.88	1231.27	1238.15	1260.92	956.356	1750.16	1142.15	1083.72	1464.96	1409.77	1460.12	1160.63	ARP3 actin-related protein 3 homolog (yeast)
ACTR3	1828.43	1688.31	2173.21	1783.25	2258.25	1822.31	1743.67	2161.39	1752.47	2013.76	1920.68	2432.38	2248.24	2385.07	2182.13	2167.67	2149.56	1573.93	2072.08	1160.38	1626.5	2282.59	2274.79	2827.19	2176.65	2018.44	2356.84	1921.15	2022.06	1825.42	2566.02	1938.01	1939.9	2351.48	2034.37	1917.78	2770.79	1931.54	1785.87	2355.93	2288.23	2451.93	1815.54	ARP3 actin-related protein 3 homolog (yeast)
ACTR3	912.295	956.282	1083.58	894.27	1054.26	873.739	933.049	1161.69	1144.44	978.733	1006.8	1227.8	1104.21	1217.25	1196.28	1263.54	1142.39	1077.02	1144.44	886.305	784.95	1239.68	1112.72	1487.96	1081.02	1004.51	1223.62	1107.76	1146.19	1003.07	1341.99	1122.56	1155.41	1255.06	1103.53	1052.08	1436	1040.53	894.145	1273.42	1179.77	1373.16	1185.62	ARP3 actin-related protein 3 homolog (yeast)
ACTR3B	119.021	96.9331	45	152.705	69.0398	114.851	97.596	64.8176	86.2313	136.914	187.763	94.266	118.624	125.074	104.239	123.395	153.68	98.9363	102.29	74.745	135.002	239.993	48.6558	67.2361	105.264	112.738	52.0556	50.7083	52.9861	67.5631	51.5575	47.6624	62.5734	70.4012	55.9839	54.6974	57.4342	61.0783	69.6062	76.5449	49.8511	49.5181	68.3642	ARP3 actin-related protein 3 homolog B (yeast)
ACTR5	75.2821	77.9335	166.162	104.736	70.501	76.031	63.1868	78.9926	71.6407	55.4551	110.99	75.6624	91.0902	120.163	69.6053	99.18	87.6341	67.6679	77.3415	52.3897	53.3499	148.061	74.7641	61.6067	53.3637	61.5547	56.8127	58.2301	57.336	38.6732	48.7532	60.4299	46.2071	51.0427	54.3835	48.3805	41.041	73.1865	66.4859	56.1365	52.0788	48.7736	53.6989	ARP5 actin-related protein 5 homolog (yeast)
ACTR5	33.0954	32.1074	54.9891	40.2692	29.9086	32.0099	16.1205	27.9152	38.1668	20.5204	48.1069	36.9239	40.4726	54.1877	26.2971	37.7672	37.6046	24.2515	35.9171	27.5991	27.842	53.5513	43.8232	20.5527	24.0008	22.978	25.7234	24.8782	30.3146	24.8175	31.5215	23.6098	19.2775	20.9355	28.0262	20.4796	32.6394	22.7382	33.0498	33.7672	27.8267	28.3622	24.8615	ARP5 actin-related protein 5 homolog (yeast)
ACTR6	255.283	127.642	128.702	120.495	135.301	404.185	298.018	228.398	337.269	229.836	216.529	205.229	285.913	222.614	401.993	181.077	282.779	219.481	219.282	214	282.048	243.863	355.199	212.218	285.307	281.077	263.18	241.267	226.173	282.206	299.464	213.759	331.266	210.36	275.164	232.841	260.066	242.242	246.936	246.143	264.635	256	271.522	ARP6 actin-related protein 6 homolog (yeast)
ACTR6	32.5089	27.5482	26.963	26.628	25.9754	26.3066	29.9878	31.7555	32.0227	30.9919	29.9655	28.4472	34.2229	29.132	28.4017	35.9102	32.7259	26.6319	36.9265	31.929	34.5235	31.4833	28.1871	32.2007	31.0897	25.4394	27.4195	40.8285	38.8899	31.4662	46.8353	36.6391	32.251	30.6406	35.4023	31.3601	43.424	35.3733	42.839	34.6878	17.7254	22.2649	22.0568	ARP6 actin-related protein 6 homolog (yeast)
ACTR8	36.5991	60.8451	48.3999	49.5226	44.9411	27.0938	36.3496	29.7157	47.3509	59.5217	36.2715	57.17	46.6647	56.6213	51.8659	44.0581	43.9777	31.0392	51.7702	39.1478	44.4511	26.4145	36.1131	48.8299	33.82	48.6589	42.4385	37.9655	47.7056	49.019	36.4867	41.5647	48.2862	30.7535	53.283	41.5254	24.5699	47.9684	28.937	31.4114	39.8485	42.6969	36.9378	ARP8 actin-related protein 8 homolog (yeast)
ACTR8	117.786	129.634	130.564	118.544	102.601	98.096	105.623	107.51	98.1896	112.372	103.581	118.379	112.618	117.692	95.2692	119.52	90.8571	98.4149	91.4096	89.0901	98.4665	78.0097	91.5565	98.964	99.8285	93.5121	104.765	96.3969	85.7644	102.428	108.863	100.54	107.587	99.4135	105.614	82.2624	112.342	90.0534	97.5247	98.1384	107.795	114.105	119.317	ARP8 actin-related protein 8 homolog (yeast)
ACTRT2	21.0651	21.8059	21.7114	20.2496	19.9018	18.8567	24.9217	27.2956	24.7601	23.2364	23.0916	20.8905	21.5642	23.0723	20.375	20.3251	20.4295	17.7386	19.1912	38.1149	23.2216	24.3148	35.8064	25.2835	22.0616	23.392	23.0906	18.7914	19.9777	19.8537	24.7518	22.8329	23.9605	26.2692	27.0956	18.6501	18.695	27.868	25.6929	24.6054	19.9394	16.0194	28.6397	actin-related protein T2
ACVR1	105.932	137.847	109.12	96.2916	233.535	169.632	160.839	242.359	116.945	122.133	93.3113	129.265	155.401	129.974	170.894	139.989	153.339	239.534	150.663	75.4442	152.384	288.792	224.703	223.435	179.543	133.619	79.4484	160.034	118.229	110.179	100.113	101.823	107.108	89.8513	167.273	122.009	63.3154	141.325	103.513	74.327	116.577	108.924	86.3425	activin A receptor, type I
ACVR1B	52.346	61.4577	172.848	70.3881	34.4826	68.9687	53.107	120.377	75.3712	88.5457	62.5617	116.722	92.8117	82.3902	69.9077	91.7247	211.512	68.8005	51.4173	147.728	111.39	105.428	90.9646	88.9713	154.14	40.3475	204.696	67.6895	101.021	210.735	131.952	189.107	112.313	95.4618	126.253	87.0373	70.4577	149.608	167.887	183.868	148.76	136.563	108.99	activin A receptor, type IB
ACVR1B	15.83	14.6057	18.6856	20.831	25.0024	17.7643	17.0449	12.841	12.5792	15.0661	18.9492	16.4163	13.5869	19.1017	14.2977	12.0788	23.4968	7.55173	10.235	15.6891	22.7504	17.8986	21.2375	17.0308	17.9612	9.52532	38.3921	28.0694	27.548	38.3308	27.5657	28.8652	37.3518	44.1754	40.8288	39.643	33.1914	35.9111	29.6046	34.9511	28.9798	26.066	28.2762	activin A receptor, type IB
ACVR1B	17.9046	18.5589	19.2906	15.6416	14.237	17.6543	18.2232	16.3076	20.1194	23.5542	21.9229	17.3194	14.9428	14.2223	16.1979	22.3489	18.3266	17.4454	20.1779	55.4583	17.1722	17.8097	17.5918	15.796	22.6302	18.2947	41.5677	44.1231	69.6639	52.4965	40.484	45.6923	150.602	72.9921	62.5628	59.7481	53.6906	38.9556	39.6359	49.3799	92.4952	89.2411	58.9951	activin A receptor, type IB
ACVR1B	30.5378	26.4794	33.259	25.8687	22.0602	22.3785	30.0556	32.928	25.0358	26.9314	25.2199	20.5732	23.5387	22.4431	23.6333	26.0512	21.8829	25.454	23.3624	23.1817	27.5826	30.9819	25.6047	31.274	24.6301	23.4785	26.3329	16.914	22.5673	16.9898	24.3542	20.2509	31.0018	20.9631	26.4544	23.2514	27.5527	25.8796	18.5281	29.7168	24.7812	28.8515	29.5174	activin A receptor, type IB
ACVR1B	15.0742	17.4356	17.4222	11.1973	18.2657	12.197	11.6087	13.9579	14.474	11.764	11.5204	14.8006	10.5623	17.3487	10.0072	16.0592	20.4719	16.1272	14.6454	16.662	23.0012	17.0938	14.4633	25.0733	13.82	11.3709	16.5709	8.70131	7.31612	16.7556	13.4915	7.23405	8.59205	12.7616	11.5262	9.21209	16.8694	8.47209	16.5302	8.48201	22.9652	22.4002	14.714	activin A receptor, type IB
ACVR1B	400.009	336.161	836.153	421.765	204.85	520.284	553.614	918.784	367.852	436.423	734.513	730.894	603.632	634.67	377.846	758.774	888.907	487.609	463.758	36.5407	701.738	880.533	707.714	639.697	656.743	141.78	911.711	699.082	803.343	509.782	696.548	916.307	797.908	644.065	1067.4	690.977	469.797	954.806	982.696	894.388	925.937	795.045	821.054	activin A receptor, type IB
ACVR1C	34.5281	19.4242	18.864	61.3917	12.8996	35.2598	29.7535	32.5442	88.1957	37.4726	43.9321	37.5983	50.4605	62.5416	47.6104	92.9189	69.03	30.9708	59.1066	38.6977	32.3049	27.351	21.0493	121.385	26.5637	55.5293	66.8054	49.0044	74.3543	106.91	80.0503	95.3166	212.578	55.4455	91.0751	144.238	49.776	174.829	79.2201	81.1053	61.9366	52.87	49.2728	activin A receptor, type IC
ACVR1C	12.8088	7.00536	8.2115	15.7332	6.31148	13.734	15.0527	8.84102	22.6466	14.8754	18.2642	14.4395	21.6057	25.4484	13.6583	28.3054	25.4389	13.023	18.6263	9.50058	9.13186	9.507	10.9436	28.3697	9.88867	17.7009	24.1535	16.6392	25.5982	42.603	28.2642	24.995	55.0364	19.1528	31.8461	30.8562	28.5975	55.9184	16.8354	31.6131	11.3595	10.0873	13.8399	activin A receptor, type IC
ACVR2A	228.776	111.392	159.396	124.395	141.985	178.506	196.209	214.08	132.32	148.024	142.424	235.135	170.17	149.292	169.494	173.035	130.737	191.128	224.897	197.514	160.71	134.548	138.627	214.407	197.966	200.657	287.432	260.638	221.548	243.35	276.027	220.767	254.599	201.525	333.234	221.131	329.561	261.898	253.625	264.329	234.049	208.447	239.476	activin A receptor, type IIA
ACVR2A	96.5798	56.4975	108.473	93.6878	60.0198	60.8019	121.309	97.3302	66.0989	63.2486	68.4385	94.4842	78.3108	94.5569	106.068	101.539	83.2863	90.586	114.795	76.8954	73.8235	106.168	52.6558	94.3201	83.9649	75.7402	102.463	90.4651	112.584	147.712	75.6493	103.305	199.076	72.4007	122.998	117.292	100.226	136.109	101.622	90.1649	120.703	123.236	131.771	activin A receptor, type IIA
ACVR2B	38.3665	46.2899	40.3681	42.5378	37.3878	25.2142	31.1631	34.1815	36.7249	26.1963	36.9588	31.3838	29.6604	28.7618	22.8364	47.7621	37.1093	43.4395	36.6643	38.7152	28.7414	28.641	50.2568	33.8159	40.4794	29.1876	34.3239	36.923	29.5179	33.8268	33.316	23.896	46.883	34.9048	36.3389	27.2549	22.1781	41.977	34.0982	31.2338	40.8101	39.0086	34.7377	activin A receptor, type IIB
ACVR2B	99.7155	71.0657	91.3708	86.2958	78.5938	84.6839	73.6695	104.089	86.2145	89.5772	104.836	100.609	114.697	81.8134	85.7222	122.414	87.3357	124.521	104.828	40.2685	87.0087	89.6197	96.08	93.9253	129.685	82.548	92.1858	105.571	91.388	107.09	72.1475	85.4817	101.997	78.4688	98.0208	73.4619	99.6116	106.359	94.1451	82.2199	75.8818	84.3941	92.2625	activin A receptor, type IIB
ACVR2B	23.5174	26.6463	24.064	22.8308	22.5698	14.6114	19.2714	20.6844	20.0212	22.2955	23.2975	20.5962	15.2184	15.5948	18.5307	16.0029	19.1642	18.8515	19.5666	9.07457	24.7362	18.8803	18.789	16.0209	26.6649	16.0377	23.1967	17.3263	12.9187	26.0803	21.7437	14.7396	17.4299	19.6601	20.9314	16.0277	12.4664	18.8698	16.9692	9.43314	19.8666	17.5487	11.9451	activin A receptor, type IIB
ACVRL1	64.8996	69.666	63.8668	67.0611	57.3717	58.3233	59.7964	67.1848	59.0321	62.9904	47.8341	52.2522	53.8536	50.6825	58.5822	56.037	44.9676	66.5827	52.5488	27.9708	58.704	38.0899	52.3303	49.534	56.0854	51.1844	53.9826	53.4408	68.0251	56.0703	54.5827	69.675	73.5886	64.549	62.8548	58.3866	48.4198	73.0034	70.7196	50.3339	59.2382	58.836	66.6226	activin A receptor type II-like 1
ACVRL1	59.5085	38.5544	115.209	47.0222	68.4488	94.704	39.7357	68.519	39.4471	58.0771	85.5512	74.186	62.0217	49.5336	132.115	144.98	78.2476	111.566	73.13	57.3565	70.5833	74.192	39.7432	227.733	39.2917	37.906	196.962	230.631	337.041	236.435	153.681	255.532	164.405	162.33	277.693	203.248	144.554	520.69	437.648	326.674	273.04	223.836	200.502	activin A receptor type II-like 1
ACY1	396.478	419.106	419.226	317.391	254.666	170.832	81.8883	136.5	222.801	236.922	159.175	144.715	110.243	151.371	187.061	55.0783	114.625	45.2698	136.831	67.0291	163.305	86.2185	167.58	209.777	208.207	207.763	194.238	122.166	191.151	172.734	197.529	145.211	109.025	252.778	105.942	178.851	88.6024	107.513	118.97	208.579	145.536	154.996	198.654	aminoacylase 1
ACY1	22.7046	19.8771	29.7763	28.4045	26.5156	25.6874	18.3788	28.594	28.8081	29.4086	25.7321	28.6236	26.0152	29.4246	21.2201	19.8427	23.8596	20.0151	18.1975	27.4687	22.4777	20.9461	23.4905	23.4597	24.151	21.8689	24.7018	20.0395	26.3148	38.1979	27.6575	25.9091	31.8995	30.2359	25.9484	24.5574	29.4872	22.884	29.9323	32.3436	34.8186	41.7299	38.9323	Aminoacylase 1
ACY3	45.5998	36.1609	47.4741	30.9154	40.2401	30.4012	36.9486	48.5078	38.0527	40.2464	44.2462	43.7913	34.33	33.9026	31.1065	38.418	36.4817	30.347	39.4885	38.3359	47.7371	56.9241	23.3465	46.0826	38.6337	40.9625	41.8284	50.2478	39.0419	51.2659	46.7419	40.8595	54.1125	39.5282	45.6122	34.4345	45.9606	38.9695	46.7079	53.7677	40.0306	41.3771	58.8353	aspartoacylase (aminocyclase) 3
ACY3	70.8219	50.8368	56.082	44.428	53.0575	44.934	54.9231	57.7939	59.7861	47.7421	55.1384	49.6838	46.264	55.2541	41.0574	51.3476	46.0637	54.0606	40.592	49.3314	57.1444	52.3277	42.7816	65.259	42.5416	42.6776	52.2706	52.0819	73.8012	46.329	61.6158	52.7814	92.9882	66.6216	59.1009	52.4891	49.9198	41.7236	50.0043	24.0408	61.1269	88.58	81.6533	aspartoacylase (aminocyclase) 3
ACYP1	113.685	100.56	56.7187	77.6584	91.3831	147.698	106.041	67.3078	117.475	109.766	87.336	120.493	124.347	94.3309	150.245	101.681	119.836	69.0209	155.35	45.5424	87.1817	162.796	136.522	83.9973	133.6	70.5653	89.0812	86.0047	96.8007	81.7317	52.3446	84.599	78.6365	103.133	81.5078	78.7288	75.2743	102.975	106.799	118.321	73.6688	81.1447	114.601	acylphosphatase 1, erythrocyte (common) type
ACYP2	95.9789	101.946	85.6891	95.3247	53.631	56.3979	91.8169	60.6683	177.246	59.2712	62.6548	92.9506	87.1975	68.8245	115.83	56.6618	72.8632	35.0162	71.337	104.888	145.989	99.6826	69.7305	99.6605	89.4049	92.1859	134.146	103.249	180.791	125.643	161.226	80.7744	151.382	227.242	123.411	112.334	152.202	83.7755	102.95	119.556	133.798	153.811	209.674	acylphosphatase 2, muscle type
ADA	28.7208	128.516	71.1063	99.9385	145.612	120.219	22.7708	61.1763	56.7923	26.3373	82.133	29.09	67.872	62.2703	95.8892	38.446	32.9081	94.4187	32.6929	25.2237	16.4757	70.9811	440.928	56.7071	37.471	32.4928	49.8823	32.9912	31.5267	30.2171	42.5637	25.9941	25.3592	33.3195	28.4761	46.0258	54.0534	48.3855	34.3651	24.8188	29.9343	41.9148	21.7966	adenosine deaminase
ADA	42.9596	69.3476	50.9837	67.3428	64.3497	66.9743	37.4044	49.0044	47.8472	45.968	62.8826	40.9621	58.2169	56.6642	60.9034	36.7922	33.3468	46.4718	33.5798	45.2832	15.5325	33.4482	253.008	27.7813	36.928	42.4525	54.0417	41.3702	36.9745	47.5979	61.4734	41.4886	50.7881	44.3502	48.7353	42.205	60.7651	50.454	43.8574	46.8783	60.0897	62.3469	43.8751	adenosine deaminase
ADAD1	8.73232	6.7419	7.60693	6.80961	6.91077	5.80564	7.25373	5.33989	5.84259	6.34158	7.71873	3.87608	7.47177	6.21326	4.68372	4.0438	6.25514	5.65469	8.61183	4.79487	5.40577	8.68107	3.82546	7.06351	8.36944	7.50696	36.4992	40.4322	47.1893	37.3073	43.7198	48.805	55.8171	49.7567	53.9402	33.5288	55.9575	38.3955	26.5918	37.7874	8.69302	7.34563	12.8146	adenosine deaminase domain containing 1 (testis-specific)
ADAD1	14.0831	12.3428	10.6379	13.7872	13.4798	12.9386	16.8074	13.0462	10.757	13.2754	9.14814	12.0098	17.6864	19.5014	9.86828	18.5928	10.4725	19.5737	11.4786	13.5941	7.70785	12.6919	10.1175	13.8452	13.3117	10.2382	11.5555	11.8326	13.8161	12.89	12.3231	13.195	16.9737	11.3234	10.1653	13.7008	16.4494	15.8695	15.8391	8.42527	10.9532	10.5518	26.0231	Adenosine deaminase domain containing 1 (testis-specific)
ADAD2	69.2922	62.7495	64.4141	65.9478	53.8378	15.1195	11.1291	65.5094	60.5021	47.5776	18.3597	52.4761	22.1943	63.5809	44.7916	78.7752	50.9826	55.507	60.4555	18.3995	74.7641	54.6772	61.8772	69.5607	59.1407	62.7193	29.6953	14.0422	69.6316	14.8247	20.6673	57.0488	69.9007	82.8103	17.3315	61.5728	20.5006	22.0459	20.3166	16.6209	118.729	104.567	151.169	adenosine deaminase domain containing 2
ADAL	109.755	97.4081	153.133	115.982	69.3786	96.6224	58.6395	80.6501	73.9214	68.1171	72.8626	61.7847	63.3343	120.348	44.5205	91.6737	86.3027	60.1972	77.6785	24.2371	69.4372	77.8753	63.584	89.27	56.7194	49.6441	79.7646	72.5466	67.1804	83.1934	89.2328	101.457	102.472	82.3382	107.685	74.1023	74.8815	74.048	16.3497	77.8705	48.9626	44.0525	38.7387	adenosine deaminase-like
ADAL	28.2868	27.0622	25.3664	25.5352	28.3126	26.4835	24.7309	23.7389	18.5827	30.2598	29.1243	25.7482	23.1582	23.3231	25.0307	24.8178	24.9426	26.219	30.8202	29.2827	25.1077	23.7364	30.3021	23.2119	27.351	29.1942	26.8446	26.9657	25.7731	23.9026	28.2876	29.0642	25.8299	24.045	33.191	21.3036	32.5106	18.097	20.7613	20.8634	20.9398	21.1383	27.4025	adenosine deaminase-like
ADAM10	36.0424	75.2202	32.2696	29.8276	76.7942	66.8182	104.932	95.3847	99.6021	60.4557	46.0572	68.9697	83.2142	58.0487	94.0821	47.6447	80.9012	40.2667	56.0498	90.981	85.2371	65.9136	149.782	95.7055	133.643	93.6043	69.2449	52.8572	85.6347	86.7058	102.874	55.2678	83.9399	83.1299	92.7298	77.7702	66.0167	53.9307	45.0365	66.3551	122.511	95.7959	44.5586	ADAM metallopeptidase domain 10
ADAM10	69.6479	102.053	48.8972	38.0687	118.712	146.933	299.035	229.53	229.282	156.36	94.0479	179.03	199.389	131.961	228.412	104.521	186.155	86.31	136.211	253.675	170.136	121.864	263.778	159.333	276.41	189.65	240.069	151.689	212.335	212.6	283.549	150.771	195.681	181.391	246.935	176.611	255.438	134.312	164.545	142.161	242.019	185.708	93.4286	ADAM metallopeptidase domain 10
ADAM11	55.4065	52.5013	99.3753	79.9748	45.4139	48.654	42.6797	50.3806	52.0174	42.1147	44.7215	58.8616	59.6634	52.6048	47.5616	53.2386	43.9306	33.853	46.6345	90.2737	46.7077	52.6946	62.2668	60.003	37.2828	44.136	41.4701	38.186	53.4842	48.3051	43.1039	45.0666	50.7602	53.324	44.318	38.1967	57.4629	39.3361	39.7267	40.0883	45.8504	40.4842	49.4121	ADAM metallopeptidase domain 11
ADAM11	21.2421	23.115	21.684	26.123	21.2141	25.9964	26.6513	22.1718	24.0756	25.5883	20.5712	22.9295	19.9399	23.56	25.1353	26.4337	24.0276	26.7429	21.8808	29.8582	29.2153	26.5544	25.1877	28.2699	21.8791	30.4669	33.6502	31.013	32.1404	25.3727	36.1236	35.8152	41.8724	29.7497	27.5194	25.0079	28.8748	23.8512	24.1533	30.6396	53.6118	49.7916	71.9894	ADAM metallopeptidase domain 11
ADAM12	43.1832	57.1219	32.1707	34.1231	63.2076	44.2748	39.7657	108.945	40.2712	25.5672	53.598	55.9066	42.4373	30.7139	16.8461	35.5993	53.6202	51.7146	62.2264	33.3974	28.1783	25.9069	55.2797	49.5044	85.5734	46.4127	19.6489	21.1312	19.9798	18.1755	25.2023	20.9458	22.6973	22.7717	26.2524	19.2506	25.0759	20.8184	18.8053	21.6758	13.0814	14.5938	13.8121	ADAM metallopeptidase domain 12
ADAM12	56.4575	44.2281	39.4198	30.294	41.5384	35.6412	39.3349	50.1564	47.8071	39.3665	44.4864	39.2674	35.4346	34.2102	37.5307	41.6667	36.3768	53.1602	47.7053	54.5459	61.4471	51.1267	44.2135	62.5462	48.0815	43.4289	48.6487	55.2056	43.7642	39.8805	60.6689	69.4261	36.4056	38.0504	48.1812	51.027	72.1989	45.261	46.5861	44.5915	37.6085	53.6653	86.7783	ADAM metallopeptidase domain 12
ADAM12	37.5161	27.1413	34.9344	29.2606	18.6485	21.4992	20.4277	28.3935	34.5661	28.9064	24.6077	24.2216	29.4383	28.5428	20.8342	30.6844	21.8721	34.0008	30.5474	26.2691	23.606	26.5935	23.818	32.3889	23.7936	24.5625	16.1736	21.6091	28.3105	29.6275	34.1338	24.2645	30.4066	30.8813	28.7121	23.0386	34.5487	21.9583	27.9433	31.0225	30.4084	27.9771	40.4917	ADAM metallopeptidase domain 12
ADAM15	170.623	173.518	154.214	135.336	127.402	98.4706	87.7504	118.327	107.245	90.2166	134.263	81.6623	99.6191	189.759	78.6554	132.242	89.8095	110.266	85.759	83.7736	87.5191	79.8048	68.6599	94.8584	74.7121	82.0588	35.3708	23.2016	25.8521	28.9066	18.2026	24.1287	24.4289	24.89	23.59	21.5024	38.8263	24.4504	29.222	22.3106	22.4131	21.1336	30.2331	ADAM metallopeptidase domain 15
ADAM15	328.341	510.464	336.994	336.818	422.513	261.812	289.433	307.619	245.018	256.587	337.201	75.7392	231.352	187.534	260.021	352.142	252.239	264.585	265.593	75.397	314.77	194.763	192.023	278.023	322.376	238.183	207.835	222.316	226.933	244.81	242.946	232.924	205.275	273.143	239.872	253.837	267.219	250.325	232.898	217.366	292.405	338.804	304.448	ADAM metallopeptidase domain 15
ADAM17	81.8891	69.1591	67.1578	70.4787	57.0495	108.621	60.0026	109.037	82.8636	65.7566	50.6799	88.7813	88.0525	112.193	71.0605	93.6771	120.328	95.349	85.7125	284.073	266.349	305.686	300.947	224.746	340.917	226.484	69.5364	71.5539	61.7368	79.6312	92.4124	102.483	66.6761	74.5529	80.2222	103.286	110.777	80.6181	104.135	109.974	77.8197	83.2376	108.924	ADAM metallopeptidase domain 17
ADAM17	76.9294	80.2669	92.202	73.8744	68.7918	64.6071	70.2569	80.8724	67.0584	62.4772	63.0054	60.6774	21.3651	75.8894	49.0149	62.886	60.5712	53.986	63.8483	20.6936	68.2026	57.4737	66.9914	68.1137	59.5561	57.1739	56.0513	70.5725	66.5378	62.4429	83.359	75.8216	76.2466	69.9662	71.9538	72.4314	96.4029	58.9873	63.5358	70.1065	61.9298	56.4363	58.659	ADAM metallopeptidase domain 17
ADAM17	121.569	132.306	142.616	158.494	167.164	188.136	135.282	207.06	154.27	117.532	86.8828	112.062	155.35	175.448	136.021	161.538	182.547	164.81	151.967	10.4532	239.908	171.168	272.577	145.273	248.766	150.769	102.548	81.388	92.6561	103.027	131.612	123.034	106.28	122.932	125.224	132.222	176.943	106.669	131.621	120.651	136.414	162.78	144.794	ADAM metallopeptidase domain 17
ADAM17	15.2582	10.7346	11.236	13.5122	15.8664	13.539	15.9366	15.6646	14.652	13.2788	15.1234	11.8565	16.8525	14.7407	8.58652	19.881	12.6878	15.6528	14.3186	12.6321	16.9475	15.0883	14.8401	14.6545	8.50981	9.53962	14.0746	24.9271	11.7544	10.5563	17.7386	12.6182	11.1812	17.5895	14.6562	10.3022	21.1941	13.7536	8.53476	9.09965	12.5733	12.4081	12.324	ADAM metallopeptidase domain 17
ADAM18	29.6795	27.1178	24.5599	22.952	25.5554	21.0859	29.0997	33.9173	28.5784	27.5963	23.8313	28.0817	22.7552	20.1667	20.852	32.624	23.418	32.1045	21.7559	38.7098	22.8056	30.8341	28.6055	25.5908	19.164	20.1054	20.5139	24.9654	17.3767	20.9118	19.0927	23.6099	31.0681	21.6924	18.1615	20.5053	24.726	22.2554	25.6989	18.547	20.1354	23.0336	25.5407	ADAM metallopeptidase domain 18
ADAM18	7.11478	4.40672	5.18533	4.00025	3.19049	2.90036	5.90486	5.47299	7.92513	4.30501	5.8065	6.28034	4.20734	4.53752	5.21182	9.161	5.84155	5.02841	6.45943	7.81527	3.99831	4.37645	6.08585	4.47853	8.09952	4.25502	6.26703	7.32888	3.25657	4.5914	7.50989	6.9623	7.54453	5.69346	8.8188	4.04774	8.62439	4.84868	3.28094	4.78613	4.74618	2.1763	5.94414	ADAM metallopeptidase domain 18
ADAM19	206.058	91.458	155.251	119.577	138.305	151.933	41.8565	183.812	94.0847	163.061	81.6891	111.164	125.008	56.2747	37.8969	124.539	100.065	113.273	222.842	113.285	59.2285	82.8291	122.643	109.292	299.841	69.1116	82.5166	137.233	55.6429	102.58	136.948	111.659	46.8119	89.1232	85.021	92.7717	92.6816	115.923	149.061	85.7971	100.543	107.67	51.9457	ADAM metallopeptidase domain 19 (meltrin beta)
ADAM19	29.1797	26.7841	30.6201	22.9362	30.5257	27.0075	25.3079	26.9427	29.856	27.6762	29.8872	24.0011	26.4796	23.6376	27.7138	26.099	23.1207	22.1873	35.1524	32.8489	21.9812	29.1886	24.7363	27.7647	23.3619	25.8016	30.7216	26.6093	30.7488	25.0541	29.0878	26.0978	22.6549	26.8927	37.4644	23.4024	29.7333	21.494	28.4839	28.9745	26.9564	27.8759	26.2307	ADAM metallopeptidase domain 19 (meltrin beta)
ADAM2	8.32964	9.89261	13.6742	20.1995	12.1305	17.1335	17.0584	13.1797	11.5687	16.4334	10.3082	11.6945	12.8566	11.5562	17.0916	14.0472	10.9636	8.11821	9.47329	16.1567	15.8749	13.724	11.4632	33.7802	9.33355	14.215	11.0225	11.2123	11.3391	19.1851	18.7439	13.2753	13.0067	14.3887	13.399	15.0581	12.6967	14.5268	27.4736	14.1039	11.8865	12.6173	18.9973	ADAM metallopeptidase domain 2
ADAM20	24.5264	21.6177	26.8812	26.9244	23.4348	25.5828	27.0706	27.3223	26.104	28.1136	24.1488	23.9912	28.4883	23.45	20.2383	21.5111	23.1363	24.3018	25.316	24.6743	26.2854	18.9697	16.8337	22.6872	25.9698	22.6424	27.9695	24.6425	19.528	24.5763	31.1994	23.7568	26.253	26.2134	30.5341	21.4321	27.5652	20.6919	30.2952	25.3359	30.215	28.2786	40.0269	ADAM metallopeptidase domain 20
ADAM20	11.133	10.1284	13.4268	11.9615	11.6795	10.5791	13.5331	9.64831	11.7138	15.9396	10.3533	9.19058	8.33794	12.4679	9.84229	11.424	8.84015	11.4656	10.415	43.9991	24.5041	18.9075	25.6036	24.346	18.4425	15.8981	9.35968	15.8453	8.94402	10.2084	18.6098	16.8133	12.5658	12.2766	11.274	11.4716	18.1308	10.6178	10.1251	12.1702	23.2077	31.1469	30.4072	ADAM metallopeptidase domain 20
ADAM21	10.6599	11.1369	14.8561	10.4435	13.2591	11.3444	13.5099	18.7479	18.4063	14.0551	12.9589	17.3581	13.0617	9.51594	11.5818	15.1583	17.1236	11.7479	13.6386	52.1651	42.9558	29.0068	38.774	43.0095	37.8904	31.7554	13.4948	13.7255	7.87605	10.9377	14.7844	8.98974	10.0241	12.275	11.9706	8.44939	12.9739	14.2656	11.1456	17.2492	10.5023	15.1378	9.86165	ADAM metallopeptidase domain 21
ADAM22	12.2248	9.12973	10.5644	8.81199	8.36188	11.633	15.6527	9.23834	14.184	13.6314	13.1017	8.86086	8.64826	12.2432	10.5768	12.2673	13.5105	7.18188	8.65169	27.7519	7.68071	12.5762	14.0773	16.5013	12.5872	11.7369	20.4929	11.4446	14.5772	10.6991	24.7903	15.0623	11.8257	18.5129	14.737	9.93162	17.2803	10.0041	9.42114	15.8505	6.97181	4.95303	3.85363	ADAM metallopeptidase domain 22
ADAM22	16.2854	11.5181	14.0561	15.7048	11.8284	12.6823	19.4618	15.5706	17.7628	16.7474	17.7023	16.2273	14.2962	17.2003	11.7692	25.8613	16.5295	18.0684	16.9237	31.1511	17.5672	12.5318	14.092	14.6034	17.4348	14.9055	14.1657	13.8837	14.5319	14.744	11.7119	14.2803	22.6086	16.6747	11.9169	11.7822	27.5723	15.103	14.4155	14.4743	20.9249	22.0771	23.5779	ADAM metallopeptidase domain 22
ADAM22	31.5496	26.5582	30.5446	34.3567	30.8237	23.3044	33.0228	34.6568	29.8159	24.0963	29.4995	28.4166	33.1492	29.379	30.2031	31.5513	31.1227	24.1968	29.6706	32.0705	30.3462	31.1872	29.8289	33.4674	31.814	28.2743	40.8155	31.9891	29.6836	30.4259	34.8796	34.6063	32.0547	40.854	29.0524	30.4187	29.9733	23.4502	23.3545	22.738	31.2895	29.6434	30.5773	ADAM metallopeptidase domain 22
ADAM22	35.1899	40.2275	36.6781	40.1065	28.9982	30.6862	35.2892	39.603	38.2818	35.9799	30.3464	29.4508	35.4662	37.2197	29.1747	42.8073	32.6824	41.6932	39.0697	37.5518	29.1524	32.7648	37.9334	40.7456	33.7779	30.6886	32.5442	32.283	33.1853	41.6446	37.71	35.7981	36.3779	35.4962	30.5143	29.4248	32.3452	30.5665	25.7122	25.2453	30.783	36.7815	25.9389	ADAM metallopeptidase domain 22
ADAM22	15.2701	19.1373	12.3233	13.6509	14.5449	11.7376	17.0325	18.7686	11.6225	15.8727	21.9069	11.3555	12.1894	16.1075	10.4785	16.3089	14.3434	18.0431	18.8282	32.776	15.298	26.463	21.0958	23.0973	21.2958	23.7052	12.7019	9.93123	13.621	14.5791	21.9265	16.8759	14.187	11.5706	26.524	11.9891	24.7577	16.8544	32.0678	10.4034	26.1966	28.9541	27.0595	ADAM metallopeptidase domain 22
ADAM22	50.7203	35.337	56.3447	115.772	17.2479	30.1275	59.9374	47.9419	28.9286	45.5515	32.5948	6.75345	49.0606	74.9374	22.5034	54.5499	31.7665	39.3539	15.1208	25.6468	38.8456	29.038	18.5215	39.806	12.5185	25.7299	54.0435	32.1858	21.1023	66.9144	47.4617	74.885	107.194	30.0418	77.3192	63.8393	12.8689	46.6427	33.099	92.0978	49.5563	26.2363	52.2055	ADAM metallopeptidase domain 22
ADAM22	23.3903	28.4495	26.9149	28.4126	24.0951	22.8616	25.4345	30.0804	29.7084	25.9047	26.1989	24.442	24.9891	25.675	23.2976	29.8346	25.2537	29.6671	26.8536	27.9748	21.6215	35.231	26.1088	26.7654	24.2264	19.5398	25.217	21.6604	17.601	30.2598	22.633	20.7318	24.8357	21.8977	24.3199	20.6972	20.0021	24.6517	23.0967	18.2193	25.579	27.542	27.122	ADAM metallopeptidase domain 22
ADAM22	1.05661	1.20655	1.65559	1.21263	0.884619	2.48906	2.56938	2.67796	1.31914	0.511606	1.43107	1.94792	1.27244	2.12087	1.68688	1.46611	1.61413	1.7798	1.46602	29.4813	21.943	27.4973	20.5434	25.5934	21.9563	22.7432	9.49609	6.68239	4.73614	7.18085	8.66864	4.74656	8.06644	5.57633	6.96923	3.1213	5.70248	6.19969	5.76017	10.2274	15.1062	11.7457	9.83658	ADAM metallopeptidase domain 22
ADAM23	37.3914	41.5042	32.2167	34.2245	40.7839	30.1351	39.9053	40.4369	39.5568	41.7249	40.7492	39.7199	35.4127	33.224	35.1668	40.7472	37.9383	40.0205	32.1696	34.0398	26.0544	31.0832	26.9123	31.4685	38.8297	28.3495	42.0256	37.4055	32.9038	28.6119	41.0035	33.8478	32.5137	34.8835	36.9776	33.878	35.5896	29.1173	28.5549	30.7659	38.4472	45.4555	33.6851	ADAM metallopeptidase domain 23
ADAM23	8.77284	8.56469	8.45703	4.79339	9.00083	9.28768	11.7527	8.33197	8.95791	9.27916	7.55432	11.1897	6.34569	7.04696	4.6713	12.8031	6.39933	16.3319	10.9944	10.4225	6.42665	7.14729	7.70808	9.24864	5.90408	7.92726	5.21235	8.13124	6.42638	7.68162	8.39808	9.21507	8.80799	11.2883	6.75281	8.92167	8.84616	11.5592	7.06005	11.2956	9.91449	9.89245	14.7574	ADAM metallopeptidase domain 23
ADAM23	4.58834	4.33592	6.45241	2.44365	3.50824	7.66993	5.70079	5.90288	5.34678	6.32101	4.44476	5.68981	4.34825	3.96242	3.33647	5.99413	4.17696	13.2081	5.69626	54.5458	36.8845	33.4331	30.3227	41.543	35.4968	35.7613	14.0075	12.1932	14.952	6.59627	9.03349	11.6992	17.4334	17.8022	13.1116	11.6181	16.9601	13.9851	17.0116	11.5756	14.3461	16.9941	17.5498	ADAM metallopeptidase domain 23
ADAM28	23.4296	23.2919	54.1855	22.8607	84.7465	27.5191	22.2418	45.1563	19.5504	30.309	21.5845	28.2588	17.0567	14.1842	35.4946	14.7051	15.6039	31.1707	34.9589	35.7695	40.3925	21.7597	34.2934	126.276	55.1122	29.1027	107.255	46.313	157.102	110.63	122.908	62.5186	55.5274	113.843	89.4674	94.0442	111.788	96.6231	174.42	112.614	103.244	122.104	53.4751	ADAM metallopeptidase domain 28
ADAM28	22.2712	21.5631	26.4887	15.3897	20.5854	14.2589	22.3523	22.3426	18.0306	23.5747	20.5681	20.0245	18.5629	16.2161	23.4274	22.8136	17.1995	25.9482	33.0585	28.0042	20.0975	19.9356	28.7448	35.9003	29.8794	17.1591	111.476	45.6401	82.0173	68.8658	109.751	51.6159	30.4245	75.2666	56.3029	92.9002	38.5412	80.9319	128.388	84.1041	22.5694	29.981	28.7622	ADAM metallopeptidase domain 28
ADAM28	111.734	64.5437	98.9008	73.2066	86.6721	65.2642	70.3763	99.2256	92.0033	94.0996	82.5472	76.0418	71.628	75.3389	63.3757	117.894	70.9494	103.102	99.1453	75.0069	90.6257	72.5712	80.8863	94.8696	74.0053	63.6909	112.277	117.896	104.117	91.4847	153.879	116.015	98.7663	119.554	104.512	98.0208	109.067	76.598	95.7208	95.3154	100.696	96.2571	109.933	ADAM metallopeptidase domain 28
ADAM28	18.4622	13.5589	12.8117	12.6323	12.8486	14.0769	14.4034	17.2734	15.2634	15.4399	19.8179	13.4964	14.8866	17.5149	18.1924	21.0838	17.1308	22.0711	20.1705	20.2633	13.9861	17.9628	18.8576	18.0013	16.9957	19.3905	19.7556	20.5179	18.1145	20.194	24.192	21.6152	21.2253	20.2165	20.8125	17.3448	20.7077	18.0171	18.7797	14.974	15.1613	16.9132	20.5592	ADAM metallopeptidase domain 28
ADAM29	7.18473	4.94165	5.45282	6.81426	4.65079	5.9781	7.11837	4.60902	5.82535	8.27228	5.52374	6.40519	6.55227	5.19467	5.54311	2.38063	4.03397	3.70306	5.92353	19.442	5.71933	5.19231	3.33675	4.93746	6.13105	4.26586	6.86601	4.05446	3.14121	7.23633	6.00453	4.35534	6.97734	5.23285	2.73581	3.95984	3.74858	4.09303	3.86979	3.36994	6.78611	5.52281	10.875	ADAM metallopeptidase domain 29
ADAM30	22.6031	20.9971	28.0613	22.766	25.7014	22.3263	19.3743	27.2674	22.5307	26.7786	25.2674	21.3182	23.1011	28.5219	20.3561	19.0617	23.834	11.6869	16.0546	22.129	26.6074	19.9682	20.3478	21.7458	21.2442	21.4309	30.6295	20.2104	28.5189	28.4476	26.0774	19.3427	28.9319	25.3514	24.2245	25.485	19.0051	21.9495	34.2591	26.8229	22.1101	22.5936	27.3518	ADAM metallopeptidase domain 30
ADAM30	1.67551	2.07746	1.60054	1.98713	2.81231	4.13596	2.95516	3.26008	2.35918	2.71071	2.98975	2.93298	2.02491	2.46767	4.08284	2.41777	1.32139	5.2557	2.5874	1.41407	2.45071	3.16476	5.53383	2.0665	1.62374	2.73681	5.52055	1.89753	1.9876	5.78052	1.9288	4.24982	3.62949	3.79442	2.4862	3.99264	5.63163	3.29289	3.73708	2.045	3.03987	2.67468	7.96774	ADAM metallopeptidase domain 30
ADAM32	28.1345	20.4033	26.2117	25.9221	14.7864	18.4805	33.0818	21.4477	22.3004	24.5553	29.8263	38.6033	35.9441	25.5108	19.1253	21.9708	21.2223	19.338	22.9453	19.3268	15.6186	17.1074	19.2949	18.0039	30.5166	25.8638	16.4229	22.0049	17.15	12.7309	17.0036	18.0507	22.2331	17.0702	17.1589	25.1896	21.776	20.137	16.3608	20.538	20.0471	16.1394	24.117	ADAM metallopeptidase domain 32
ADAM33	22.5211	22.2358	42.576	28.09	29.383	31.7868	20.1552	19.6764	15.593	28.9837	21.2721	21.611	28.1764	26.5702	23.755	26.9327	20.3391	110.471	29.1222	23.3954	21.257	23.4047	22.06	22.207	21.331	17.9386	41.5249	85.5926	38.4147	38.3284	26.7855	66.2058	28.6242	27.8971	30.3479	28.9426	36.3074	36.9119	58.2043	57.5178	23.9918	21.1582	33.6945	ADAM metallopeptidase domain 33
ADAM33	118.065	146.717	358.056	157.176	102.588	134.104	79.2022	127.018	98.5283	79.0656	98.4486	121.232	113.969	139.646	102.264	173.284	179.094	307.776	209.002	58.9208	52.004	75.7499	34.075	72.7577	57.9549	46.8142	145.939	197.92	124.235	69.4132	121.343	235.092	120.263	112.838	146.734	112.579	139.841	115.365	189.25	163.337	60.6674	69.2206	66.5339	ADAM metallopeptidase domain 33
ADAM3A	10.0167	10.8874	11.8272	16.7811	14.3676	9.39827	8.33607	10.8753	9.8109	9.6404	6.29227	11.6863	10.2792	9.49782	6.35559	5.67933	7.17033	6.02117	7.28896	9.4683	6.52506	4.19148	9.25885	11.4076	8.16842	11.4551	10.1107	9.70286	11.013	13.2526	9.22564	10.2216	14.6766	10.9974	9.95072	11.2147	11.6183	9.80918	9.42429	12.1627	4.95117	8.10579	13.5131	ADAM metallopeptidase domain 3A (cyritestin 1)
ADAM5P	14.4819	11.4218	13.9525	10.7923	12.9595	9.32591	5.28036	10.3005	9.68781	12.1533	6.82382	7.39571	10.3141	10.7804	7.28934	6.83368	6.76533	7.14817	7.14312	8.65333	9.67481	14.6713	9.11465	7.50925	5.57693	10.7773	5.50016	11.1208	8.2813	13.6828	9.44086	7.55411	12.0523	8.38563	13.9451	8.84627	19.6956	11.7092	9.02209	11.1355	14.7128	17.6281	21.1522	ADAM metallopeptidase domain 5 pseudogene
ADAM5P	15.445	10.9995	13.175	10.8088	9.84018	9.08284	8.49092	13.7124	12.4245	12.123	14.5999	13.4548	9.61039	11.1248	8.56427	8.54169	9.43708	9.54607	12.2896	15.8833	11.7774	8.07261	11.9904	14.4618	6.39452	9.92664	6.93436	17.8761	10.9263	10.7177	17.9087	14.1625	12.7825	13.6337	8.4606	6.96035	13.7714	8.44257	9.1723	14.3881	11.7035	14.2197	5.09927	ADAM metallopeptidase domain 5 pseudogene
ADAM6	60.3619	32.6682	45.5951	40.459	29.6294	52.8699	46.6988	58.8293	52.1906	44.3031	53.3922	11.598	51.135	13.8775	39.6145	62.8525	34.0927	48.9069	50.5387	16.5337	54.1931	45.0786	75.0334	60.4321	16.0199	47.9755	21.4969	17.8387	19.7201	18.5891	21.4639	16.3759	15.3214	23.5606	19.8044	12.8792	27.3817	15.3627	16.3897	22.7388	13.0242	11.1031	24.1966	ADAM metallopeptidase domain 6
ADAM7	15.8646	14.4477	10.6359	10.5991	12.9681	13.1135	13.3433	16.4338	19.8001	13.1099	15.4534	10.1974	14.3007	15.9358	14.0386	17.3552	15.4571	14.2491	14.2289	13.0635	15.1951	11.4265	20.792	12.3104	12.9565	11.5753	14.3593	15.6094	11.115	17.071	14.3143	14.5661	11.9177	11.0323	14.3468	10.1773	15.0947	10.428	15.3052	15.394	14.8412	15.2945	17.781	ADAM metallopeptidase domain 7
ADAM7	10.4314	10.5618	15.4259	18.2679	11.93	10.2871	8.67096	10.1027	10.2519	9.58759	13.4373	11.9229	9.68509	8.68042	7.20345	8.49224	9.69542	9.83581	8.92221	7.17449	12.3318	14.7261	8.69215	6.91521	6.35149	5.86302	21.7792	7.28366	7.52264	22.4307	12.17	6.0685	15.7043	9.22966	13.1554	12.4997	6.27832	9.52411	8.99769	12.3659	11.1118	11.0278	11.2878	ADAM metallopeptidase domain 7
ADAM7	23.2995	25.0401	28.2457	22.1991	19.885	21.6798	20.1556	22.8806	22.7448	21.8954	22.1409	20.4927	18.2473	19.4638	14.3052	24.9851	17.2968	11.9908	29.2325	83.107	25.4437	19.6078	21.3381	26.483	19.6121	28.8675	24.2726	20.3278	20.5196	21.4518	24.6951	17.67	22.0442	21.398	27.6252	20.2806	15.4794	25.4045	22.2848	18.6459	21.3151	22.1461	25.5117	ADAM metallopeptidase domain 7
ADAM8	20.8168	22.1257	15.5585	19.5661	22.9798	16.1075	11.685	14.9982	22.2068	18.5592	14.683	16.4466	14.7957	17.0749	21.1844	18.2373	15.1108	23.4534	13.3937	12.7139	19.5186	17.3051	16.264	15.8115	12.4055	14.1216	17.7098	17.2682	14.721	15.1687	17.9184	13.9984	17.9209	24.1805	16.7856	21.258	23.1839	10.5232	16.6403	15.1502	16.4158	20.333	29.0557	ADAM metallopeptidase domain 8
ADAM8	59.9752	123.248	59.6652	66.671	253.42	141.031	42.0223	187.176	38.5497	67.0499	112.063	102.066	68.4239	47.8735	62.2497	80.2473	102.289	142.94	86.547	61.7979	411.316	104.74	970.377	344.748	356.621	68.74	83.1586	38.1976	50.1473	67.9915	93.8747	38.5004	36.6398	65.3516	68.8335	83.3061	108.669	97.4569	89.3712	68.5501	57.2209	49.2593	46.7759	ADAM metallopeptidase domain 8
ADAM9	649.721	907.076	351.434	633.499	1813.58	394.657	1135.33	844.173	627.594	773.951	556.2	779.133	598.172	643.215	957.525	488.474	408.779	498.748	767.288	321.816	417.018	687.252	822.369	837.589	997.873	721.013	375.056	490.832	554.651	286.615	487.895	603.654	779.7	467.884	503.939	449.348	489.932	441.515	223.622	364.96	561.677	696.102	499.254	ADAM metallopeptidase domain 9 (meltrin gamma)
ADAM9	77.7471	93.9463	45.0547	68.9741	312.45	64.8315	144.812	142.158	83.9861	109.728	74.0309	98.8535	79.9906	74.7212	104.366	46.284	57.5226	27.6174	65.4669	90.0192	95.6011	88.5731	154.681	122.842	157.449	131.455	64.4719	58.2084	97.0105	71.3768	79.2104	50.5677	66.6853	76.9241	86.5446	70.1074	86.0485	51.2684	50.9894	50.8906	116.016	96.494	32.7716	ADAM metallopeptidase domain 9 (meltrin gamma)
ADAM9	24.7334	25.3617	17.1471	17.4732	27.1899	17.9681	24.6632	25.6435	22.2446	25.37	25.8976	22.5027	19.8757	23.9145	21.8996	32.6036	21.696	19.0375	24.6915	24.3802	26.0171	19.5162	24.1457	21.693	26.1983	19.4098	16.1119	21.3025	15.7697	13.6274	22.8229	18.8526	18.8364	18.699	17.6338	12.4972	30.3452	16.6453	18.3556	18.3827	17.2117	16.8994	17.6384	ADAM metallopeptidase domain 9 (meltrin gamma)
ADAMDEC1	190.841	17.882	328.767	142.634	125.316	243.958	492.308	119.596	178.628	224.912	124.438	373.817	236.19	134.313	184.199	191.252	37.4532	54.7406	85.0416	149.267	419.881	120.229	50.0374	1198.6	46.7533	246.967	1430.91	1273.74	2857.24	1295.49	1317.73	655.722	1738.94	2668.42	1903.27	2469.65	1612.09	1040.65	1425.87	594.755	2715.92	2362.33	2084.62	ADAM-like, decysin 1
ADAMTS1	53.1784	160.03	205.608	78.4617	188.078	448.894	45.4616	565.44	67.7865	60.6727	93.6318	75.0035	84.1097	47.3073	53.3778	87.0859	95.0654	1320.55	188.315	154.04	37.6586	104.762	37.408	275.282	104.153	122.462	110.427	519.831	221.916	289.264	110.583	428.9	87.0984	278.71	474.654	253.252	93.2596	278.751	173.684	163.64	52.4637	43.0533	26.2271	ADAM metallopeptidase with thrombospondin type 1 motif, 1
ADAMTS1	25.6187	26.9278	30.4768	25.1209	32.0342	43.4704	23.6787	55.1526	27.8272	28.7673	27.3894	26.1175	23.8448	24.7571	21.8339	22.4837	26.9132	37.2888	28.8577	28.5917	22.3208	29.305	22.9664	32.279	27.3844	31.5939	42.1617	40.688	41.0124	37.3871	28.2754	51.128	26.6079	41.4515	59.9278	33.1273	51.6704	27.2955	38.6011	31.251	32.7107	29.5603	32.5835	ADAM metallopeptidase with thrombospondin type 1 motif, 1
ADAMTS10	91.9408	102.349	134.768	119.726	99.1123	82.5328	73.039	91.1361	70.5836	80.0667	78.2793	72.1911	74.6251	80.4829	61.1005	75.7779	76.7487	87.1795	81.5486	181.879	80.4336	75.537	71.4339	86.0306	71.5708	73.3475	106.69	80.3168	74.3923	95.9343	92.2002	84.3572	98.4641	98.6874	100.233	93.8976	85.6558	89.0149	85.7785	91.6598	87.7372	89.7294	103.939	ADAM metallopeptidase with thrombospondin type 1 motif, 10
ADAMTS10	18.7767	20.4845	20.7864	25.0123	20.8844	21.7855	23.6622	23.5277	20.9836	23.3776	22.3754	24.2461	19.4104	28.6012	18.9816	16.4868	19.1126	19.1708	19.9714	23.8679	17.3787	17.6382	23.2945	22.8035	19.1841	18.9795	33.018	17.0954	21.9894	22.2199	25.0435	20.3215	27.4198	23.79	21.1732	17.7155	27.9071	17.8842	23.9997	24.9885	33.8701	33.7781	38.0488	ADAM metallopeptidase with thrombospondin type 1 motif, 10
ADAMTS12	27.1472	26.9025	26.2876	22.3561	27.0306	17.5803	30.7009	43.9995	25.7868	23.8646	24.962	22.9939	21.9346	23.8347	23.046	30.0463	16.5171	36.8165	28.6322	33.7152	28.8642	24.8636	29.1916	33.1457	36.9271	36.839	23.4834	24.6525	29.9802	21.5785	32.4748	28.9487	29.6294	24.207	33.8313	25.9539	30.4054	21.4465	12.2473	18.6381	31.9125	34.5606	36.1704	ADAM metallopeptidase with thrombospondin type 1 motif, 12
ADAMTS12	88.62	77.7804	86.8597	111.432	161.048	116.676	71.327	127.919	108.942	39.7913	151.995	162.875	150.927	39.6489	28.3788	105.981	120.565	57.2973	108.632	51.975	33.0864	45.7561	110.836	34.3536	123.386	104.746	27.8969	43.7114	37.3258	32.844	48.1684	41.9662	45.7123	42.3017	41.4215	31.574	55.205	36.5303	42.9187	44.9396	35.2629	47.5669	53.2077	ADAM metallopeptidase with thrombospondin type 1 motif, 12
ADAMTS13	46.2124	38.4311	49.6213	39.7353	43.7074	37.5108	38.8865	48.3404	40.0485	45.7767	46.1767	40.6161	46.2109	49.6239	38.8463	47.2367	36.3684	39.6908	49.9522	135.499	103.746	105.774	84.6178	104.718	106.201	106.997	118.73	99.8116	114.215	119.805	104.085	108.34	115.735	115.087	125.367	85.8302	112.512	100.807	101.26	112.613	131.542	118.628	137.969	ADAM metallopeptidase with thrombospondin type 1 motif, 13
ADAMTS13	27.3855	26.9832	24.1279	22.8023	27.6314	26.2175	26.4357	20.0189	26.7787	25.6794	22.8458	26.2862	20.7076	25.4497	23.6677	26.2374	27.254	26.5103	23.2781	23.2963	25.0972	22.6541	24.5429	23.6095	21.0916	22.1462	27.3798	27.8499	31.8453	31.7524	30.28	32.2506	27.7498	33.0288	32.5765	29.1681	41.6162	31.1321	34.6491	34.5577	29.0272	32.0854	33.4056	ADAM metallopeptidase with thrombospondin type 1 motif, 13
ADAMTS14	37.0466	26.93	31.4652	33.8818	32.0103	32.7569	25.1933	30.1096	29.4887	27.4033	45.7198	29.7143	30.4424	27.9966	25.5184	46.879	35.7155	51.5832	30.9092	47.9694	34.7875	132.476	39.4129	125.937	53.9028	46.4178	33.7411	21.9752	25.7799	33.8339	25.7619	21.1606	24.9714	25.4484	23.7915	22.5744	37.7803	27.443	39.2635	25.9577	26.6641	30.3193	27.9224	ADAM metallopeptidase with thrombospondin type 1 motif, 14
ADAMTS15	30.5769	25.1763	30.341	27.6362	36.64	22.9371	27.6308	28.2471	16.6289	19.9173	15.6945	23.6329	23.821	21.7798	19.1587	19.8606	15.2223	32.368	22.9415	24.5648	22.4891	25.9858	26.0113	21.2107	28.7906	19.0303	25.9424	31.3546	17.6219	20.8389	23.0209	21.035	18.654	23.9332	20.6789	21.959	25.1243	20.9589	18.0722	23.9488	27.083	27.3917	45.0666	ADAM metallopeptidase with thrombospondin type 1 motif, 15
ADAMTS16	23.7288	26.2895	34.5984	24.4797	24.6134	29.2025	22.875	23.0106	27.5546	26.6688	29.1448	25.1262	27.1935	27.6279	23.2437	24.197	26.9398	24.8873	26.8318	11.7945	13.9268	20.5069	21.1516	22.4489	21.1986	16.3852	36.2927	23.9846	25.2335	26.8048	32.1639	26.1132	35.269	28.0647	32.4504	26.8921	16.3288	26.6142	29.5969	32.8649	29.4074	20.0341	38.131	ADAM metallopeptidase with thrombospondin type 1 motif, 16
ADAMTS17	11.1053	10.1007	8.60055	10.2094	10.6715	9.18052	11.3232	15.2373	11.4649	10.4281	14.6653	12.9341	10.3582	10.2591	12.1184	9.10844	8.45371	12.779	10.1016	37.6712	27.0874	28.9251	45.3086	26.1552	38.6415	37.5045	30.4201	31.0909	30.4411	30.0206	31.9858	23.7912	27.7298	40.302	27.0734	30.0827	39.7075	23.8376	27.9042	17.2859	12.5735	13.7304	15.1596	ADAM metallopeptidase with thrombospondin type 1 motif, 17
ADAMTS17	53.7877	26.8591	51.9954	59.4277	32.5503	48.3595	20.2044	61.1795	56.9189	20.989	50.8148	55.3938	47.444	18.0378	35.8615	18.5723	19.7477	39.1617	19.5334	18.9449	19.5339	48.1613	22.1242	53.2825	62.8879	53.6079	69.5423	30.6211	53.9226	24.7165	100.249	23.0512	55.5185	55.3065	21.0098	19.9357	87.7721	59.9137	59.9969	25.1082	74.7772	56.8228	65.0784	ADAM metallopeptidase with thrombospondin type 1 motif, 17
ADAMTS17	20.3065	35.379	38.0117	24.9845	22.9461	21.5015	23.5193	25.0284	25.3301	21.5412	19.2748	16.0744	25.9057	20.2084	15.27	28.4009	20.8954	19.4271	22.0101	15.5622	14.8045	18.3448	13.3386	27.4572	23.3613	23.5111	30.1812	21.3102	16.6712	18.3023	28.2605	22.3649	25.731	24.2878	28.2091	24.3039	18.5465	29.9457	19.3227	21.7275	22.9678	20.155	19.182	ADAM metallopeptidase with thrombospondin type 1 motif, 17
ADAMTS18	17.3224	10.7648	13.3644	10.6808	11.9355	13.4241	13.8554	20.9766	16.4578	11.078	15.6373	15.0506	12.5383	10.5376	13.1138	15.8127	13.5213	47.2083	15.8723	16.7422	11.2335	10.8502	9.8308	12.2189	15.1653	15.3958	46.5926	57.0374	60.1844	44.9684	54.3707	47.1416	76.81	57.3347	55.3822	43.0927	81.0884	54.5377	33.4928	51.4793	66.7495	64.1171	71.4135	ADAM metallopeptidase with thrombospondin type 1 motif, 18
ADAMTS18	14.8466	14.085	18.8462	16.6754	11.1257	13.4257	24.4798	27.1783	16.5611	20.6776	23.0321	12.9885	20.73	17.2366	13.709	19.892	16.8134	14.616	17.8942	37.8619	11.4515	10.9603	11.4495	17.7596	18.4278	22.0808	25.6014	13.3543	16.6361	12.0401	13.5866	14.2841	18.9187	14.2998	17.9891	12.0417	15.1641	14.6029	14.6957	16.1517	22.6942	22.9749	24.9647	ADAM metallopeptidase with thrombospondin type 1 motif, 18
ADAMTS18	37.8759	36.8809	44.0398	36.1561	32.6193	34.486	43.7543	39.6788	42.8686	39.2393	39.9722	45.2829	35.5264	43.4909	41.3384	63.1989	47.8121	45.1127	40.1537	39.1393	53.3692	50.4213	44.7494	42.5619	42.1443	40.0369	35.8152	40.6063	43.0491	41.6967	55.5078	55.2731	39.55	43.238	45.4288	34.1121	38.9212	34.7852	70.048	58.0501	38.6992	45.1582	75.4866	ADAM metallopeptidase with thrombospondin type 1 motif, 18
ADAMTS19	22.5367	15.5522	19.2855	17.4312	22.3988	16.531	26.7579	18.3511	24.1614	15.0185	18.1109	19.5028	20.8245	15.8632	17.1848	25.4071	18.8614	22.3226	19.1928	28.9511	21.8237	18.7516	21.9052	25.6141	19.3608	21.6837	24.7733	26.8079	23.0631	24.5393	21.4254	19.1241	22.6726	22.2937	27.1914	19.8732	30.1551	22.8414	24.1824	23.0553	24.2913	25.7436	30.8603	ADAM metallopeptidase with thrombospondin type 1 motif, 19
ADAMTS19	2.23896	3.48919	1.02157	1.22578	2.36709	0.937962	3.95616	3.43577	3.36509	1.55036	3.19874	1.8509	2.31905	1.50459	2.76342	2.1352	0.774285	4.92556	2.3918	2.20329	1.37349	2.35795	3.34019	2.17945	2.87681	3.2932	4.11882	2.35975	2.10648	1.95241	4.14186	4.04589	1.81892	1.96019	5.23788	1.29874	6.01713	2.00208	3.52098	3.84705	2.14059	1.71094	4.54791	ADAM metallopeptidase with thrombospondin type 1 motif, 19
ADAMTS2	33.4335	34.4725	31.3063	35.0431	45.4163	32.8008	29.0151	37.1964	32.6283	25.3401	31.8063	31.1369	32.7783	32.0929	21.665	37.4919	32.3799	43.5915	31.1667	32.1396	35.0518	26.1955	32.772	30.8922	36.0348	31.1528	42.2612	34.625	36.9992	34.0394	34.2077	26.3117	36.975	34.529	36.022	27.9712	44.9674	30.0741	40.0478	31.5286	45.418	48.1119	62.9724	ADAM metallopeptidase with thrombospondin type 1 motif, 2
ADAMTS2	40.5603	32.3666	35.5803	37.4616	30.9809	29.6602	30.9769	41.9409	30.8717	30.9077	40.5599	29.8858	31.9569	34.3896	26.594	47.2503	29.7958	43.2842	29.9056	51.0242	27.0244	36.2923	27.0905	37.5484	31.2603	27.9027	45.3388	57.1231	35.8531	42.2956	40.1602	44.0979	38.405	35.3977	40.871	30.2176	47.2454	33.4984	46.8303	38.1126	41.7683	54.0111	74.7077	ADAM metallopeptidase with thrombospondin type 1 motif, 2
ADAMTS20	4.17594	4.77023	4.47857	4.89218	5.81054	5.60116	9.80851	9.08611	8.43937	5.98128	6.81803	7.66272	4.31897	4.53868	9.30026	7.16662	6.61559	6.30311	8.48987	10.0278	8.26347	5.81103	5.03007	7.25627	6.92753	2.21255	4.08213	8.11071	7.68644	5.63702	7.97992	7.39575	5.43713	7.72584	5.29528	7.83882	6.18774	7.62373	10.238	5.35901	2.54595	3.44228	4.95228	ADAM metallopeptidase with thrombospondin type 1 motif, 20
ADAMTS20	20.3783	18.1064	33.9496	22.7544	15.5772	14.0779	19.9558	19.2959	18.1208	22.6112	17.8092	22.2004	18.0632	15.0211	13.9882	21.7342	14.933	10.6739	23.0086	22.5339	22.1499	18.7365	20.7335	21.8443	14.207	17.8652	19.7774	18.1283	14.393	12.8102	22.4586	22.0569	19.193	22.0246	19.0861	19.2751	14.7441	16.2689	13.9312	22.3894	14.5197	16.8639	22.4151	ADAM metallopeptidase with thrombospondin type 1 motif, 20
ADAMTS3	8.98857	8.60028	9.87311	11.7175	11.5502	11.7129	7.51853	11.7985	13.8507	9.66099	6.76097	10.2698	11.3521	9.3411	8.30055	11.0235	12.4276	26.0807	9.86887	12.9883	8.29053	11.0909	9.77928	7.98435	11.7675	6.15916	6.42805	10.1551	9.43154	5.45348	10.6374	8.34653	10.7218	10.6927	6.72475	8.44511	8.87264	13.0792	7.2419	11.5943	10.4047	8.97317	8.71236	ADAM metallopeptidase with thrombospondin type 1 motif, 3
ADAMTS4	29.0092	38.7194	35.0297	30.2969	33.0553	27.7643	33.9746	38.175	39.8173	29.7001	37.0881	33.8036	29.8762	31.6178	26.7961	39.5815	36.1806	34.126	33.4951	277.948	30.9898	23.8767	31.6675	21.0913	27.3729	26.7465	41.1006	37.3703	28.9422	33.7057	43.5248	33.6096	30.6061	31.5918	35.5488	28.4483	35.3773	30.2755	32.1672	35.9102	28.1694	35.2384	31.7863	ADAM metallopeptidase with thrombospondin type 1 motif, 4
ADAMTS5	41.7475	65.5571	25.864	48.5116	129.741	115.948	44.6294	126.412	67.1315	37.2522	36.96	70.1396	79.6867	34.1777	42.0385	38.7064	154.715	203.433	71.9953	44.7652	33.9665	37.6337	52.9053	47.4902	105.578	36.6545	27.7396	55.8595	32.9482	65.4365	30.7491	54.8117	36.6651	41.5224	45.0996	59.5233	34.4839	108.021	44.7787	49.1459	23.5825	16.4779	20.597	ADAM metallopeptidase with thrombospondin type 1 motif, 5
ADAMTS5	47.0938	90.2935	24.2142	57.0058	197.427	195.468	71.7442	205.708	113.477	39.1879	53.6937	151.331	127.723	42.3896	59.7596	43.03	153.694	161.872	85.5558	78.0491	58.8648	41.3861	72.62	62.844	187.288	50.9001	32.2022	56.3519	29.0025	77.6245	33.6206	52.1571	42.3801	48.8213	55.8602	81.7864	44.5282	126.15	59.3774	40.8572	33.4114	25.9402	26.6276	ADAM metallopeptidase with thrombospondin type 1 motif, 5
ADAMTS5	50.6853	63.2154	59.283	58.7774	72.1134	57.0809	44.0658	75.8217	49.0729	42.1053	51.7976	54.7658	63.0459	46.1029	47.2284	55.943	64.5904	106.466	46.4103	46.4389	43.0178	44.5771	40.9804	47.6321	65.9412	34.6543	45.7532	48.0729	54.8572	48.4995	40.7096	49.6206	60.1046	52.96	57.0854	59.1725	54.9455	64.5711	44.6919	58.2596	45.2076	52.1987	40.1544	ADAM metallopeptidase with thrombospondin type 1 motif, 5
ADAMTS5	9.24894	11.8268	6.33076	6.11086	10.8956	11.8479	8.57272	16.0366	9.44923	7.8113	9.38614	10.6121	10.1459	5.74079	8.05022	10.8498	8.18255	12.3794	9.01665	12.1949	6.96858	7.33488	7.38527	9.34453	13.9124	10.861	7.41716	5.95514	4.75092	4.21121	7.42343	5.35145	3.71219	5.70773	8.79817	6.72976	4.49251	4.87431	5.39825	4.6221	6.8082	4.23578	6.42197	ADAM metallopeptidase with thrombospondin type 1 motif, 5
ADAMTS6	26.9635	24.1351	19.5034	18.3837	20.1219	21.6064	19.756	28.7362	27.825	22.9439	26.2274	24.5457	19.6367	16.3392	18.3294	31.5838	22.1279	29.7882	27.3577	10.2597	23.8886	20.7128	21.2381	17.2288	24.1644	24.4852	15.6114	25.2334	24.4028	23.4504	26.215	20.3076	29.613	11.2248	25.7442	21.569	16.9045	23.8461	18.9122	24.8171	19.2454	21.9761	20.533	ADAM metallopeptidase with thrombospondin type 1 motif, 6
ADAMTS6	19.5311	26.2339	11.6067	18.582	23.7923	33.6788	16.3334	31.5886	21.1422	8.38181	23.1388	25.0196	21.5678	13.6957	8.34638	31.0661	20.6449	73.769	26.588	14.2815	12.7676	20.7737	22.9333	39.3129	16.8359	22.5583	9.21145	14.7531	8.76577	12.3414	9.73042	14.6616	9.96294	14.0839	11.6328	11.7231	14.4084	13.9928	14.7208	12.084	8.25337	8.582	7.15622	ADAM metallopeptidase with thrombospondin type 1 motif, 6
ADAMTS6	24.3523	19.4785	19.8672	15.5918	16.3642	21.2034	17.2824	19.5801	13.4297	13.376	23.5071	20.9602	21.5708	14.9573	17.5027	15.0221	18.3614	19.1136	25.7201	21.9871	15.1385	17.9783	18.869	16.5462	11.2536	13.141	17.2098	17.7943	19.497	13.3381	19.9432	12.9215	22.4777	16.1587	12.3444	17.8846	20.5959	17.4483	11.407	15.5751	14.3997	18.1455	17.8918	ADAM metallopeptidase with thrombospondin type 1 motif, 6
ADAMTS7	55.135	57.3633	67.314	66.3427	52.3317	49.5431	46.7413	66.0536	55.6013	56.1987	49.8976	53.226	50.5229	53.6076	45.6269	55.9097	45.7745	48.3893	56.054	56.0527	58.0528	53.2541	49.8443	60.1081	46.7431	56.8403	44.4374	50.6002	56.4435	51.8807	82.4293	65.0614	60.3782	53.8575	70.119	44.3355	49.129	46.7273	49.734	56.3557	110.55	118.209	134.537	ADAM metallopeptidase with thrombospondin type 1 motif, 7
ADAMTS7	7.19556	9.53579	10.912	11.9011	9.29541	8.95998	11.0311	11.6667	12.0865	9.97826	14.9854	8.17552	14.6833	12.4438	9.48083	12.4047	10.4841	9.42352	9.08313	103.467	57.743	38.7245	40.2348	57.5841	38.2049	39.8828	15.8585	11.3463	13.3618	31.7435	14.413	12.6738	19.8274	15.9288	16.1245	14.7732	26.4144	13.1112	20.8898	14.8962	21.9182	19.8975	28.3163	ADAM metallopeptidase with thrombospondin type 1 motif, 7
ADAMTS7	19.262	21.3388	19.3717	19.678	22.6312	18.1749	20.95	19.7185	19.3003	19.6513	21.0439	18.2584	18.106	19.1898	13.4731	14.3098	16.451	16.6754	13.2634	30.6531	19.3587	16.9286	19.3624	19.1974	18.6942	19.1697	19.463	18.6027	16.3344	24.5097	13.6245	19.6187	18.2536	17.9826	20.4878	20.23	18.0443	18.7271	19.8511	14.9158	19.9728	15.2811	19.6659	ADAM metallopeptidase with thrombospondin type 1 motif, 7
ADAMTS8	13.1826	14.2178	13.5497	16.8532	14.1279	11.2273	11.4716	13.3987	13.425	10.3279	13.3423	12.4345	13.0942	16.79	13.7101	10.4845	12.0967	14.3355	8.31344	8.36872	14.3496	9.45794	15.0834	13.1771	13.7753	12.8807	15.9855	20.2958	14.9818	16.1797	15.5703	18.5811	18.0004	18.5777	16.3675	13.8099	14.0027	13.0654	19.5218	16.0098	18.634	24.6432	31.7131	ADAM metallopeptidase with thrombospondin type 1 motif, 8
ADAMTS8	66.5941	41.7648	63.1733	48.4352	45.8204	45.6856	46.502	58.2847	46.3031	63.4834	61.6817	60.9104	50.1766	53.5215	46.2404	69.4978	52.6867	56.1287	70.0283	68.6474	56.2796	67.72	52.7025	70.5829	63.8303	58.079	50.0063	72.3333	52.1736	13.123	62.1088	49.8686	66.2715	59.5502	61.8769	47.2358	64.7631	52.0666	14.5217	59.9617	82.7188	83.2937	91.0973	ADAM metallopeptidase with thrombospondin type 1 motif, 8
ADAMTS8	48.8406	35.8124	81.2289	53.8057	62.554	57.8515	28.2252	97.8619	92.4541	50.7754	37.4015	47.3079	53.7302	62.1274	28.1736	36.1624	45.2086	51.2015	53.6581	75.6606	39.5399	39.6165	29.2043	42.1356	30.8115	37.5509	49.5368	105.593	47.2901	66.0304	74.1283	88.2253	86.2405	52.8126	57.1411	43.0607	41.1249	32.1734	56.4151	59.7496	58.1294	57.6958	67.6337	ADAM metallopeptidase with thrombospondin type 1 motif, 8
ADAMTS9	30.8164	22.0147	27.5055	26.037	18.0517	33.9475	22.3656	48.3856	29.3445	36.8331	31.6904	25.0366	25.3217	29.3418	21.028	38.1926	23.9226	109.421	31.9849	29.9261	19.6788	29.6422	17.7921	21.9135	19.4584	27.483	17.6135	27.8075	17.7674	21.0234	29.2659	33.4343	20.764	28.1639	26.7889	16.4843	27.4261	17.9279	19.626	18.6488	23.0988	17.9981	19.313	ADAM metallopeptidase with thrombospondin type 1 motif, 9
ADAMTS9	48.7344	63.1062	44.6069	45.4365	69.4872	110.297	31.7196	70.5122	51.4244	91.3732	63.9843	63.162	43.4385	49.8336	56.0954	58.7426	64.9992	552.908	45.8477	27.2027	37.6447	78.1755	55.6475	81.7375	64.7938	89.0345	30.9738	50.7766	28.4523	42.7071	48.8438	53.7023	34.0233	43.0178	30.9445	45.3264	46.7892	42.1064	31.0527	38.7768	68.6632	66.3419	89.0297	ADAM metallopeptidase with thrombospondin type 1 motif, 9
ADAMTS9	37.0376	29.8929	30.3044	27.0307	23.0015	32.8505	32.7412	39.6057	36.6865	37.5203	34.7741	27.9637	31.4252	38.5987	32.283	37.0237	31.3745	30.1891	35.8242	31.2059	24.5269	29.9928	31.4171	24.289	26.4316	24.5914	40.7016	37.3634	25.5694	24.665	49.577	41.5182	39.185	29.1461	32.2555	22.9703	46.8129	29.0067	23.2462	32.976	9.03383	9.42806	16.8206	ADAM metallopeptidase with thrombospondin type 1 motif, 9
ADAMTS9	34.1104	39.7591	45.0733	31.0544	30.8385	38.2037	24.4747	33.7221	28.0985	40.4953	32.4312	31.4099	33.7641	42.1833	30.9991	39.9751	35.5764	57.0802	40.5421	16.9634	41.188	37.2958	23.905	30.3883	27.4989	28.7667	31.5428	34.1735	41.7228	35.7116	36.0166	55.3472	44.7925	28.5882	47.1671	31.6332	40.7928	29.0443	41.4388	45.1284	23.108	35.8125	14.3278	ADAM metallopeptidase with thrombospondin type 1 motif, 9
ADAMTSL1	25.6616	24.2169	24.467	25.0591	14.5967	17.1396	27.8636	25.0143	22.0063	20.6017	24.9506	21.894	23.3163	18.7741	21.5275	26.6835	20.3431	23.6192	21.6662	21.7913	20.7263	18.3899	26.379	16.3359	24.893	22.0632	13.418	18.1997	16.0769	15.4927	17.5552	20.4962	18.8771	17.7868	21.2829	21.5757	27.4295	16.3028	19.0259	19.8758	19.9284	27.0983	41.1567	ADAMTS-like 1
ADAMTSL1	118.371	17.8236	111.292	87.6602	67.017	15.8428	85.196	22.6067	16.9245	17.6107	21.6971	78.9122	17.681	15.987	12.3135	23.1238	18.0452	27.5858	20.6874	113.678	24.4367	15.2427	16.7033	17.7834	19.3793	80.1996	23.6351	35.0735	31.764	36.0178	34.2207	33.3824	34.5455	28.6509	33.7445	37.3485	44.2076	52.614	42.4353	35.3729	31.9801	34.9721	38.4739	ADAMTS-like 1
ADAMTSL1	3.46864	5.22597	5.41657	3.37127	4.51787	5.20967	4.28778	4.59358	4.6956	4.69664	3.99107	4.26153	3.29568	4.8322	4.93719	5.1235	3.81552	6.59534	5.04706	29.2938	19.3149	13.695	18.3137	16.8156	16.0509	19.1492	8.99527	11.7241	9.4504	6.66952	12.0147	7.09453	13.0829	12.8107	10.4444	11.0345	16.8353	14.8844	9.78032	9.84688	17.2558	23.5331	15.999	ADAMTS-like 1
ADAMTSL1	34.5181	32.4824	41.242	44.5035	31.9173	33.0555	29.1008	40.4067	28.4508	26.0211	35.8821	27.2059	32.2517	38.3262	20.7739	22.0899	35.7184	38.4253	33.9578	24.3455	26.6444	32.1431	31.0115	41.6587	30.6637	38.6485	33.8301	45.4553	38.5888	38.9688	35.1361	39.2391	37.0967	45.2817	39.5545	39.4162	18.0167	43.0768	36.7697	33.3331	42.8284	46.4272	51.9017	ADAMTS-like 1
ADAMTSL1	14.2108	14.1399	14.7532	15.352	14.0704	12.6787	14.6922	11.9347	13.0718	9.06556	10.6697	12.6687	12.9422	15.0208	7.08205	9.5533	10.1682	16.5196	10.8663	93.6189	9.52459	10.0324	12.9733	9.20174	9.67597	12.2985	16.3227	13.0705	9.66801	15.5571	9.94204	12.7296	15.8205	11.9103	15.3398	10.8122	10.3893	13.2497	10.8415	9.44458	12.7807	9.68008	19.2128	ADAMTS-like 1
ADAMTSL1	7.35497	6.45613	7.83808	7.79885	8.57975	10.3876	7.55658	8.57492	9.64091	12.2694	12.1759	9.40468	9.38853	9.96595	6.63558	9.15828	10.9472	8.7472	8.39511	5.34124	6.85544	3.55267	10.5711	8.01038	9.33757	8.7068	11.7711	9.0526	12.1258	10.2527	10.6683	13.9437	9.0541	11.5976	13.3398	10.6436	18.2101	13.9611	8.70924	7.15306	9.72754	12.1492	15.0756	ADAMTS-like 1
ADAMTSL2	28.2894	25.8413	33.6293	32.1237	26.9753	29.1048	23.3521	23.3253	27.8279	25.923	23.2175	23.327	22.0245	27.3728	20.3179	28.3613	21.005	24.8987	21.4752	31.3827	23.4326	21.7908	28.6411	25.0564	17.998	24.3176	28.8	19.1804	25.5675	26.776	23.595	26.8755	26.4086	28.01	34.0905	22.479	30.2445	20.3435	30.9891	29.7036	21.2555	20.8108	26.848	ADAMTS-like 2
ADAMTSL3	25.035	17.3707	30.6343	15.3653	23.0136	24.2054	26.7899	30.9552	20.7448	19.6161	21.1612	20.1358	20.8932	21.8864	17.8288	33.4982	20.4321	33.3546	31.363	22.9998	26.6151	17.5473	17.5153	19.9398	23.4885	19.606	20.0231	80.1546	26.1767	29.7774	22.1167	60.3303	28.2411	30.2875	27.9949	23.073	28.09	35.983	22.9155	14.1577	36.4799	33.8094	23.3779	ADAMTS-like 3
ADAMTSL3	49.7353	46.7233	56.6049	45.9124	45.6831	29.4638	42.4182	63.9047	52.5472	54.1743	50.8434	48.9985	44.8041	43.2921	36.1324	63.347	48.8397	48.1057	56.1199	60.3632	44.7736	46.4608	39.6836	38.7639	45.5469	44.0488	38.3373	49.1996	40.4365	44.4872	54.7494	50.8798	36.9789	45.9394	44.2367	35.9162	57.9795	44.4903	46.1751	43.5104	34.4184	45.7366	37.3888	ADAMTS-like 3
ADAMTSL4	29.6485	31.1476	30.1606	27.1034	35.082	25.7782	28.4577	26.9939	28.734	30.1036	27.4221	29.3886	34.7115	33.7512	29.1842	28.5532	30.6169	37.3803	29.4628	22.8169	23.9562	25.5897	23.5754	29.3528	50.2152	22.9293	36.6563	31.643	27.0091	29.0671	39.4265	36.1991	25.4526	32.8784	33.2057	28.4681	30.5862	31.5675	22.7987	32.3143	29.5421	31.4733	47.725	ADAMTS-like 4
ADAMTSL4	11.196	25.7727	15.2834	18.7006	39.5707	17.0957	8.89015	24.5435	19.5356	17.4747	14.7997	10.4835	18.1446	22.5148	13.5208	16.7461	21.8168	25.0376	14.5189	30.4028	9.84997	13.7287	16.605	12.693	16.174	12.7833	17.8686	23.1612	14.4666	14.4467	15.605	22.9731	11.4234	15.4478	18.8325	16.9492	17.1826	26.2929	13.7806	18.7783	12.7494	14.3015	17.1363	ADAMTS-like 4
ADAMTSL5	25.5555	28.3672	27.2462	30.5473	25.6135	23.7455	24.2746	25.4077	27.159	32.1739	24.0148	24.1419	25.5483	25.4984	23.1524	24.9228	16.3026	24.9884	20.3098	15.2258	30.6423	22.4718	26.3578	26.6281	27.1531	25.1641	28.81	21.5898	22.9162	25.1471	22.8849	23.304	28.0185	24.0781	20.0323	24.7119	39.9335	22.4586	24.656	24.1816	23.9379	26.422	28.9028	ADAMTS-like 5
ADAR	868.365	1295.02	1030.9	864.153	1368.28	863.884	863.014	1186.49	744.694	1006.44	1005.49	849.353	776.883	799.825	976.842	1648.05	996.034	1538.27	1046.04	521.033	962.058	1519.38	1045.38	1520.15	937.876	941.151	1051.93	879.342	820.438	903.585	1032.21	986.865	735.593	544.314	915.081	893.132	707.989	1221	962.569	1087.72	838.16	791.884	721.803	adenosine deaminase, RNA-specific
ADARB1	29.4423	91.4448	42.0729	33.9534	55.4378	42.6355	30.0753	61.4359	26.7194	32.356	39.5124	41.674	24.7369	35.25	30.7637	34.2055	47.3701	156.776	54.1126	23.3931	31.1707	19.2528	42.0532	32.9398	67.2548	36.759	30.846	169.781	36.0493	63.2289	32.5396	64.0065	20.0563	31.1716	41.4857	36.1139	59.6479	70.3241	74.3971	29.6774	26.7214	23.33	25.1547	adenosine deaminase, RNA-specific, B1 (RED1 homolog rat)
ADARB1	37.4368	29.499	30.4415	34.8857	26.6904	29.908	34.6148	30.8039	32.6046	30.8537	30.8284	26.9313	28.5465	21.2704	25.7043	33.8265	34.2637	24.9638	26.3009	21.1148	26.8887	25.5532	36.2071	32.1601	26.9542	33.9626	25.0796	28.7054	21.3008	29.4981	27.1813	28.407	27.6732	23.6915	26.7986	23.8254	33.9451	27.54	23.7591	34.551	31.0065	27.7352	28.9438	adenosine deaminase, RNA-specific, B1 (RED1 homolog rat)
ADARB1	38.2608	35.5299	61.4553	59.7152	39.3291	51.8067	31.3778	21.2751	24.1192	52.1837	33.9011	26.025	24.6996	53.9391	33.4811	38.4963	40.7511	35.0166	37.0108	14.8936	37.7033	32.0742	38.5196	39.6637	33.6578	40.7499	62.3666	20.5456	41.5971	28.8367	18.8705	27.88	60.3246	31.2991	58.5665	29.0291	26.17	41.8065	50.9319	33.7474	56.5052	49.5323	64.1487	adenosine deaminase, RNA-specific, B1 (RED1 homolog rat)
ADARB1	22.8609	23.6	26.9077	28.9897	22.4184	25.4185	22.6469	22.6504	24.3658	27.6433	21.9332	22.5014	24.565	26.6041	21.5797	19.6404	24.6883	19.3188	19.532	20.5973	25.4143	19.8988	18.9997	21.8098	20.8963	27.4361	26.6263	24.7557	26.9731	37.4213	27.2563	29.3124	30.8529	29.6958	27.5708	29.008	37.9764	25.9869	30.046	34.2658	29.0334	22.9013	28.7365	Adenosine deaminase, RNA-specific, B1 (RED1 homolog rat)
ADARB1	25.1325	18.1962	17.267	18.5021	17.9182	16.9856	19.029	22.1943	23.669	15.6117	19.0996	15.428	20.601	13.054	10.9653	20.5919	17.7618	16.8462	22.3242	19.3811	16.3723	17.7428	23.1916	15.3143	18.0854	21.5568	10.3975	17.4883	19.371	16.2048	23.6313	9.39951	17.747	15.6012	16.7421	13.8995	17.317	17.9379	16.9785	15.616	18.3956	19.1209	18.2935	Adenosine deaminase, RNA-specific, B1 (RED1 homolog rat)
ADARB2	9.36571	8.01044	7.78788	8.4678	8.26121	9.06759	9.17537	8.61782	9.12979	7.38052	6.7371	6.99065	8.46054	9.18598	7.97056	6.86746	8.19344	3.92493	7.80182	6.06251	8.50095	7.39912	7.18813	7.65839	7.81001	8.28711	8.07177	6.54685	7.07897	9.90953	10.8765	8.72223	6.77329	9.83979	9.61697	7.47675	6.97024	10.7077	9.22203	6.31582	10.3893	11.0603	19.521	adenosine deaminase, RNA-specific, B2 (RED2 homolog rat)
ADARB2	42.8771	31.3724	46.3624	34.9647	36.0954	25.981	25.2599	39.6501	36.8721	44.036	33.2945	32.5234	31.7535	48.8567	27.4693	54.8243	37.9418	27.4371	57.0655	38.4819	29.9081	45.7383	43.8544	43.7071	37.7199	35.6572	45.0302	56.7187	39.0732	38.1639	68.261	56.3692	40.0086	39.657	47.8049	37.9578	48.7676	48.6496	71.7949	35.1329	11.8168	10.9563	22.2038	adenosine deaminase, RNA-specific, B2 (RED2 homolog rat)
ADAT1	88.7367	89.1494	103.248	63.9662	72.812	102.016	67.6139	93.9218	57.3822	75.3467	79.6842	82.9916	112.733	110.621	91.2355	28.5237	137.129	99.2018	145.109	84.4988	68.3407	166.023	100.993	90.7065	68.04	99.8146	95.1895	99.6066	108.095	50.6057	103.67	120.591	71.6016	83.7508	94.3262	96.2833	54.4112	64.9322	159.901	63.6442	42.1428	44.3939	30.0691	adenosine deaminase, tRNA-specific 1
ADAT2	48.2568	47.3254	48.1089	36.7803	30.0434	50.9971	39.8513	29.2237	65.0257	48.979	15.6944	37.2375	30.5978	46.4636	42.8844	39.5724	59.7864	46.376	74.9607	19.6547	28.1955	41.0472	36.534	30.5905	45.6391	36.9732	34.7875	34.1953	39.5428	23.4845	32.8569	29.0171	49.789	22.6102	22.2207	38.033	48.1004	38.6773	39.5311	48.7901	19.1284	15.7083	14.5302	adenosine deaminase, tRNA-specific 2, TAD2 homolog (S. cerevisiae)
ADAT2	30.0667	17.5774	20.4578	25.5189	15.7478	13.9519	56.5977	21.0219	37.6448	39.5411	39.1447	18.9637	26.3099	31.7138	30.087	25.6447	31.5581	16.7676	30.2878	120.323	26.4292	36.8071	19.1132	16.9828	37.3673	25.5397	32.4657	35.2093	26.7757	42.6717	23.9631	33.3845	27.6932	28.1674	31.9153	38.1681	56.6449	49.2388	32.5444	30.2168	11.3763	9.08103	12.7675	adenosine deaminase, tRNA-specific 2, TAD2 homolog (S. cerevisiae)
ADAT3	27.9431	56.9028	52.8986	52.3693	48.0612	21.0414	28.5102	22.115	33.6682	24.9526	30.7973	23.6639	29.06	36.4865	22.666	33.7845	24.8149	21.3097	25.9332	41.5897	26.5783	33.2928	25.4883	29.8407	27.6811	34.1642	36.8781	39.5841	31.4555	35.0766	35.9383	25.4213	30.4645	24.5537	44.0133	25.9544	30.7782	37.3082	27.7727	28.5739	29.5842	36.8038	38.9834	adenosine deaminase, tRNA-specific 3, TAD3 homolog (S. cerevisiae)
ADAT3	81.7423	98.5404	71.0541	58.1726	67.6872	51.6852	62.8716	53.3149	52.65	20.4032	56.4413	52.7772	44.4947	51.3056	60.6298	54.1973	52.8886	38.2323	53.0293	16.8453	53.9685	43.8515	70.2094	52.9618	51.9256	56.9394	33.8707	45.834	44.2084	41.2916	48.8795	46.6845	41.934	50.3717	32.9676	37.6647	55.8216	31.3841	38.2477	36.1098	36.5557	50.3281	46.8267	adenosine deaminase, tRNA-specific 3, TAD3 homolog (S. cerevisiae)
ADAT3	82.6327	97.7532	114.565	90.1114	79.4875	70.3524	67.1514	69.8513	77.1796	65.4758	27.1474	51.4274	61.9102	69.1608	54.9184	33.8927	41.1459	49.5921	60.7069	50.3919	75.711	55.112	59.7802	64.833	58.8592	61.2548	89.2674	65.9673	91.3228	80.6084	78.5961	77.7839	79.8449	87.3923	55.7495	79.2982	80.3088	78.6641	68.319	87.4355	99.1812	93.8473	106.568	adenosine deaminase, tRNA-specific 3, TAD3 homolog (S. cerevisiae)
ADC	59.5699	71.8921	94.532	76.586	70.2827	36.3002	49.7102	52.8718	43.9793	37.3547	49.093	58.0442	70.2524	36.0836	42.5853	30.244	55.0303	43.7015	54.2139	33.8118	57.363	47.4477	47.8693	47.5032	42.7553	47.7931	57.49	34.0275	43.6164	40.4442	44.727	46.5676	47.1896	54.2614	51.6539	50.7006	57.6511	48.3262	49.1916	45.0576	51.2851	45.0623	69.5117	arginine decarboxylase
ADC	29.4033	35.4817	35.5039	27.1519	33.1482	25.6302	28.4045	28.9094	30.329	26.6262	29.9928	28.1398	25.5663	29.0494	27.4695	46.5369	30.0993	42.9199	32.9204	33.0894	30.049	21.8973	26.0173	26.6628	32.0545	27.8193	27.3006	36.969	31.7494	26.0358	38.1209	40.2003	35.9441	31.0572	34.0018	28.4986	34.0657	28.055	45.0582	37.4603	22.3966	32.5079	36.1213	arginine decarboxylase
ADCK1	100.342	55.3613	55.9147	77.8807	33.097	62.834	54.4269	50.5428	48.7557	42.2383	68.1718	78.0985	69.1113	56.1368	63.6092	57.6147	97.0534	54.7789	64.9073	22.0393	57.1336	59.602	56.0016	50.6111	21.1904	32.0017	47.7381	40.5038	49.2835	35.6725	36.675	48.5913	76.1965	53.6402	40.9745	50.4946	41.8481	48.8139	49.9879	64.4154	33.5162	32.6901	43.801	aarF domain containing kinase 1
ADCK2	51.8731	69.3522	43.1889	87.0843	55.1872	48.6845	59.0241	61.268	80.9725	74.5381	96.2247	49.8928	72.7631	67.3098	54.6659	45.9896	87.9547	29.2982	53.1385	32.5645	56.8618	85.0448	49.6483	38.5492	37.2118	53.531	56.2225	58.707	49.4343	34.7594	54.8391	47.7713	46.0556	52.3241	58.2828	50.5919	37.6213	39.854	31.5176	48.4904	69.5324	62.9075	52.1597	aarF domain containing kinase 2
ADCK2	33.2856	35.8204	20.7897	42.2216	33.1334	33.5694	38.2373	26.2442	42.0191	36.7674	46.1388	34.2201	42.2255	38.5174	32.3635	48.0037	45.098	24.2233	31.272	119.891	135.138	111.274	115.735	151.347	125.177	101.552	23.0494	34.4967	33.4518	41.8936	23.3462	34.3781	27.5391	40.4192	32.7144	25.9723	39.5826	28.1881	31.1586	41.2839	131.714	120.627	166.798	aarF domain containing kinase 2
ADCK2	63.223	40.4015	51.2625	56.7366	42.8559	39.1011	44.0849	46.0554	12.3557	32.9805	14.4656	12.0787	17.1033	42.039	35.9195	42.8536	12.6314	32.6712	11.9437	10.7081	45.2247	46.87	48.5425	59.976	38.2025	9.03414	14.7985	12.9616	64.1473	9.38415	62.7503	41.4627	49.5316	68.897	10.4571	52.687	8.80493	52.1098	50.9209	9.28802	70.4302	70.2477	81.3802	aarF domain containing kinase 2
ADCK2	185.398	146.726	134.849	202.351	116.201	163.953	148.586	187.705	217.161	203.538	232.275	152.09	207.263	166.661	146.777	221.076	242.547	147.736	189.638	42.5415	177.055	299.575	144.849	142.597	96.9986	165.074	156.157	173.678	193.832	193.803	187.412	176.26	158.06	165.82	158.589	176.347	193.285	198.985	187.8	194.662	225.636	188.33	176.485	aarF domain containing kinase 2
ADCK4	11.3813	12.4436	15.7047	11.7741	10.3579	9.4869	11.573	12.4191	12.8946	10.406	12.3272	12.7094	11.0234	11.7342	12.3428	17.553	11.3684	13.1496	11.3277	16.3123	11.2474	11.1487	11.2018	11.7483	20.4613	13.0375	10.1677	14.5208	7.88067	10.961	15.7819	13.6009	10.5211	11.8751	12.3921	11.4621	19.8478	13.3404	13.4014	12.9143	11.9131	11.5292	13.9821	aarF domain containing kinase 4
ADCK4	161.648	151.098	281.111	202.4	154.296	113.04	97.873	136.741	112.29	121.488	113.169	92.5231	99.318	130.805	87.0891	147.8	119.815	133.91	109.514	48.6444	61.8448	72.8178	45.4753	68.4594	54.4712	66.669	160.691	186.872	149.819	147.106	167.171	178.275	210.784	172.711	189.601	154.807	139.555	127.322	137.982	153.732	150.004	164.778	147.895	aarF domain containing kinase 4
ADCK5	42.0519	65.1027	55.9132	75.5503	45.3139	31.0192	34.1282	42.2833	30.9349	31.9787	32.7316	39.0621	34.853	35.4909	35.2339	36.9775	36.9647	22.4147	43.3476	24.2585	44.1501	37.3501	35.1833	32.4611	29.1732	38.2958	37.4179	41.5517	40.6431	34.4392	30.5699	32.3444	34.5555	28.5088	36.34	31.4804	37.8404	35.1913	47.1586	40.2049	31.168	28.729	35.1505	aarF domain containing kinase 5
ADCY1	25.8946	24.2321	19.9812	43.1421	23.287	19.3663	20.8968	22.0875	24.661	21.2362	23.1887	15.9704	26.883	24.8633	11.6415	15.9276	16.6865	19.8653	22.1212	26.0121	17.0406	22.1771	13.3382	18.8811	20.5839	27.5549	14.3756	16.3181	18.9099	22.1461	26.1989	15.1883	18.9918	22.0379	19.4329	16.6352	27.9691	11.686	24.7687	27.9301	18.1351	15.7759	21.8067	adenylate cyclase 1 (brain)
ADCY1	24.7398	18.3106	20.3264	22.7983	13.7419	16.1609	24.3345	17.9665	23.0326	20.6239	20.6035	17.5808	22.0496	21.2798	13.543	20.9869	16.1916	18.4236	18.0873	24.9509	19.0828	18.287	19.7441	25.8936	18.4044	22.3699	22.2154	22.7692	18.238	18.8478	21.8692	16.4548	23.4364	15.113	22.3796	10.7707	16.7563	12.8463	15.6638	15.833	17.4194	20.7991	23.2522	adenylate cyclase 1 (brain)
ADCY1	15.4917	20.5488	20.1773	18.496	20.9007	19.8057	14.7738	25.2784	24.3852	18.2817	16.8037	19.0591	18.2893	20.1551	14.3842	20.0512	13.2382	15.1126	11.6189	17.7671	23.4209	18.1815	16.1286	18.6813	21.917	16.2479	60.2073	39.3708	48.978	37.4082	52.9831	46.8123	46.4731	62.0983	57.3139	42.4171	63.9192	45.0704	51.8733	64.8513	43.9417	61.4155	65.1831	adenylate cyclase 1 (brain)
ADCY1	29.9566	23.9904	30.0777	27.8626	22.1214	30.4866	29.9271	26.7339	26.1393	23.1182	30.0108	26.3099	29.9663	29.5114	20.3089	42.3467	27.2159	31.5766	29.8156	65.4207	56.532	46.7085	48.4618	71.7791	41.4066	59.4732	64.1737	69.729	22.2599	26.3033	33.5767	21.818	29.9553	31.8867	81.7949	71.94	37.5818	31.1853	29.5077	28.0658	19.6895	24.3861	28.5733	adenylate cyclase 1 (brain)
ADCY1	33.0333	29.5185	31.7689	37.6018	29.3212	33.2922	23.2199	32.8507	28.5807	30.23	26.7523	25.6889	31.4073	37.9072	32.9031	33.0705	33.3854	39.6056	39.7086	24.3245	24.4173	24.7948	27.6697	28.599	29.798	31.4968	46.7826	36.2781	38.8666	25.1718	43.0085	35.1182	44.3361	44.5378	37.5532	41.3038	49.9978	20.737	47.2774	40.5293	30.7059	31.2793	50.3137	adenylate cyclase 1 (brain)
ADCY10	11.5064	12.079	12.6499	14.5819	11.3099	11.1184	9.03199	9.96786	11.6265	9.92486	9.67485	12.1356	12.6938	11.2538	7.61318	14.5332	10.31	9.598	10.4668	12.4005	11.6369	12.9118	13.2945	10.8915	11.5656	10.0888	12.4349	10.4209	11.6751	11.6482	13.523	11.7533	12.6942	11.0026	11.8327	10.6733	10.1183	9.09353	10.8198	10.6807	12.6977	10.2641	21.0756	adenylate cyclase 10 (soluble)
ADCY10	5.27945	6.40859	8.59058	6.40066	8.03859	9.49145	7.55568	4.25195	9.05864	9.78091	7.93162	9.33739	8.50891	7.76664	7.41641	5.56212	5.16002	2.5581	5.11799	8.84976	8.48173	4.94709	5.2742	4.9882	4.69399	5.72341	4.91722	7.3297	6.36348	10.2541	13.0327	4.70387	5.81395	6.07006	7.08751	7.76762	9.29874	9.95547	8.43679	5.46334	18.2651	23.8085	25.6823	adenylate cyclase 10 (soluble)
ADCY2	12.3615	10.3379	12.7983	9.67432	8.9404	9.90884	20.3985	13.8518	15.2546	12.5289	11.4887	9.40754	9.83582	15.1465	12.3405	11.5451	8.1267	10.8621	10.7344	12.6566	9.34863	9.42943	10.3982	13.7534	12.623	25.5327	13.2687	13.9514	17.1764	13.4085	20.1268	19.0491	30.3437	15.8347	15.1784	14.1596	17.4477	10.5694	16.9432	13.5169	10.5786	15.5034	25.5652	adenylate cyclase 2 (brain)
ADCY2	18.6063	17.637	17.2975	22.7526	19.1626	14.4237	18.7678	20.3541	17.9621	16.258	18.8634	16.094	16.6321	17.2807	16.3623	23.6627	12.9721	17.9184	19.0947	17.6669	20.8505	15.2797	17.6182	17.318	15.473	15.4854	18.1935	15.0648	19.3374	20.3965	16.6703	16.5418	23.136	19.4007	18.4766	15.7066	26.6309	18.1302	16.9121	16.8514	14.5293	17.3741	17.2155	adenylate cyclase 2 (brain)
ADCY3	30.4081	49.3627	55.1695	66.3763	52.7918	65.0259	25.4914	32.4326	26.2699	45.2969	39.5327	28.0342	34.127	47.7829	43.007	41.0996	68.3272	85.2634	43.9738	24.4965	19.0748	92.8955	21.9476	34.1592	17.0076	41.2862	38.2772	52.2021	67.5015	45.8788	38.2967	39.8997	40.7519	56.5444	53.6335	63.8433	37.8698	72.5745	58.3062	49.9785	177.078	189.878	215.927	adenylate cyclase 3
ADCY3	61.3893	71.933	63.2178	90.8532	68.0453	79.3013	45.6926	57.6879	45.1294	43.7809	105.343	48.724	77.2557	128.378	45.1997	91.815	99.8518	83.3972	70.1141	51.9424	30.6887	119.52	42.0375	33.8777	50.0514	68.7284	31.9657	39.7251	52.3188	35.9886	36.1742	30.8968	24.0664	33.0932	37.3597	36.8487	30.106	49.0417	32.6787	34.064	38.2239	35.6713	33.1835	adenylate cyclase 3
ADCY4	51.3659	43.3095	56.5996	48.4735	42.3305	60.3965	35.354	65.3709	40.0958	40.4406	45.2529	36.6037	36.7957	38.1038	29.6624	56.4716	48.4151	274.074	54.8469	33.0577	53.8963	40.0332	36.2614	43.813	72.116	37.6696	45.3983	58.9406	46.5145	61.9587	41.5856	56.984	41.1336	41.3172	48.6812	52.6396	54.7854	61.5629	56.1844	63.5542	36.3125	29.0194	39.4765	adenylate cyclase 4
ADCY5	13.3194	9.78475	12.2198	9.52401	10.912	13.021	10.4186	12.8784	9.47902	12.8841	12.8483	11.4437	8.39053	13.4417	7.96965	12.8066	12.944	16.0269	15.2257	10.579	16.1031	12.9972	11.5349	13.341	12.2632	12.7227	21.0432	24.2772	12.8904	17.0775	12.3995	9.88238	17.9837	17.9497	13.9234	15.9281	10.3658	12.9621	13.1926	16.7394	35.1682	36.43	39.7353	adenylate cyclase 5
ADCY5	26.8289	26.6488	25.3975	23.2928	25.543	25.2282	27.3626	23.1507	31.5109	27.1146	31.2442	25.3368	24.3571	28.8621	25.9066	26.982	27.3451	21.3236	28.6378	20.8923	24.4289	26.2221	26.4952	28.6711	23.6536	29.8722	29.0058	32.2982	26.1034	37.8954	21.6383	33.6599	20.2909	31.159	33.2298	27.4445	24.5204	28.2568	28.8716	28.7627	23.3693	30.9172	22.6214	Adenylate cyclase 5
ADCY6	102.626	98.3287	121.721	91.6836	100.702	104.403	125.947	112.403	102.683	102.455	108.516	105.677	80.6201	96.7267	99.5789	95.6532	103.391	86.5554	121.942	115.458	65.643	78.48	64.3152	90.4698	122.472	64.0547	226.824	196.851	220.11	124.735	164.427	152.763	140.618	131.889	143.088	172.482	117.577	258.793	258.871	254.698	147.652	124.22	148.387	adenylate cyclase 6
ADCY7	34.4824	37.241	37.4272	30.8502	50.2274	21.5204	26.4436	37.4286	69.6287	17.4923	36.7173	37.5298	25.2399	32.2204	45.4947	43.6484	66.6841	94.2834	35.6634	10.1303	7.95438	43.4004	125.179	35.8648	43.0273	16.5204	39.9117	48.965	48.7412	16.7008	41.2797	32.9971	50.6827	37.572	54.8597	39.3474	73.6929	79.2348	78.8793	41.8289	149.539	133.811	101.533	adenylate cyclase 7
ADCY7	34.1696	30.0488	27.5411	26.0473	27.0364	28.3511	36.3638	40.3548	42.3547	26.5261	39.3203	28.8628	21.6874	23.4779	35.9599	26.3542	19.1824	26.7543	35.4077	33.287	36.016	32.2589	33.0706	36.0584	30.6961	32.7891	28.2159	44.2832	42.345	15.0942	23.474	32.5024	58.0821	19.6348	15.7962	36.4424	42.4309	35.0642	18.183	50.8345	54.5803	62.0832	73.3935	adenylate cyclase 7
ADCY9	159.054	145.87	91.693	90.8797	163.694	120.725	64.0612	168.887	103.612	117.425	160.65	111.199	86.9024	108.445	105.556	161.243	124.494	312.964	103.258	155.097	111.235	179.956	210.843	184.334	146.738	145.999	233.281	356.622	214.719	264.148	246.34	282.231	209.164	211.682	222.109	254.57	266.493	351.528	231.914	356.897	195.277	163.528	234.545	adenylate cyclase 9
ADCY9	36.6835	37.202	34.6637	36.3049	36.2794	44.691	32.0804	34.925	33.8379	39.0864	34.746	30.2813	24.217	36.8532	32.3574	45.5211	36.2236	52.755	39.2931	35.5951	34.7229	42.0973	54.4884	57.9554	35.1449	36.42	58.5785	46.1206	38.369	44.2011	31.3195	44.3143	41.2723	44.7855	53.0908	48.0901	64.6954	46.8923	27.8361	46.465	53.0163	55.4202	51.3082	adenylate cyclase 9
ADCY9	31.0717	29.9887	29.7465	33.4461	27.6231	23.3887	23.8618	25.7297	26.74	29.4518	26.999	22.6998	26.399	27.6577	23.6907	34.5699	24.9722	24.2524	27.3907	36.3038	23.5961	24.8232	27.0535	21.7514	25.3358	26.6459	30.906	26.7636	24.7388	37.0022	21.3676	25.5281	27.8299	30.4918	38.6586	28.4576	40.2043	26.5295	25.8027	25.2108	22.6927	20.7622	22.6808	Adenylate cyclase 9
ADCYAP1	11.4485	9.97496	16.0419	12.5105	12.0204	10.2841	10.7108	15.7287	12.7216	9.49322	12.4589	13.7858	9.4542	15.9994	16.284	12.4053	8.89828	10.2123	13.2541	78.9973	45.2246	42.7907	37.5762	50.6946	41.5027	41.9247	47.3847	47.1577	43.3944	48.2168	56.8913	55.8323	35.1392	42.3107	58.1731	43.4882	64.3728	39.0836	39.1892	59.188	53.0585	57.1681	39.6629	adenylate cyclase activating polypeptide 1 (pituitary)
ADCYAP1	31.7097	32.9419	35.3738	25.5914	37.3051	44.6449	33.9892	49.859	40.1683	39.6916	30.2143	36.1753	31.4776	35.607	34.1514	32.2264	27.3813	28.8122	52.1602	30.4099	37.75	29.3259	34.3103	63.8959	37.2288	21.5343	36.2048	24.2929	35.4753	40.4329	36.8049	25.2827	31.14	29.7959	21.8585	30.8887	32.3944	21.0926	34.5668	22.9479	8.94582	12.1176	9.26023	adenylate cyclase activating polypeptide 1 (pituitary)
ADCYAP1R1	16.9805	9.29771	7.6158	10.2213	16.6173	20.5159	14.8578	18.0901	15.784	14.4726	12.2482	13.6754	11.5792	23.0482	10.7545	16.1872	7.84309	11.105	9.69622	12.1239	9.84989	11.9905	6.45473	15.9955	12.0823	12.5748	57.3742	65.0625	35.9267	56.1836	61.6384	73.5462	38.6336	43.395	59.9835	52.0613	70.846	45.2735	76.6054	50.7887	10.6228	11.572	21.8119	adenylate cyclase activating polypeptide 1 (pituitary) receptor type I
ADCYAP1R1	25.0801	22.8699	21.2304	23.8532	28.6334	26.3901	44.9191	39.7747	42.1356	26.1372	34.7229	29.2863	22.2803	34.6376	22.4845	28.5879	24.2422	28.5247	32.3591	19.4471	30.8216	22.758	28.7444	25.5188	19.8381	28.4406	37.6169	33.6111	37.9708	24.5138	28.388	33.2986	65.7902	52.3755	34.9025	32.8449	28.1526	34.4624	21.8533	20.8458	75.794	53.4563	57.18	adenylate cyclase activating polypeptide 1 (pituitary) receptor type I
ADD1	454.91	448.191	433.539	330.783	561.396	532.876	544.241	655.11	477.868	474.997	561.415	513.556	484.732	594.265	598.652	1276.02	529.89	1499.49	793.692	574.228	409.014	707.279	428.18	705.813	412.634	602.047	931.947	1326.12	799.193	834.856	933.222	1172.73	570.771	761.353	563.129	851.685	585.866	1033.09	668.809	912.648	672.224	644.42	634.111	adducin 1 (alpha)
ADD1	67.2637	116.355	134.333	101.915	89.804	63.0183	64.8428	73.6271	74.0257	65.8819	68.4787	72.9474	64.5978	81.2525	63.3781	82.1217	72.5374	59.9911	78.8567	58.7707	74.7391	76.686	65.9038	80.0974	64.5262	60.926	90.1513	118.967	75.9756	91.7445	106.696	95.9563	88.0529	78.0205	85.3034	77.3996	91.8315	68.2294	98.2979	82.1681	90.3552	92.9245	77.3345	adducin 1 (alpha)
ADD1	95.642	166.839	155.919	118.605	203.783	117.634	132.268	131.818	121.699	125.415	145.212	128.948	104.103	129.833	143.483	213.973	102.76	232.015	172.63	28.3353	86.5415	160.509	108.35	141.706	84.1904	147.246	223.218	321.938	189.375	190.954	202.707	205.526	121.617	154.6	151.937	183.809	225.947	221.828	231.69	206.272	150.563	133.599	97.4907	adducin 1 (alpha)
ADD1	16.0892	29.1166	37.0622	24.4575	21.7465	17.1026	16.306	15.4714	10.9347	26.2276	17.6746	20.3436	13.3121	21.5505	24.624	40.1446	23.7353	34.0087	31.7996	34.8926	26.5842	25.3474	24.7039	28.7115	30.4791	33.9004	53.268	46.5313	35.7451	43.5116	60.3962	77.5002	42.6212	32.1467	36.7247	48.0318	43.4636	44.9112	53.8319	107.322	11.8458	12.9407	15.5894	adducin 1 (alpha)
ADD2	23.5638	26.5506	23.4523	20.5501	20.5007	20.7387	20.7976	25.2352	27.1346	19.4211	21.4997	20.5544	20.6416	24.1769	21.1315	25.8499	19.1936	21.1571	21.512	22.352	22.719	18.8409	17.587	23.2859	25.3821	22.9468	21.3806	18.8681	24.7961	31.9335	22.3135	34.7732	23.4172	30.3127	31.3859	25.3719	29.5132	20.0595	20.2305	20.1792	27.2907	30.5571	31.2109	adducin 2 (beta)
ADD2	58.6712	47.3803	61.9308	46.4099	41.2644	47.4968	48.9473	53.5474	48.1399	104.522	47.7948	58.208	51.6969	58.4256	41.4704	60.6321	47.1568	48.4465	58.417	38.5918	34.9075	39.3144	47.4011	46.852	45.9322	49.244	57.2377	52.1422	44.3035	56.6141	58.7317	54.4535	52.676	55.6474	58.5062	40.6889	59.087	41.526	55.4553	52.0013	75.6841	60.9016	90.1944	adducin 2 (beta)
ADD2	16.5949	15.1654	15.0925	13.007	13.725	14.3125	11.0313	14.0049	15.4209	13.0567	16.1267	17.4494	14.9251	12.3183	12.1091	19.953	15.4289	13.5637	16.6557	28.3937	11.3159	12.7476	12.4792	11.1159	9.15519	11.9625	40.7183	47.4308	28.658	36.1417	35.1847	61.5137	38.7631	31.6247	43.5084	33.1672	42.5571	33.7015	37.931	49.8736	23.7845	17.2897	17.7807	adducin 2 (beta)
ADD3	1305.6	759.397	1013	1456.3	983.244	946.366	1717.04	1627.97	1751.36	1225.92	1504.49	1685.79	1552.07	1407.3	1661.53	1084.99	1562.79	1607.42	1384.64	1145.32	1023.59	1644.82	683.814	1244.41	1063.5	1568.27	1523.77	1279.56	1651.96	1555.97	1297.53	1563.4	2027.47	1181.17	1731	1459.09	1670.86	1583.21	1641.01	1700.61	1455.18	1368.72	1176.52	adducin 3 (gamma)
ADD3	513.4	340.691	570.88	777.626	488.82	309.053	519.862	717.491	502.275	527.132	621.672	607.199	502.364	565.389	697.567	532.586	810.503	906.662	673.931	510.616	419.346	639.605	242.246	501.745	495.259	641.95	881.364	580.633	860.303	842.763	649.828	1132	867.617	518.615	843.209	678.817	607.218	774.242	972.968	1041.86	747.46	609.865	430.721	adducin 3 (gamma)
ADD3	694.376	238.382	528.531	790.183	420.345	472.003	815.407	926.816	791.145	566.559	730.054	862.168	734.7	753.885	890.853	575.963	983.085	889.363	869.081	321.432	573.053	1002.65	384.183	717.156	506.573	891.887	801.467	594.761	897.241	983.632	729.967	1044.33	1136.39	722.433	1001.79	888.135	834.6	993.472	819.534	1045.31	847.069	735.229	673.71	adducin 3 (gamma)
ADD3	472.745	309.784	520.637	748.226	431.949	293.84	502.99	671.843	476.265	535.065	613.975	576.271	445.241	539.147	654.174	498.817	764.883	845.411	647.643	472.707	394.868	589.707	242.993	462.495	465.762	617.329	816.834	526.749	801.564	783.58	653.427	1071.52	803.907	478.599	796.795	627.921	570.976	726.275	896.522	968.293	740.763	598.303	407.843	adducin 3 (gamma)
ADFP	1030.02	457.453	395.749	616.572	423.643	754.843	353.839	902.762	1311.38	815.287	609.293	741.235	779.943	377.206	690.016	112.69	453.829	857.061	582.429	312.07	572.286	616.21	644.197	325.127	807.101	675.954	614.174	251.803	244.62	273.391	1194.08	257.31	326.37	774.534	429.203	370.378	1083.6	343.249	384.044	196.392	472.065	757.563	347.821	adipose differentiation-related protein
ADFP	9.3959	6.86963	6.1847	10.6971	6.36109	6.27628	6.37954	8.27814	8.94758	6.41337	8.26458	6.52374	5.74544	4.94041	10.5165	5.1945	11.1262	7.461	11.9356	259.083	6.6207	9.40723	6.84095	5.79206	10.2418	6.56608	5.76991	8.63752	7.94135	7.88204	9.45158	4.62654	11.5027	6.87196	7.62572	7.3143	4.17253	8.0329	12.4531	8.16771	6.30017	5.76664	6.71183	Adipose differentiation-related protein
ADH1A	13.0221	15.2991	15.6986	10.5608	25.1227	11.8174	11.8666	16.8297	25.0288	18.102	21.8686	16.6835	15.2511	18.5663	18.7839	18.9996	15.9783	16.1163	9.74065	65.7264	7.27562	11.4605	5.90499	70.0969	5.386	58.1853	5.19037	5.29159	11.6609	15.9126	8.98904	8.3751	11.8477	14.6707	7.54532	12.7001	8.40904	8.8705	5.5381	7.59763	16.2153	26.0946	22.3871	alcohol dehydrogenase 1A (class I), alpha polypeptide
ADH1B	32.5768	40.3265	33.3	17.7407	36.449	71.7176	18.8533	412.463	37.5698	33.7844	51.1008	30.143	28.5981	26.3691	22.122	41.323	20.2124	58.679	140.647	77.1191	26.0923	24.464	13.7686	79.5568	17.8289	14.4242	217.557	360.98	364.798	420.143	139.706	246.725	256.215	341.463	374.865	280.932	196.232	462.659	511.982	180.305	246.595	166.082	86.2492	alcohol dehydrogenase 1B (class I), beta polypeptide
ADH1B	13.7498	41.3399	30.2838	5.48161	22.0814	78.5906	6.58071	343.931	20.1005	17.6526	29.8261	14.7179	15.0518	6.90859	10.5724	52.4699	9.24265	120.171	183.467	8.58563	6.39193	25.4268	5.10466	61.0047	5.58426	7.58413	189.715	415.255	284.817	384.289	174.779	346.671	441.484	344.837	414.315	329.134	186.424	559.847	545.197	257.247	164.044	125.402	66.8449	alcohol dehydrogenase 1B (class I), beta polypeptide
ADH1B	33.7611	34.1915	31.8923	33.6916	34.8637	37.9806	28.6535	30.8203	29.2919	31.3682	26.3497	22.424	23.6117	30.1672	26.138	28.0633	24.3977	32.6662	27.8446	29.2219	25.6334	28.6759	28.8017	35.9336	23.3668	30.6611	52.1811	50.285	31.0995	12.6313	26.974	56.6826	39.0535	44.3013	54.2436	35.6241	34.1596	57.1207	69.5822	32.859	34.8845	30.8167	35.5776	alcohol dehydrogenase 1B (class I), beta polypeptide
ADH1B	2.67858	2.44795	4.07173	4.45743	4.74788	4.86324	5.30216	4.23015	4.44647	3.03972	5.04954	4.65293	4.31187	4.09131	2.01294	2.11927	3.79358	5.99505	3.48703	9.53716	4.1287	4.7998	2.93954	3.6028	4.4329	3.99044	12.8843	6.41906	6.22083	6.32256	7.80245	7.27993	6.65299	5.60318	4.34006	4.34101	6.52495	11.0704	7.03113	2.87826	5.56618	5.96069	8.0579	Alcohol dehydrogenase 1B (class I), beta polypeptide
ADH1C	85.4456	57.5662	371.249	156.378	137.459	259.531	152.272	66.7043	593.9	166.136	769.332	436.632	368.336	342.764	510.034	271.916	434.84	97.756	38.8035	487.491	16.7716	18.8483	16.9795	1172.43	22.181	1000.8	3702.94	1370.81	2390.46	1788.91	3318.43	1366.43	1674.74	2480.51	1609.91	2639.5	3391.54	1805.97	2266.99	1595.25	2417.26	2331.4	2179.6	alcohol dehydrogenase 1C (class I), gamma polypeptide
ADH4	27.1075	32.6623	63.3892	34.9801	25.0215	61.5044	23.7554	38.5033	27.0445	30.2499	32.8411	36.695	34.873	40.9644	46.1587	62.9651	57.7102	64.0649	61.4855	36.2992	18.233	24.9375	17.4937	24.8662	25.7842	20.2529	85.5159	53.533	71.2128	59.0856	55.9866	99.4931	66.1421	59.3816	75.0215	44.671	92.5032	60.0725	82.7725	87.0325	33.0341	29.9658	38.0335	alcohol dehydrogenase 4 (class II), pi polypeptide
ADH4	21.4077	25.513	24.5394	25.1954	24.5524	22.1861	17.1744	23.9227	24.3406	19.7288	23.6997	23.6514	24.3693	25.3989	18.983	34.3174	25.3001	24.9037	30.3199	24.7304	21.1545	19.2971	17.2605	18.1375	26.9534	18.2357	20.192	21.3921	17.3947	19.7928	21.4619	20.0679	17.2084	16.0776	21.5798	16.6697	24.0246	13.9052	15.7681	27.3343	13.9317	16.2889	33.177	alcohol dehydrogenase 4 (class II), pi polypeptide
ADH4	8.79994	11.059	7.40101	9.19714	7.44553	5.31456	12.8699	8.65692	3.96632	7.2685	7.81087	10.7738	7.01194	11.1885	6.08367	12.6492	6.57647	8.93118	7.97216	2.61278	3.72505	2.23628	4.99306	12.0222	4.6996	5.48021	5.46935	9.49102	9.15527	4.35464	7.35419	6.31492	11.2407	9.54638	7.57224	7.52661	7.12346	5.6119	6.34855	8.10741	11.5939	9.03354	13.8723	alcohol dehydrogenase 4 (class II), pi polypeptide
ADH4	27.9399	24.6607	36.4274	37.9986	27.7906	34.4968	23.1919	29.2272	24.3024	26.7356	29.5567	29.3311	25.7754	30.7094	22.6238	20.8338	25.8594	23.1629	30.2445	34.2019	27.5413	27.727	26.6378	24.6955	29.099	33.6125	28.1583	23.6014	32.8395	40.2854	31.697	39.5757	31.3207	36.3133	41.7358	27.6552	27.0438	24.5839	30.3638	30.5672	27.8382	23.1187	34.8934	Alcohol dehydrogenase 4 (class II), pi polypeptide
ADH5	683.852	960.249	705.864	969.46	1201.53	1267.47	1274.43	989.305	1374.28	1085.47	1083.61	976.978	1339.59	706.046	826.646	713.528	790.78	851.207	1044.22	669.375	728.799	747.525	1141.68	913.096	652.241	1364.03	1202.66	1418.07	1258.79	1171.33	1246.79	1193.95	1391.2	1222.8	1174.2	1380.27	929.799	1050.74	1215.86	1265.66	1154.13	1129.57	1002.17	alcohol dehydrogenase 5 (class III), chi polypeptide
ADH5	85.8815	114.274	121.469	128.974	214.373	248.545	323.123	212.07	404.25	92.0976	163.831	167.66	245.508	143.399	133.317	99.9651	141.141	179.361	200.399	85.0093	159.712	170.956	283.6	183.359	121.744	280.747	130.273	411.607	252.025	281.435	201.443	249.225	237.105	225.525	250.013	217.758	192.926	168.214	185.821	169.614	271.5	223.271	143.527	alcohol dehydrogenase 5 (class III), chi polypeptide
ADH6	36.7396	36.7473	37.1844	38.0739	27.466	36.2599	33.9278	38.9834	50.4736	34.4964	32.5512	28.8029	31.3578	34.2973	41.1567	40.7801	34.6436	33.2224	36.6094	37.981	31.1387	35.8128	30.033	36.699	32.6115	66.7785	44.1889	32.1427	34.8027	29.3906	44.2024	31.8575	35.7151	37.5994	52.8319	37.737	38.5452	26.2584	36.9276	34.9656	49.0885	41.0283	45.4394	alcohol dehydrogenase 6 (class V)
ADH6	86.5943	71.7164	125.592	90.3423	74.7234	74.3253	76.1768	109.841	92.3463	79.2731	73.3193	81.7266	66.6365	94.543	103.107	80.765	63.1016	77.1354	82.7531	45.628	99.7064	90.7059	51.5458	121.572	24.5363	96.9191	158.573	134.317	204.098	168.047	221.437	139.466	281.041	199.948	188.784	131.539	177.594	118.513	143.683	156.475	87.969	79.2402	105.104	alcohol dehydrogenase 6 (class V)
ADH7	15.6777	16.3898	16.8207	17.0532	15.1267	15.7418	23.4684	20.3066	24.8782	17.8978	19.7224	16.0093	21.9171	18.594	17.237	21.7002	16.3707	18.5016	17.5285	20.0032	15.586	19.4052	21.5696	21.1313	15.237	18.5186	17.2052	17.571	14.7319	15.9268	15.9915	19.6189	14.2402	17.7891	25.4078	17.7996	16.3114	19.0815	15.2673	17.8656	16.6764	22.4507	33.8134	alcohol dehydrogenase 7 (class IV), mu or sigma polypeptide
ADHFE1	66.8681	51.31	68.1518	55.6199	46.6585	54.4858	37.6069	68.0772	51.5731	65.8328	54.619	46.704	51.2466	46.5846	49.2929	55.6326	50.1184	65.5809	59.401	51.6321	44.9688	37.4638	37.4645	55.1846	49.164	52.3317	78.8795	87.6024	65.2695	80.913	61.7639	82.3617	63.553	58.3989	81.9397	63.1692	92.1246	76.5428	94.0723	70.1332	55.0329	52.9299	48.7768	alcohol dehydrogenase, iron containing, 1
ADI1	317.023	620.853	302.801	472.361	724.798	736.825	875.318	693.414	981.622	586.083	349.633	537.361	584.574	882.9	660.919	674.289	502.494	100.248	341.774	750.396	578.948	787.945	87.5935	772.059	303.955	741.747	402.356	180.246	529.045	646.351	543.662	453.503	773.331	738.397	855.998	754.795	517.783	417.904	419.24	520.502	866.224	750.557	636.194	acireductone dioxygenase 1
ADI1	825.273	1153.39	978.318	553.596	968.468	958.824	1019.6	903.833	1194.77	861.478	1036.86	879.284	765.15	879.789	895.924	675.969	634.789	578.338	853.285	723.945	1489.97	940.183	495.111	960.021	833.66	1379.16	1087.63	1566.34	1246.56	1420.76	1095.54	1236.63	816.938	979.403	1129.82	950.765	718.813	988.358	1002.13	885.294	1081.34	1062.64	1047.97	acireductone dioxygenase 1
ADIG	27.4621	27.5012	29.6872	26.9231	21.9104	28.6637	31.9753	25.8458	22.5122	27.3245	23.0564	24.2465	17.6975	21.1505	28.3052	26.4849	18.4563	23.077	26.7352	24.1236	25.1611	31.4899	32.1836	40.7422	24.5338	26.3575	25.9335	19.4773	22.1319	25.4558	27.2394	22.4789	28.3489	22.6722	27.146	22.0461	24.6783	17.1657	23.1297	13.6127	20.5602	23.1484	29.3549	adipogenin
ADIG	104.282	55.5633	74.1603	68.0944	70.1024	76.642	72.1184	79.2375	58.8602	78.3812	73.7532	67.4495	67.5097	64.1793	52.3234	82.0993	52.924	86.3308	66.7345	96.7901	75.5445	68.3277	73.566	86.7476	79.9421	83.6517	28.4285	30.4266	25.4363	22.7907	20.5521	32.6367	34.7396	32.4198	28.6139	26.6025	40.807	22.7495	27.0254	25.9114	16.9668	17.0146	11.828	adipogenin
ADIPOQ	2.42211	55.332	2.30751	2.68953	2.80681	7.23107	1.83231	458.689	2.94135	3.81378	3.24349	4.41945	2.00428	1.53864	2.20565	2.08584	2.97979	3.81238	248.273	4.85891	27.6058	29.7909	15.4988	29.5791	16.498	10.8899	92.8384	3.65691	3.54799	94.9498	44.2619	1.34002	3.76299	32.6638	15.9167	39.1031	14.7345	45.5353	26.7658	17.7421	6.84297	4.13829	6.88625	adiponectin, C1Q and collagen domain containing
ADIPOR1	303.196	442.07	353.083	317.246	422.51	310.038	302.288	424.917	296.454	257.001	197.08	233.168	204.195	257.267	286.236	131.339	216.394	140.473	262.671	42.6059	493.102	225.274	225.678	289.651	443.258	258.541	94.0591	86.4967	264.851	178.323	140.376	173.808	197.699	286.615	244.891	229.951	46.6745	182.869	209.483	82.504	285.403	262.042	165.183	adiponectin receptor 1
ADIPOR2	722.682	344.269	548.826	462.537	439.952	636.218	400.105	673.607	478.563	450.371	458.545	394.935	645.681	376.896	528.734	618.382	736.614	532.902	597.68	582.411	674.534	570.848	856.357	637.91	662.408	560.645	622.446	555.893	577.784	651.073	628.972	659.995	500.506	682.102	631.506	604.299	700.282	676.433	643.599	911.865	652.299	696.878	566.656	adiponectin receptor 2
ADK	372.065	227.482	192.587	299.68	234.416	439.786	214.177	300.045	301.872	381.402	553.279	223.22	327.912	304.343	303.867	297.206	372.372	140.057	223.864	96.3429	202.73	301.222	671.456	314.988	353.996	389.052	262.515	157.957	212.021	161.858	284.649	147.799	198.565	313.702	175.128	198.684	218.732	154.324	129.599	172.748	272.35	332.105	292.853	adenosine kinase
ADK	23.0772	17.7775	8.43978	16.4928	11.6328	13.9961	25.4349	8.24382	22.3349	13.4013	26.3198	13.0196	33.4488	28.9421	26.1498	32.358	31.1298	11.4284	17.0417	21.6491	18.0951	19.3803	43.7429	19.4363	14.8034	19.5731	6.52379	12.5254	12.1751	6.96555	16.8993	11.4694	12.1989	15.9104	6.47843	8.95072	4.66692	9.28759	6.59545	5.46763	99.0588	115.712	116.858	adenosine kinase
ADM	230.089	1618.73	944.425	477.087	240.825	245.038	146.728	338.383	314.696	263.753	203.893	678.177	375.38	146.89	588.787	283.564	119.773	729.403	338.444	116.276	481.82	803.077	700.305	585.155	798.282	488.335	348.705	886.945	427.429	427.056	508.817	1576.05	615.466	914.463	645.351	318.318	356.569	840.859	489.537	471.56	536.943	639.248	477.617	adrenomedullin
ADM2	69.5537	55.8903	69.6543	60.6591	46.9034	45.3888	52.4677	66.6881	61.1238	66.3434	54.9264	54.2087	50.8905	60.5063	47.6658	51.3331	48.9164	62.1357	63.3531	56.132	78.9219	59.0702	51.8895	76.6941	55.6228	67.037	69.0519	51.8459	72.9148	70.6045	71.3188	75.1066	86.5722	92.5354	75.2399	71.4175	57.5007	58.7552	75.2742	70.4605	104.563	118.47	98.2757	adrenomedullin 2
ADNP	350.545	356.13	545.591	618.843	301.83	299.293	353.725	409.121	413.214	334.432	489.239	463.766	718.584	610.961	419.633	376.728	623.611	257.648	403.351	251.787	298.675	656.73	424.369	258.157	306.746	281.369	136.253	178.012	191.747	213.041	216.721	167.353	230.255	181.669	206.766	254.137	154.636	217.771	211.823	182.086	236.036	208.402	138.64	activity-dependent neuroprotector homeobox
ADNP	237.08	68.1196	136.893	342.117	262.992	376.515	197.423	648.177	441.732	305.488	525.155	331.999	457.138	458.022	379.144	866.144	409.805	562.087	432.698	13.1167	239.281	680.974	245.802	451.509	276.549	309.383	223.536	250.296	240.613	81.484	80.8622	286.053	267.428	248.041	78.9163	279.262	82.7757	313.452	321.062	297.186	258.825	224.043	218.631	activity-dependent neuroprotector homeobox
ADNP2	52.6127	115.089	109.924	118.474	104.127	95.924	66.1701	63.0555	31.9173	90.5728	82.4302	74.2945	34.2783	76.7194	127.977	138.257	97.6262	113.039	83.1971	36.606	55.9221	146.042	76.4032	91.4077	108.434	132.104	106.286	81.7921	97.8926	73.0959	159.822	133.857	79.3596	96.2589	57.0317	114.959	63.1059	145.348	133.906	112.848	69.4928	78.5822	54.3792	ADNP homeobox 2
ADNP2	194.581	282.636	136.171	155.506	269.365	247.294	349.918	187.624	154.952	168.62	198.209	117.481	170.046	203.926	266.96	264.582	222.528	303.68	198.136	184.657	158.782	416.666	198.027	230.098	251.889	319.992	208.211	236.682	233.126	191.201	345.514	260.049	235.5	256.842	244.653	323.015	387.615	303.069	283.738	276.098	183.735	193.211	178.737	ADNP homeobox 2
ADO	258.353	208.1	202.363	203.742	229.036	266.21	350.037	349.256	496.957	304.764	378.695	263.713	279.319	268.526	312.759	388.275	325.416	426.999	275.842	196.584	171.995	336.097	244.826	364.087	402.254	297.171	189.562	219.666	197.129	194.177	245.434	155.393	219.918	185.603	214.855	226.157	128.909	236.137	152.244	189.158	183.755	170.789	167.63	2-aminoethanethiol (cysteamine) dioxygenase
ADO	191.466	242.865	172.693	181.394	192.045	217.857	259.394	203.129	186.058	188.456	212.533	134.974	227.867	173.166	210.934	187.867	282.106	170.576	164.581	115.403	163.616	186.902	243.293	259.87	310.954	197.793	93.4628	109.13	117.795	129.251	110.695	81.4822	122.032	130.75	109.325	156.458	116.203	108.131	104.269	96.6605	149.498	158.331	87.4814	2-aminoethanethiol (cysteamine) dioxygenase
ADO	15.7424	14.4327	15.2031	18.9014	14.9002	11.0772	17.0196	21.8616	16.9348	20.6178	17.5671	17.2211	18.9826	18.5921	17.849	19.3536	17.6322	18.003	16.4579	21.191	17.0245	15.93	21.806	16.6481	18.5962	15.3505	17.0852	17.623	16.6723	23.3937	20.194	16.4408	15.1495	15.1858	19.0742	15.9098	24.8665	19.697	17.7481	22.035	38.8042	37.6808	41.2611	2-aminoethanethiol (cysteamine) dioxygenase
ADORA1	29.1269	33.4542	37.9574	30.904	28.6386	23.7645	26.4094	24.3381	26.0259	25.0264	28.5826	21.6539	24.2999	33.0002	22.2354	21.1701	23.6258	26.7251	22.2308	78.4727	54.2165	58.5862	61.3693	66.1761	79.6498	60.1964	55.7551	61.4474	53.125	52.9302	79.4609	84.2587	54.4481	61.5331	65.2038	52.4337	84.508	47.5401	53.8672	67.4875	59.0034	76.3658	58.1672	adenosine A1 receptor
ADORA1	40.6052	37.9131	45.5852	41.5436	36.5329	38.2471	25.9031	33.3826	37.5083	39.6585	39.0974	33.0772	34.1691	40.2951	36.9939	37.6662	32.0434	39.1021	40.917	46.0987	37.7089	38.5425	35.2634	40.2382	30.754	33.299	43.7079	41.2178	42.5105	44.7763	40.4926	45.7599	45.4863	44.3654	43.3082	42.7081	49.5625	43.5345	40.8769	57.9104	77.8495	91.9065	94.8605	adenosine A1 receptor
ADORA2A	38.6781	36.2859	39.9866	36.9905	31.6458	31.2817	31.2121	36.5976	37.6236	39.6005	41.9279	37.3396	35.1764	28.0437	35.9311	34.5948	31.8273	27.1901	43.1604	64.5393	37.5084	36.4069	43.6478	43.8269	39.279	23.4864	51.4226	41.9504	42.3019	28.918	56.7077	43.7378	51.5798	40.5798	43.1454	44.5358	31.5544	49.3707	44.8177	55.1971	45.9618	51.4601	58.252	adenosine A2a receptor
ADORA2B	151.459	183.294	160.871	187.224	76.9185	57.7184	121.048	40.5868	257.55	84.8725	148.662	92.2392	162.643	196.548	195.564	120.868	205.147	53.1787	54.5208	213.017	109.011	71.2625	722.917	142.8	108.733	215.238	355.588	59.6061	121.508	55.5845	381.554	55.4177	88.5838	294.517	68.9019	245.711	304.583	73.3322	78.1919	112.27	112.016	156.221	137.444	adenosine A2b receptor
ADORA3	34.1897	22.9118	27.6831	27.3599	24.8001	26.9439	20.7303	43.7376	33.8319	30.4779	28.2403	24.4803	26.6266	24.124	33.2786	26.415	25.6481	44.6427	37.1209	26.7794	40.0799	24.3083	35.8559	46.985	23.5596	25.532	43.6871	47.2005	48.6823	57.4357	49.1926	42.2265	41.101	62.1392	75.667	78.5074	42.2034	48.2849	63.4469	39.182	70.8653	102.889	68.5963	adenosine A3 receptor
ADORA3	22.4484	21.6167	13.0819	22.208	16.9561	19.9477	20.7416	16.1944	16.0656	14.6713	18.2624	14.7784	15.1105	9.97136	15.1237	10.7928	13.0106	28.596	19.9225	11.4602	6.9902	7.93323	35.7266	19.9385	34.5756	24.1337	39.0966	26.8659	35.9276	12.5056	37.3513	15.225	19.577	37.1398	16.0194	45.9068	5.82989	16.5552	40.5962	11.2334	51.4806	41.499	41.6011	adenosine A3 receptor
ADPGK	173.084	269.753	267.353	261.26	267.733	286.577	318.63	256.684	259.075	245.748	212.337	237.048	252.519	168.716	278.304	282.327	295.445	294.032	272.163	153.515	155.218	278.381	269.913	208.187	249.364	235.589	265.178	196.801	266.866	200.025	276.227	220.542	216.882	242.152	277.558	245.477	301.304	309.123	397.558	243.608	216.216	212.435	155.591	ADP-dependent glucokinase
ADPGK	32.706	51.8361	45.3619	61.0062	65.2989	53.9197	70.3715	53.3517	55.7615	55.6656	48.7478	55.8217	47.6604	37.4633	55.6885	35.7501	61.8389	39.6343	54.3397	53.8332	41.8329	53.3865	56.7214	37.5479	55.4962	40.4857	38.8796	30.4908	48.3461	36.4902	46.7065	30.1049	34.4389	43.3338	41.3266	46.1916	52.7648	35.2204	53.2785	39.1196	49.3906	44.7944	21.546	ADP-dependent glucokinase
ADPRH	21.2552	22.3665	21.4139	28.9131	22.6745	19.2946	16.9465	28.126	27.139	26.1017	18.9885	20.0525	21.7238	20.9186	17.6296	32.251	25.8128	15.9085	22.0997	33.151	30.8458	36.0069	30.9725	28.2493	20.257	18.7772	23.4654	15.5352	31.5263	25.9907	31.7972	21.53	28.0768	37.3377	27.4049	30.074	42.2185	22.8161	21.0986	30.0073	40.6746	43.154	49.0177	ADP-ribosylarginine hydrolase
ADPRH	30.4154	56.5048	44.4561	26.7627	49.3198	37.3712	15.3088	53.1342	45.7311	39.7952	38.9135	29.451	34.1022	22.4314	37.7793	31.771	46.6759	114.053	34.6114	17.1074	28.8346	36.3933	52.7732	39.3775	44.0781	39.9427	36.9861	52.624	36.9647	32.2255	43.9892	31.1312	26.4742	34.9725	30.8114	30.7688	39.4644	52.7734	49.1313	25.4862	24.1709	22.0274	23.4749	ADP-ribosylarginine hydrolase
ADPRH	21.7604	24.625	20.6864	22.0571	23.9619	18.9418	22.8104	28.6508	24.4626	29.652	25.3914	22.6439	21.4479	20.6432	21.785	22.6055	18.6973	17.8654	25.2002	49.7036	28.0384	17.944	20.8183	21.4649	20.848	17.6404	15.8863	20.2923	19.1673	20.1664	25.028	20.649	25.0812	25.5578	25.0454	18.707	13.2226	18.9989	11.9672	16.1749	24.88	25.2584	20.4764	ADP-ribosylarginine hydrolase
ADPRHL1	84.6334	83.3249	66.3014	66.6549	58.7647	47.6609	60.8607	64.3702	61.7817	59.2029	56.4159	57.0453	57.5752	57.1782	50.1284	58.1302	46.4091	44.3257	70.3924	46.9136	73.5309	47.8233	71.2112	60.3799	63.1518	55.5059	41.784	53.0672	50.7909	45.132	48.1032	43.5277	45.0765	62.9724	50.0934	48.3518	44.7563	35.5446	33.154	38.5448	48.635	55.3254	67.1935	ADP-ribosylhydrolase like 1
ADPRHL1	114.373	98.1091	109.499	97.8144	86.9829	67.6429	80.3344	103.544	93.8411	88.1181	81.3963	72.2776	90.3411	86.7847	71.6069	93.0377	72.7784	66.9929	81.0299	90.0302	90.7691	70.6203	71.0156	71.0982	67.66	67.4355	29.7637	27.9653	27.3627	21.1829	29.6629	25.8591	30.7958	29.6472	25.3294	26.839	27.0735	20.9919	20.7213	27.0714	109.11	118.492	148.252	ADP-ribosylhydrolase like 1
ADPRHL2	148.478	229.298	119.144	181.776	257.714	174.025	145.407	109.967	161.092	137.021	137.466	125.701	111.859	109.744	154.029	111.229	92.3583	119.844	133.704	134.674	131.388	140.098	139.209	143.59	146.562	151.918	99.7163	100.918	109.791	115.614	83.5168	114.532	98.6938	119.634	81.6629	124.422	82.9301	111.916	136.087	113.881	115.961	115.039	84.8129	ADP-ribosylhydrolase like 2
ADRA1A	7.85216	4.35203	8.80628	8.95307	6.26681	5.42769	5.45541	4.37118	7.59345	7.6119	6.07793	6.20552	4.8726	6.0862	3.78787	5.75958	5.04025	7.5152	3.77588	32.9156	4.34733	4.11467	4.96496	6.332	4.45416	3.26231	19.0161	11.1155	7.89832	16.7017	11.5628	11.8043	13.6422	13.1592	14.5088	12.7719	9.28761	7.03577	13.0842	12.44	3.33267	2.83634	5.00081	adrenergic, alpha-1A-, receptor
ADRA1A	19.3284	11.782	17.7769	17.4043	14.6977	14.425	19.379	18.9952	18.7996	10.6704	19.4746	17.0916	18.2464	18.6869	10.9761	17.6368	15.2064	12.0126	15.5305	15.4872	18.0626	16.1068	17.7134	13.8526	16.2673	14.0159	8.51731	15.027	19.6713	16.3272	23.6859	16.2661	19.8295	15.6727	17.0619	15.9548	18.5179	15.8906	13.4475	18.3036	18.8361	22.8382	21.478	adrenergic, alpha-1A-, receptor
ADRA1A	6.80902	5.71578	8.42876	6.37107	4.33771	4.29946	8.18847	5.4858	9.19369	7.7752	8.04908	5.94095	4.20268	7.76591	3.20313	8.69818	7.12339	2.61695	5.83786	30.2295	25.8189	24.1004	30.8608	25.4957	26.7308	37.6946	34.156	25.9991	26.2437	45.278	25.4193	25.3348	41.8594	35.9838	32.2128	30.4584	36.1695	34.3101	39.125	35.3566	25.8547	25.0082	30.1467	adrenergic, alpha-1A-, receptor
ADRA1A	39.8912	18.6283	25.6616	22.6671	18.6219	18.6897	32.6832	42.7292	30.6068	22.8932	24.0776	19.766	19.2623	29.8792	26.1682	31.8184	22.5114	17.2117	21.5195	24.9007	49.8903	22.6211	20.715	38.1963	28.1175	27.1183	28.2178	18.0147	25.9517	31.6615	37.7309	30.4584	41.4233	33.918	28.3723	23.4024	30.1937	26.6512	22.2934	20.9042	11.5796	9.24494	20.0364	adrenergic, alpha-1A-, receptor
ADRA1B	22.2762	15.0523	21.9689	19.4606	11.6928	13.7722	19.4344	16.4293	21.3384	22.2825	16.418	22.9405	18.9171	20.3709	14.5969	17.3137	15.4469	13.4415	17.0934	15.2893	12.2148	15.7537	15.3042	12.4855	18.0528	19.6292	29.8007	19.819	21.4823	16.3439	19.2178	17.3006	22.5709	15.1656	20.536	20.4659	23.0398	19.9262	17.4444	16.6368	32.5289	29.3188	28.1414	adrenergic, alpha-1B-, receptor
ADRA1D	8.59686	10.5197	11.0081	9.0104	9.60731	7.35527	12.6481	9.62769	14.4857	9.23782	8.53338	11.6995	12.5065	13.6071	7.80397	13.3467	11.1454	12.1159	11.0004	125.36	8.6842	10.5687	12.3887	10.0468	9.40948	8.53499	3.70223	9.34736	9.89112	18.291	5.97987	11.192	13.1587	9.1406	9.96274	8.24835	18.4186	7.62757	9.19132	8.33765	40.3379	40.4102	56.8886	adrenergic, alpha-1D-, receptor
ADRA1D	37.5919	25.0083	35.8002	33.1209	23.7163	29.4589	30.2165	35.5108	31.8497	31.831	27.6211	26.4611	29.9294	31.0251	33.4797	34.097	29.4181	36.9829	31.9862	40.4974	46.6656	33.7301	40.4262	48.3589	34.0384	33.1213	12.5556	6.36102	13.3402	10.233	15.269	14.0691	14.1941	9.69842	13.4746	11.5004	15.7645	14.5626	12.5077	8.12105	2.7785	3.54026	3.99003	adrenergic, alpha-1D-, receptor
ADRA2A	38.8464	43.4841	63.3196	33.6782	12.8641	24.4373	16.4397	39.4963	32.5972	17.3975	166.931	29.1883	52.4081	69.6855	179.067	24.0552	124.576	139.203	34.4949	23.3594	16.3532	36.1623	10.5468	97.0277	25.7276	127.338	256.083	68.4005	50.3172	41.1443	333.184	39.7908	67.6004	91.6681	64.0588	116.69	199.485	62.0615	75.3966	38.783	84.2178	59.4593	89.2099	adrenergic, alpha-2A-, receptor
ADRA2B	38.927	35.401	38.0878	38.6498	55.7458	28.0361	37.3369	41.0817	41.012	40.4098	42.7863	33.1102	33.5979	42.1625	31.2749	34.1227	38.3107	35.4259	46.4905	37.1762	36.46	35.6085	38.7199	41.7082	35.6481	35.2221	45.0576	39.1446	42.145	44.1219	49.0481	32.7091	47.9643	54.0655	29.9089	35.9169	63.0962	40.3797	50.9327	22.7475	38.6382	39.5243	37.9567	adrenergic, alpha-2B-, receptor
ADRA2C	42.4946	45.1804	45.7068	44.7191	42.5405	35.2452	36.5321	44.6834	40.4583	37.7831	44.9047	36.2141	42.405	37.7859	33.2085	50.3233	34.5961	36.758	37.8627	41.8002	38.1673	61.4845	36.5706	44.5483	35.3023	36.3232	45.6455	41.8187	32.5948	36.9601	37.4607	38.3828	41.2441	37.4179	47.5462	36.3673	51.5102	37.2822	44.1399	44.2755	45.6071	59.0086	56.3798	adrenergic, alpha-2C-, receptor
ADRB1	18.1528	18.6747	25.984	21.0884	19.3228	18.6067	8.94677	19.8492	19.1694	23.1501	18.0668	16.6025	22.4236	15.6159	19.3089	21.6878	7.26477	8.248	5.87775	7.20488	25.6372	21.4733	20.9916	19.1283	19.9736	23.1725	20.4542	18.0854	29.2373	15.3879	7.34188	25.8021	25.9417	28.6835	22.8999	17.4527	11.5669	9.35579	10.2565	21.7736	23.8686	21.4867	24.956	adrenergic, beta-1-, receptor
ADRB1	17.8444	8.96984	6.95451	10.1647	10.7629	23.5634	28.5446	14.4233	11.0527	13.3935	6.63284	4.3658	6.34844	3.74305	25.7959	12.3708	16.5675	7.359	11.435	17.9235	177.272	11.9599	16.2137	42.8176	17.8629	15.6041	26.0416	40.3882	39.4224	46.4757	24.5476	39.3707	47.5129	39.9996	39.5713	45.1889	19.2047	56.6821	92.8212	26.0187	39.5083	27.7395	25.437	adrenergic, beta-1-, receptor
ADRB2	31.862	20.9951	28.5268	23.4098	29.8717	33.6068	20.003	45.0068	28.0855	30.6753	25.0942	25.6585	24.1076	24.8766	24.1159	25.8854	27.2612	100.935	36.3924	39.3067	24.0114	20.5652	83.172	42.3477	26.9478	45.6515	32.0135	48.3462	37.2224	47.7543	26.677	34.7281	37.2787	35.1081	85.1438	40.8796	44.3271	62.8476	65.2276	53.9709	66.6281	41.0379	61.9024	adrenergic, beta-2-, receptor, surface
ADRB3	35.9624	33.8238	43.5542	38.4298	30.1669	29.378	32.2971	37.3776	38.4242	35.2669	32.3057	32.491	30.187	39.1858	28.4284	30.3497	29.3197	31.9946	37.2792	42.7184	35.3486	22.8645	31.8111	34.8917	28.2884	20.5888	41.1737	28.1065	42.786	34.4948	45.0095	37.8519	50.6345	45.431	40.5866	35.246	43.3173	28.4789	41.8861	42.6591	37.6642	38.1087	31.9235	adrenergic, beta-3-, receptor
ADRB3	15.4908	14.8583	18.6157	19.513	15.2067	17.9823	16.5869	18.5581	19.5522	13.4821	18.3745	19.2747	15.7733	19.1551	11.4532	19.0858	12.6439	13.7081	13.5916	56.3475	60.8327	57.7097	51.2146	73.4342	56.8358	55.5079	25.3837	37.7364	37.9516	41.7207	36.3778	37.9593	39.7844	30.2884	36.5441	42.9946	48.2489	39.4993	27.2699	37.6695	56.5575	66.5787	82.344	adrenergic, beta-3-, receptor
ADRBK1	30.9169	51.6586	49.4539	53.9745	46.3306	35.3136	31.9675	33.6359	31.5539	30.8848	30.7686	24.8476	28.299	26.6934	33.4547	26.2408	31.1516	27.5972	35.0476	37.735	21.9179	37.263	32.1702	31.851	38.1597	22.9917	22.9729	21.0317	14.974	24.9343	30.3298	14.5	20.7166	29.935	18.5423	24.1715	44.2526	17.5098	31.4903	23.3089	34.0154	36.2046	63.5331	adrenergic, beta, receptor kinase 1
ADRBK1	46.173	41.5871	40.4684	42.3852	39.937	46.3834	49.0774	56.8325	54.8241	43.856	45.1317	45.5061	52.193	51.9185	37.8659	46.363	44.214	44.2111	44.9194	58.3011	130.371	157.006	114.204	137.796	179.183	83.9074	57.6138	88.7356	102.96	106.984	95.6684	109.268	73.8742	127.101	86.9541	117.415	109.917	119.359	69.9907	131.644	100.093	112.694	90.911	adrenergic, beta, receptor kinase 1
ADRBK1	203.683	230.317	288.928	208.328	193.819	155.186	165.752	181.849	152.513	178.787	162.117	193.166	157.718	174.084	152.565	245.413	161.028	194.79	213.729	51.963	203.728	215.12	180.502	234.745	200.688	120.274	157.2	167.051	169.21	116.732	188.619	177.908	162.677	151.637	149.384	134.49	154.138	156.21	182.295	151.679	175.015	204	214.841	adrenergic, beta, receptor kinase 1
ADRBK2	42.7393	44.1297	43.5867	44.2167	40.7276	36.2939	32.3896	42.2206	29.7589	40.5707	32.0818	34.4571	37.1574	39.2267	30.3578	52.7735	21.0951	40.9078	23.639	21.8301	46.9184	43.13	48.0623	44.4092	39.3417	31.1288	59.7621	37.781	46.3446	47.1999	51.8691	36.3971	45.4713	47.3358	37.2296	37.45	64.9445	38.0865	41.84	18.1318	55.5411	54.7305	74.6342	adrenergic, beta, receptor kinase 2
ADRBK2	22.1615	33.5863	33.8229	33.2917	17.9015	16.342	17.8904	21.7107	11.8579	33.6824	16.2324	15.9015	12.7113	23.1771	23.6101	38.5561	19.5852	44.4531	24.1079	15.5829	7.89972	29.0709	11.2693	28.5723	27.1774	15.1917	32.4189	35.1778	32.554	9.47529	18.1936	43.9946	11.0338	9.83205	13.3689	11.999	7.77089	27.4146	26.0857	17.4706	38.6224	43.214	35.4219	adrenergic, beta, receptor kinase 2
ADRBK2	50.2156	33.8428	27.2149	44.087	30.859	27.1112	12.5187	92.4656	14.0837	105.511	48.1647	57.1221	69.4696	45.6267	68.018	154.988	21.6783	51.8352	82.2143	54.5572	21.8049	60.1195	33.148	64.9064	63.8063	27.403	32.9629	70.6832	39.0514	50.1481	34.2802	51.4313	27.4936	35.1053	44.5316	34.4195	44.314	72.876	81.1418	35.1983	38.23	36.4876	23.293	adrenergic, beta, receptor kinase 2
ADRM1	433.455	564.787	943.236	993.057	718.943	309.218	192.11	263.28	185.839	240.487	389.043	366.807	137.553	196.649	211.758	543.268	293.394	214.909	221.631	97.2154	227.147	611.888	431.868	236.676	168.601	217.625	196.233	214.161	163.674	131.416	146.151	158.764	104.368	221.886	155.988	152.389	109.144	180.059	188.022	203.116	97.0306	102.549	105.635	adhesion regulating molecule 1
ADSL	596.635	411.066	253.293	487.594	359.923	747.929	390.121	286.619	355.244	460.972	423.239	298.333	353.541	401.159	365.721	224.316	257.592	239.132	343.888	217.751	325.862	223.548	551.538	457.13	449.122	450.058	269.042	263.967	252.596	149.451	244.051	219.825	207.023	318.478	276.883	282.16	208.726	247.335	181.323	235.545	297.582	240.47	240.241	adenylosuccinate lyase
ADSL	376.994	300.247	178.161	366.007	247.315	500.825	233.587	167.651	278.833	257.313	277.591	205.006	241.911	263.976	260.276	104.723	179.021	144.187	224.605	334.956	210.474	163.015	358.176	326.452	297.068	242.175	143.044	171.796	198.231	153.815	200.254	120.288	126.646	223.116	176.398	175.592	104.741	163.38	182.667	149.357	222.152	202.145	141.294	adenylosuccinate lyase
ADSS	284.475	212.072	314.406	240.016	275.174	350.569	340.492	373.608	408.795	272.787	194.905	352.532	350.905	306.197	444.243	210.118	312.008	241.15	335.955	265.01	397.514	234.574	291.369	363.905	393.803	332.218	270.897	254.531	319.471	298.682	402.917	334.389	244.793	281.071	314.065	277.294	286.372	226.15	253.748	283.631	311.651	306.462	233.911	adenylosuccinate synthase
ADSS	11.2326	4.30518	5.36073	6.05603	6.30888	9.39352	11.3796	10.3222	14.8067	6.76817	7.40201	13.7741	9.97427	10.1968	10.9253	7.84606	9.34655	7.7657	8.88123	44.9395	52.9943	35.903	32.0523	38.5715	34.3311	54.3127	35.6403	28.9431	35.5837	23.2491	23.1114	24.0397	19.58	21.5346	25.715	22.5763	24.6	18.8654	24.9902	27.4741	35.8847	44.3701	27.915	Adenylosuccinate synthase
ADSSL1	14.4506	15.8436	18.421	14.9354	63.8789	46.7282	11.7793	29.8296	12.6402	20.6431	17.486	19.7181	21.6645	11.7409	21.9317	13.5613	14.3221	46.4127	21.6233	21.8245	62.4417	28.7787	60.9798	33.7815	35.7235	26.3711	29.7873	36.6921	30.5715	22.1975	29.283	31.1967	22.2281	44.8314	36.581	38.3586	45.4001	42.4379	44.2582	44.8964	40.8329	33.3477	27.9125	adenylosuccinate synthase like 1
ADSSL1	50.4059	58.9193	57.6529	47.9416	45.6597	43.7284	48.9626	49.2185	49.8721	27.0945	43.2781	24.5145	45.1931	43.3032	38.7882	46.1361	23.6904	18.4559	45.1252	17.6161	43.478	34.847	45.3547	39.7502	36.8764	44.5886	26.5759	35.5678	34.4864	35.1698	33.4845	37.0299	46.1475	32.3285	40.4572	38.4503	34.995	32.3246	35.5358	29.2966	49.7462	64.0751	78.1633	Adenylosuccinate synthase like 1
AEBP1	425.552	729.022	464.025	500.234	679.209	342.21	110.4	512.344	318.693	237.278	254.631	230.663	130.578	136.112	165.348	337.074	340.991	793.675	383.639	77.4133	64.6111	96.9001	164.013	99.8582	327.046	197.416	60.0134	96.5228	67.6209	85.3219	58.1557	110.371	43.568	69.1145	68.6307	67.9134	71.2187	133.575	126.975	68.1739	75.8447	72.4115	88.9577	AE binding protein 1
AEBP2	409.728	495.185	364.991	321.181	289.653	379.431	395.751	395.354	420.228	292.491	328.741	330.14	408.26	281.856	495.929	337.583	431.051	483.565	406.352	223.383	352.915	397.495	964.992	287.068	445.028	329.746	150.896	203.975	191.855	231.733	197.666	234.116	321.056	230.147	267.398	245.056	140.353	256.422	243.12	195.737	252.646	285.67	210.362	AE binding protein 2
AEBP2	12.3709	11.5314	11.1729	10.0527	8.89474	16.459	15.1006	13.3008	11.5454	11.8241	11.0625	11.7121	12.6643	9.99668	12.9982	11.9409	15.0908	11.639	9.65646	10.2282	7.23476	13.8237	28.9733	7.93344	12.4566	10.3088	6.80363	11.53	10.4911	11.8675	10.0263	9.30627	11.3459	13.6529	10.0416	9.57524	14.8833	10.2063	11.2421	12.156	9.43386	7.83167	9.07699	AE binding protein 2
AEN	113.652	176.6	78.1204	146.912	247.561	212.366	180.351	120.895	94.9241	182.427	145.967	87.6786	126.962	86.1562	225.308	215.489	124.278	208.116	157.528	21.4892	105.488	270.586	132.675	236.215	135.927	272.95	89.0611	89.5393	73.8138	14.0452	21.2057	73.4881	58.6169	125.832	18.7668	126.096	140.033	20.1969	83.0485	89.2145	65.5906	81.2613	95.5173	apoptosis enhancing nuclease
AES	215.912	253.036	395.02	290.374	237.32	165.365	123.315	157.59	173.081	176.406	205.342	213.254	104.299	128.395	207.865	197.603	164.388	239.074	192.118	126.895	182.477	142.26	141.064	177.65	102.427	109.525	237.648	186.555	204.314	191.605	209.726	204.072	163.559	241.018	217.146	178.389	187.688	190.611	158.153	204.304	198.677	194.704	179.751	amino-terminal enhancer of split
AFAP1	8.08316	7.75966	11.0125	16.2597	11.8387	14.904	27.4127	17.1537	24.8475	13.322	13.8597	20.4516	24.2443	21.754	23.1498	21.1973	20.8329	18.7517	18.3704	15.8699	12.1178	9.73348	16.0628	8.61202	12.94	14.2986	10.4855	23.6248	15.0569	28.0005	7.64911	18.6375	14.5788	11.995	10.3715	13.9355	17.5114	13.8699	14.4598	13.6547	151.445	124.316	191.358	actin filament associated protein 1
AFAP1L1	72.3444	56.1664	29.3631	32.6009	44.7455	57.2768	27.2513	43.9898	26.394	29.3304	29.2647	27.5159	26.3943	22.4393	17.8208	24.0268	39.0552	59.7431	27.8281	31.3999	22.3735	20.5319	77.0748	19.3755	33.6045	31.3228	21.6374	25.7074	17.3801	24.4333	19.5303	23.0488	22.1304	21.3986	19.2237	13.7353	23.325	28.4336	27.2345	22.3913	20.8889	18.1065	14.69	actin filament associated protein 1-like 1
AFAP1L1	27.2361	19.3066	17.9889	23.2432	20.8634	21.8057	24.8596	18.7634	23.0108	21.6979	21.8994	21.2444	17.0482	25.1324	18.4747	30.683	15.2751	19.1105	24.1009	27.4833	16.2096	20.6506	20.0606	20.2461	21.9636	20.6252	19.1211	15.9311	17.6257	18.8553	22.1656	23.9968	24.6617	22.9303	22.1615	16.5805	29.4511	14.4219	18.8928	22.3286	22.5154	26.379	28.9444	actin filament associated protein 1-like 1
AFAP1L2	30.6493	35.0421	28.8191	33.9389	24.387	35.7292	33.3381	27.5839	30.7783	27.5249	27.7527	33.2754	30.3044	25.5496	56.8694	27.2321	29.2794	42.9576	24.7162	26.1552	19.0975	23.0147	67.5672	41.7487	62.2565	46.7366	39.7307	31.7934	34.0744	31.7187	41.786	31.9727	30.6213	33.9263	32.0277	29.4772	29.4421	36.2537	53.1359	35.5542	28.003	30.4278	29.4947	actin filament associated protein 1-like 2
AFF1	322.216	417.262	397.918	453.742	520.665	548.332	551.546	778.757	563.88	529.534	494.38	534.521	410.914	318.134	501.632	441.883	554.063	1110.88	889.589	408.528	404.343	473.416	318.24	433.711	474.104	610.302	832.056	1116.98	980.539	1019.92	803.59	1186.38	1059.43	778.585	1045.41	873.069	1010.65	1177.75	961.425	1064.87	660.501	580.106	510.148	AF4/FMR2 family, member 1
AFF1	25.7072	25.1396	21.6594	16.5776	24.6797	24.6959	23.059	25.6262	25.6132	25.3482	23.8161	22.5846	19.2565	15.9117	25.2549	25.1302	20.9005	22.6786	19.9544	18.2232	20.2172	20.1368	21.5474	19.1991	24.1357	19.8477	19.511	20.5601	19.8873	24.1491	18.2869	17.4929	19.9884	25.2785	20.5302	24.1936	25.9654	22.5939	22.6854	23.1017	19.0544	24.7979	36.9532	AF4/FMR2 family, member 1
AFF1	20.8008	21.1267	18.3169	18.7473	16.4755	14.9519	15.1108	20.8463	19.4357	21.3837	19.0382	20.0921	15.4968	16.4817	16.9086	15.5683	16.855	21.682	21.5884	26.139	17.2243	15.5179	18.6091	15.5149	22.0479	21.1015	26.7976	25.0788	18.1675	21.9822	25.5873	17.7109	18.7752	14.5273	19.9664	15.0319	25.0441	16.7318	18.1221	20.7081	17.3018	14.025	15.9526	AF4/FMR2 family, member 1
AFF2	139.844	119.337	165.663	138.665	143.976	91.4915	87.2968	128.046	113.067	99.0586	113.612	96.9827	82.6862	117.437	71.2561	126.983	86.6734	80.0858	119.546	73.4991	79.9389	77.7396	66.2837	121.186	66.407	58.1857	124.896	99.9915	121.165	107.25	129.596	104.081	118.474	132.53	121.267	112.912	104.161	119.135	104.51	119.435	125.784	134.519	128.45	AF4/FMR2 family, member 2
AFF2	12.7818	16.1358	26.4914	34.8642	22.4395	19.0547	18.0069	11.8002	13.1032	15.8075	14.4827	9.41833	15.5665	14.2306	13.7428	32.1473	11.0608	14.0324	15.6854	15.2578	8.47083	15.7545	11.1313	9.30075	12.1545	18.7711	14.9448	14.7614	11.0404	20.04	16.5392	16.3504	13.9457	11.9569	19.6102	9.66351	12.5227	12.1313	10.7011	14.7492	14.288	11.5283	21.6589	AF4/FMR2 family, member 2
AFF2	15.6474	11.3639	12.1675	13.7631	10.6754	10.2847	10.731	8.48836	12.3786	20.7055	10.7374	11.2156	12.1648	12.2301	11.4165	11.6695	13.0435	10.5064	10.1404	13.5659	10.9962	9.65392	10.4902	11.3817	13.0433	13.5964	9.37063	11.7133	9.91612	13.2441	17.5423	11.865	12.148	15.0806	14.681	10.3397	12.6218	12.0313	11.6741	11.5677	11.7362	13.5025	24.5592	AF4/FMR2 family, member 2
AFF3	20.9852	19.9698	22.6188	21.3796	19.9958	18.4383	20.4656	20.4286	22.0994	19.8276	17.0324	20.5258	16.3386	17.5952	15.1269	17.9739	15.2226	19.8637	20.0154	18.1113	18.3755	16.1801	15.8173	21.5023	21.0107	17.0572	19.1976	18.032	21.3216	28.9382	15.4852	15.4048	21.647	18.6437	23.1055	16.5461	23.5729	17.6697	15.54	22.0599	16.9294	23.73	21.8634	AF4/FMR2 family, member 3
AFF3	20.106	21.713	22.6092	25.9195	19.6592	20.9992	22.3915	19.1939	19.7208	21.633	19.3352	21.8481	19.3162	21.511	19.7223	16.8852	23.778	16.8876	20.9498	37.3711	19.2675	14.1315	18.0514	14.9317	17.3381	16.6879	20.8544	19.4831	20.3134	27.7491	29.9215	16.5834	25.7701	25.6382	26.7551	18.3417	29.1961	19.0792	19.4699	23.2548	16.7746	19.2366	26.9839	AF4/FMR2 family, member 3
AFF3	6.36732	2.85382	6.30001	6.31597	7.08706	14.4155	7.8316	11.2603	4.01143	4.02718	4.16564	11.6753	5.66952	5.50844	4.72637	6.9412	3.2744	14.9127	12.6124	51.3214	7.49554	3.85995	5.56363	8.02628	4.48393	5.40342	12.7012	40.5578	13.3729	21.8263	20.1141	22.6474	15.0566	15.2462	17.2109	14.9379	26.8629	33.6082	23.5631	8.7648	12.9288	12.4031	9.52115	AF4/FMR2 family, member 3
AFF3	29.2611	24.9633	24.0657	31.0696	23.7549	24.0084	25.0053	23.9324	27.0003	20.4102	27.9169	25.3614	25.298	25.5209	25.0842	30.0928	25.3095	28.225	39.7565	20.7662	28.5657	30.3922	20.8795	28.5411	28.7123	23.0275	10.6542	8.25242	7.57835	9.53724	15.1698	9.4549	11.3933	8.15653	9.61374	10.5214	13.7999	14.4256	6.21236	7.3554	9.70998	11.809	14.8556	AF4/FMR2 family, member 3
AFF4	6.5982	13.1968	11.4751	10.3966	15.1266	16.0676	12.1938	13.6492	12.354	18.3927	6.75243	9.71799	13.0794	5.68727	12.6442	10.3731	6.73554	7.41298	10.6276	21.5626	20.1354	17.3516	48.9782	15.3036	16.3345	14.0464	16.2712	15.9395	19.6869	11.9378	21.9796	18.0931	16.1433	19.1711	15.9574	21.2901	23.5991	17.8328	19.8814	19.4324	15.2055	16.9842	16.5109	AF4/FMR2 family, member 4
AFF4	163.715	255.485	268.968	123.956	290.152	222.526	306.211	438.975	195.673	263.166	233.321	146.936	198.834	244.137	321.776	178.911	166.488	437.357	258.68	79.0794	153.826	223.674	369.574	322.979	183.455	238.277	246.719	306.089	277.016	350.535	333.31	420.627	317.61	358.127	299.012	344.652	259.172	291.996	292.069	253.392	278.511	318.8	294.062	AF4/FMR2 family, member 4
AFF4	21.1436	20.2299	23.6471	18.6701	22.6632	23.1942	19.3281	20.0311	25.8296	28.11	25.0869	16.0347	22.8661	22.4683	19.5868	17.3599	21.2251	16.2537	28.3778	21.6302	28.3831	15.6336	14.3628	23.7055	27.2764	16.7806	25.187	32.5815	25.4118	22.4636	17.1522	20.0232	23.9221	28.4143	37.5263	28.8768	24.8571	26.1086	21.9746	41.6758	21.1699	22.3362	31.422	AF4/FMR2 family, member 4
AFF4	21.9609	45.8616	56.0247	19.0084	41.8445	31.4123	28.1143	57.1125	20.8734	53.108	39.747	37.8604	25.806	38.7986	43.0209	56.8331	36.8156	66.5335	43.9156	63.2456	18.3524	22.9309	36.3472	27.4277	29.4057	34.8052	50.3069	71.8491	46.7416	65.545	67.682	116.488	29.2427	37.0799	60.9052	56.1485	89.2033	79.0054	95.3827	82.1861	17.9977	16.1513	11.9085	AF4/FMR2 family, member 4
AFF4	5.79988	9.82495	6.98778	8.24275	7.15407	14.7015	13.6613	9.61712	6.29983	8.00836	6.67104	6.02942	8.515	10.4192	9.1945	7.87892	9.22767	7.34887	5.54575	27.1511	18.2558	15.5257	22.2481	18.819	13.4858	15.1957	17.8544	11.9613	17.1174	11.2752	22.7652	17.6411	16.4681	18.7525	16.3165	14.7818	13.9513	17.0456	19.934	13.5752	26.1578	24.0625	14.9771	AF4/FMR2 family, member 4
AFF4	6.71035	7.44828	9.91837	16.7288	13.6495	14.0898	16.3391	9.20218	13.1133	15.41	14.4544	10.7937	16.3367	11.191	11.4208	15.7065	8.44925	10.8374	8.68298	8.85598	8.64872	16.0918	11.6937	16.7528	8.8923	17.6834	6.25861	5.86578	5.67422	9.24429	7.83731	4.56366	9.47865	9.35616	7.72416	6.81434	11.2754	4.44801	4.48674	6.41098	11.8355	16.5609	26.5963	AF4/FMR2 family, member 4
AFF4	5.55017	4.95185	5.83221	8.94427	7.98637	9.69438	8.05009	4.87033	5.91516	8.09954	6.47752	4.39974	7.28603	5.39207	7.25285	5.88411	4.3681	7.99979	9.14328	2.38335	2.5747	4.46522	5.17985	1.67397	1.51473	3.01203	3.17395	5.41508	4.95472	9.09646	7.37718	6.00742	11.068	9.57753	7.10275	5.1313	4.1304	6.56366	8.22101	7.82564	24.2967	20.4672	22.1689	AF4/FMR2 family, member 4
AFF4	10.1793	18.5273	27.2072	16.1477	24.7941	16.531	12.4269	19.3468	13.7474	19.6167	18.6012	14.3278	12.6285	15.5354	16.6745	15.5257	15.2805	19.4265	18.3805	14.7721	36.3138	39.544	18.9476	72.24	35.529	46.2935	17.0555	19.9158	21.7348	15.6203	21.5311	26.0222	15.8455	21.3538	17.9861	20.4638	19.5511	15.9853	15.2061	27.8116	18.9887	16.8423	19.2212	AF4/FMR2 family, member 4
AFG3L1	55.2919	52.7275	68.5933	67.5274	44.6172	59.6943	46.8451	51.6074	56.9647	60.4991	47.5177	60.3379	60.9132	77.1688	45.9082	39.7488	52.2893	42.639	64.246	37.5589	41.9699	71.3847	58.1864	43.9895	46.1351	50.5627	39.8457	63.4412	56.414	52.5826	76.6367	61.0847	44.1756	48.921	54.7298	56.8991	63.9929	47.7111	95.8933	81.6761	46.8512	35.0807	42.3542	AFG3 ATPase family gene 3-like 1 (S. cerevisiae)
AFG3L1	68.0555	42.9598	36.3885	42.7752	50.0563	49.572	49.2334	54.6101	64.2236	72.2185	63.0117	64.1761	57.0022	75.2352	64.5321	117.916	58.1135	129.084	88.0311	13.838	57.3055	134.482	63.4677	68.893	56.845	55.749	70.7711	61.9806	67.3937	65.0478	83.3375	84.1164	57.0744	49.1026	55.7902	65.5516	102.122	99.8281	103.36	127.324	40.5151	35.7575	27.4853	AFG3 ATPase family gene 3-like 1 (S. cerevisiae)
AFG3L1	38.0923	34.9794	34.968	39.4909	27.7161	34.1668	38.7902	40.4836	31.7529	28.397	34.1422	30.4063	34.5321	32.1652	30.7348	36.2438	32.519	30.616	40.139	70.2209	42.9593	32.9989	38.7134	41.9532	37.8515	34.5381	31.1612	39.6242	37.2602	31.98	40.6028	45.4552	38.3118	26.8954	36.9938	26.8706	43.1173	27.4876	30.8785	34.0728	40.5425	41.6692	57.2825	AFG3 ATPase family gene 3-like 1 (S. cerevisiae)
AFG3L2	205.195	184.9	107.356	148.49	190.979	158.685	218.691	89.0026	116.678	120.811	175.065	163.24	112.303	143.154	163.951	166.56	185.363	120.347	117.439	151.034	156.727	226.547	134.079	198.973	101.576	248.555	346.38	243.778	238.075	237.701	310.215	228.334	196.279	239.659	240.773	249.167	317.73	261.918	285.471	266.228	250.037	197.553	226.139	AFG3 ATPase family gene 3-like 2 (yeast)
AFG3L2	34.4757	35.2006	25.448	30.6649	26.6398	35.1985	15.9333	22.3778	20.0683	23.6624	18.7654	19.8172	20.1966	26.0576	38.3641	35.798	34.5809	36.3134	36.9829	19.5309	27.7833	38.5729	17.7163	24.6693	26.0758	28.7111	36.1917	30.0563	50.352	42.8449	25.6743	33.6312	40.5168	34.9549	28.2223	41.8299	25.5445	53.2535	33.5184	53.574	23.8247	25.9279	27.1244	AFG3 ATPase family gene 3-like 2 (yeast)
AFG3L2	858.613	774.617	425.355	508.62	666.206	682.304	1051.77	316.995	574.745	343.796	739.343	715.103	374.581	777.766	746.964	839.028	917.164	579.519	620.378	241.195	802.989	1097.5	612.335	966.116	360.766	1127.64	1243.4	961.024	1035.4	1050.9	1230.81	1091.72	896.584	1232.46	1175.64	1095.78	1090.74	1018.45	929.115	1099.8	1137.72	1006.58	1081.02	AFG3 ATPase family gene 3-like 2 (yeast)
AFM	15.6286	18.1976	13.2642	18.4439	19.4139	14.3964	21.9475	17.0077	24.9451	12.4973	18.7386	16.4235	20.8601	13.2029	13.0874	21.5828	13.4154	16.5966	12.1768	22.4674	14.4513	13.2825	10.0816	9.82692	10.1194	10.7152	6.98898	3.89382	5.17213	11.7464	5.98487	5.51012	6.69632	7.70894	6.29786	6.85623	4.21166	4.86779	5.23616	7.38007	14.7325	13.8492	14.9986	afamin
AFMID	29.9101	32.913	41.054	36.2401	22.9888	31.3139	15.5839	33.7279	28.2268	26.9669	32.6482	12.6147	15.6875	36.8469	28.415	19.2755	12.7532	17.7732	31.058	27.9192	29.9531	44.433	33.9822	44.2054	35.2649	32.6933	45.044	26.9807	31.5969	29.7368	25.7752	28.6728	53.8003	38.1627	31.3521	34.1408	30.0448	38.0804	26.7269	45.8189	42.0659	34.536	46.5817	arylformamidase
AFP	27.5219	23.0645	21.9769	18.5301	22.6088	16.1389	17.6512	27.0242	23.9093	22.1144	23.7594	8.69459	21.3101	17.8369	20.169	18.7162	19.8471	20.7067	20.5756	11.4966	16.9077	18.3436	23.1029	28.6963	12.7204	14.1648	12.6235	18.9854	19.6773	21.3111	23.7746	14.6522	18.459	23.034	18.5327	20.5436	14.8063	22.2424	12.0931	11.4817	25.6405	24.8285	30.7582	alpha-fetoprotein
AFTPH	200.723	247.878	372.909	272.061	273.038	265.484	242.089	319.813	340.603	255.022	269.681	247.701	250.942	387.744	303.889	295.347	335.807	186.388	359.45	78.1879	284.807	390.036	160.337	365.248	232.202	276.179	401.245	328.635	501.139	494.41	504.537	400.423	366.449	380.122	466.654	404.109	468.055	516.294	450.963	423.675	431.442	369.628	224.847	aftiphilin
AFTPH	360.089	304.511	389.08	361.681	347.168	390.242	432.912	452.122	563.636	323.048	347.686	389.803	411.317	567.831	527.43	534.928	472.6	451.696	527.969	489.903	537.425	735.973	311.411	634.918	434.366	493.106	440.923	437.541	539.722	130.655	637.703	583.325	624.658	556.507	569.823	607.372	252.491	691.711	641.957	549.359	188.084	202.25	176.312	aftiphilin
AGA	95.2162	90.1119	137.925	140.324	142.388	298.315	93.7296	179.913	159.037	145.849	164.425	116.228	252.826	123.369	204.912	93.5963	110.527	184.896	200.768	123.878	193.178	105.254	301.448	235.021	154.657	439.628	213.467	181.071	268.875	238.966	226.384	161.309	319.186	251.361	259.844	315.072	176.114	282.032	177.916	217.944	268.245	312.654	354.365	aspartylglucosaminidase
AGA	22.2984	32.3646	72.697	36.2052	42.9923	51.0518	32.5798	44.3521	83.134	32.525	42.8226	26.9002	114.912	61.8899	105.934	36.2057	50.9784	32.8966	96.6122	46.5145	85.3904	44.9584	125.067	37.9463	39.9164	155.463	38.8505	51.9987	59.8914	30.822	34.8337	34.4058	96.4586	61.119	62.258	51.0209	26.4652	22.7869	24.3372	45.2185	70.5384	77.8529	69.6778	aspartylglucosaminidase
AGA	33.3824	37.2591	48.8448	44.2763	61.3719	124.496	38.6317	71.0011	54.2012	57.0022	58.5226	28.5916	90.2227	48.1744	83.7304	25.9063	42.8057	37.3121	66.4234	51.7127	89.2997	34.2201	139.075	77.6847	48.4493	144.065	65.0066	38.1081	114.735	69.2155	72.6817	38.2353	104.901	101.118	101.13	94.2852	72.9446	72.2714	77.6507	67.9245	119.603	138.762	107.735	aspartylglucosaminidase
AGBL1	21.7652	19.7047	15.9285	18.5172	22.1243	15.1686	23.7076	24.2661	25.496	17.0353	17.6825	20.8046	18.9376	13.4467	19.0762	22.0593	14.71	18.1202	20.3156	18.8776	18.0544	15.919	20.3621	15.6086	14.667	15.1111	16.5138	18.5351	18.2097	18.2341	17.8127	18.1844	20.5663	19.7994	24.6002	17.5279	22.7973	17.7398	15.7216	15.0886	19.5423	19.0755	19.5107	ATP/GTP binding protein-like 1
AGBL2	16.9127	19.4192	16.9528	16.2224	20.4557	17.4447	17.9613	16.8412	14.5792	16.8537	15.0316	18.7087	19.89	21.3516	21.826	11.6317	18.9432	19.2272	14.1187	27.4312	14.996	23.8674	21.3523	17.4323	12.7098	20.1498	28.3819	15.8228	25.4607	24.9343	21.6515	22.8076	25.319	20.4166	24.5008	31.543	27.4237	28.6534	23.9514	24.7076	15.5656	16.9624	18.8919	ATP/GTP binding protein-like 2
AGBL3	11.4373	9.996	14.4798	15.1485	14.2336	13.3442	11.7444	10.3106	15.9867	13.5915	16.2194	16.0008	11.874	16.1169	11.4986	12.8162	12.4156	13.1854	10.4703	16.8349	14.6469	12.5724	13.5274	13.482	19.0486	17.6857	20.174	10.501	18.8845	27.937	16.6869	13.2544	18.6125	17.3506	24.9584	17.9663	32.5001	17.4479	14.687	16.4252	7.8799	7.23194	10.6551	ATP/GTP binding protein-like 3
AGBL3	6.61253	5.40322	5.89448	12.2268	4.72338	7.52581	12.1068	4.2041	6.7949	8.62182	9.27513	19.3027	6.18708	10.8459	15.4839	12.8459	21.0935	14.8696	11.9929	10.7999	6.48869	26.5104	9.88351	6.48447	5.52008	5.00398	10.3948	4.75501	18.5768	13.1375	12.1432	9.0705	16.6515	9.33164	12.472	8.47403	9.31565	20.3758	18.3359	12.0518	5.54115	4.01228	3.37497	ATP/GTP binding protein-like 3
AGBL3	6.56853	3.41234	5.00213	3.27081	2.64028	4.84082	4.42509	3.54187	2.54619	5.86056	4.10917	4.25789	4.27659	5.29953	3.10345	3.51428	4.05577	4.5313	4.68402	2.27273	4.11776	5.75586	3.72393	7.43778	3.21241	3.21283	2.34634	7.58577	5.41984	3.30105	5.4676	6.84454	6.92727	4.93411	5.55954	7.03157	5.87283	3.9455	3.76258	7.5053	5.03134	3.22071	7.4423	ATP/GTP binding protein-like 3
AGBL4	9.55544	11.6439	16.2813	14.8782	14.8505	11.2482	13.4127	18.7319	14.8697	15.1838	16.4896	9.14967	9.39539	12.5743	15.0057	20.1208	15.0522	17.3936	17.3033	21.4215	21.2576	18.3248	9.39665	16.5525	13.9505	17.6987	22.6084	21.6778	27.258	28.7957	31.3564	30.7434	37.1751	25.1256	31.8289	19.0434	22.7582	28.8386	24.9583	26.333	57.6159	73.2231	67.3513	ATP/GTP binding protein-like 4
AGBL4	25.1306	21.1253	22.7038	17.6663	24.1601	19.6546	20.182	22.9858	27.9182	21.9874	25.6711	22.0154	18.6775	22.3649	19.7085	26.1973	19.866	20.1609	19.1719	29.0285	26.8972	20.048	24.7584	20.7441	21.049	18.032	32.8653	25.4442	23.1157	22.7075	27.4603	23.3955	20.0015	21.3422	19.4036	20.9795	27.5871	21.2859	26.6171	23.7649	20.2708	26.1758	26.8133	ATP/GTP binding protein-like 4
AGBL5	64.6379	109.813	89.6835	87.8282	62.9521	74.2568	77.7434	50.0534	48.8187	44.9036	80.1683	74.1561	67.7138	81.1588	63.2546	68.6711	58.4303	53.2932	76.0611	22.0139	62.5681	143.231	57.8558	47.1718	52.7526	57.8809	41.4891	66.3261	56.3107	59.0584	43.2579	47.3186	45.4166	44.2701	50.5159	48.9236	51.4779	52.0112	55.2636	52.8151	53.2406	47.6122	51.95	ATP/GTP binding protein-like 5
AGBL5	39.7428	50.9257	48.4373	56.4812	37.194	31.0608	26.7399	36.1195	39.1775	39.1714	43.3388	42.4497	44.3521	49.9368	37.333	41.4399	36.2514	16.8436	42.4012	19.6077	42.9543	55.9846	41.9668	28.28	37.1923	37.0775	44.6834	21.1737	37.8217	43.6761	22.4134	38.8432	36.5089	43.2513	43.6652	40.9182	23.3524	17.0789	25.9952	43.2855	43.8171	36.5732	39.8763	ATP/GTP binding protein-like 5
AGBL5	20.1241	19.6131	23.1018	24.0399	19.1874	22.9908	21.6926	25.9307	30.3247	22.0544	21.515	22.0631	24.8414	24.1659	18.6449	26.3452	24.7303	24.8141	20.2028	24.8279	17.5967	26.6373	25.2103	19.8651	22.0613	20.642	35.2958	20.3197	21.0985	32.5303	24.7841	19.8207	28.3207	19.7358	29.7318	28.0652	24.1682	23.344	28.5753	30.539	25.5784	26.4087	19.2373	ATP/GTP binding protein-like 5
AGER	15.4191	13.4924	13.1597	19.034	14.491	16.9242	14.853	16.2258	12.777	12.6184	20.7695	15.928	15.3612	17.4654	13.36	21.4761	13.0693	16.956	14.345	54.5347	17.7922	14.6889	24.3667	13.9886	12.756	17.5835	14.1278	20.515	14.9725	17.0513	6.46686	16.9137	16.84	11.3192	15.0781	16.3775	11.7009	19.1911	16.7175	13.8632	14.1706	15.6427	25.0605	advanced glycosylation end product-specific receptor
AGER	30.0755	28.2677	28.3543	34.2017	33.6387	27.2605	29.3883	27.4555	34.7833	32.7387	27.645	28.529	28.4605	30.4081	23.8218	23.7108	30.1839	29.4804	28.4441	30.2072	28.2126	30.0845	26.6247	28.7974	30.8893	29.106	38.0954	26.2062	33.3777	34.045	32.5678	31.1587	36.3355	34.2186	41.5508	30.8799	45.3278	31.6773	37.9072	43.9341	59.5953	78.193	55.7695	advanced glycosylation end product-specific receptor
AGGF1	34.8429	60.1598	76.1412	73.5701	57.9933	38.8159	40.8715	45.5963	16.6796	69.9553	22.8342	42.2031	32.6203	47.9145	53.7127	30.5718	39.4296	24.0338	51.1903	64.6607	65.4109	47.6573	44.3596	48.4196	53.042	62.2876	96.4146	50.4753	56.5461	40.4217	62.8125	52.5177	47.6139	49.8685	76.566	49.1038	39.507	48.8795	46.169	59.4261	99.2808	115.212	89.4193	angiogenic factor with G patch and FHA domains 1
AGGF1	26.755	24.1197	30.5168	28.8038	26.4602	34.5207	26.8604	28.9209	30.5993	33.195	30.549	35.0373	31.9355	30.7088	32.6372	23.5063	23.4954	24.6939	21.5786	55.2007	29.1421	24.5406	34.8647	22.6181	21.4515	28.2684	32.3749	29.126	25.5292	31.1405	34.1568	35.8851	28.1106	29.0203	32.5416	28.1537	39.4816	26.1824	32.3477	28.4884	31.6214	32.7889	39.6825	angiogenic factor with G patch and FHA domains 1
AGGF1	86.3413	98.2792	68.8919	110.106	94.1533	99.6427	113.196	65.8937	72.2128	126.5	54.2707	74.4886	87.0738	92.4434	139.141	73.1959	85.3095	61.8698	94.0728	40.7767	97.8814	132.121	87.1103	93.1671	48.0602	112.164	80.5045	82.2197	103.999	98.8699	47.213	63.1936	103.261	70.8757	90.9711	86.8577	60.758	77.0591	79.3501	89.7418	124.908	97.722	85.7535	angiogenic factor with G patch and FHA domains 1
AGGF1	229.707	200.598	207.846	202.147	235.07	202.575	308.911	263.954	156.313	275.391	173.345	185.653	244.393	312.266	300.151	249.132	210.805	261.691	326.904	229.155	210.487	375.648	186.822	208.259	124.443	299.385	254.903	226.282	271.651	155.012	303.176	236.398	300.994	273.245	304.645	324.71	150.959	358.916	300.203	305.182	195.111	178.332	166.476	angiogenic factor with G patch and FHA domains 1
AGK	75.5298	38.2322	32.9178	86.0739	53.5363	89.9454	138.838	71.2342	87.4865	76.5012	93.313	86.5235	90.4734	95.2348	83.2857	127.224	100.661	84.5822	80.1177	58.6008	98.2291	160.024	92.7558	56.785	108.104	101.192	65.4489	56.4981	60.722	67.0711	67.058	64.7128	65.8232	68.8903	68.7413	67.5248	60.3451	73.724	75.3149	71.2791	66.6022	62.4396	50.1273	acylglycerol kinase
AGK	247.181	184.939	127.894	278.868	207.417	305.864	361.89	264.318	297.715	295.428	351.973	38.9356	272.004	282.183	227.788	324.661	288.425	294.317	279.42	263.574	280.593	475.449	272.87	162.644	346.675	297.138	62.7216	243.302	249.957	72.8273	215.877	261.794	236.398	237.165	78.1915	254.63	79.4801	253.104	288.168	252.478	212.009	181.239	203.869	acylglycerol kinase
AGK	7.8501	4.32181	8.66029	6.53744	6.39352	9.98192	9.67595	8.29801	7.66256	9.40407	11.1746	10.7882	8.8179	9.31817	7.5823	12.99	8.79877	4.37019	7.26906	9.7187	6.28432	8.13466	6.22824	10.0101	11.2967	13.6364	8.40177	7.88239	9.60015	10.3074	7.48403	7.58185	9.76055	11.7568	10.4462	5.88257	12.4513	4.57433	7.37426	12.0528	1.79602	2.24856	2.45825	acylglycerol kinase
AGL	205.523	299.11	282.937	168.164	257.562	319.575	548.326	188.161	375.711	168.116	189.341	191.813	231.867	389.433	451.651	262.3	199.665	371.31	294.788	96.9649	254.688	271.901	173.979	260.653	139.798	383.023	391.58	438.162	375.775	394.19	320.156	546.604	587.163	392.399	421.789	465.106	315.827	418.951	319.048	398.564	340.108	330.939	278.754	amylo-1, 6-glucosidase, 4-alpha-glucanotransferase
AGMAT	30.5551	32.5494	34.4035	30.9647	30.6962	26.0236	23.2603	25.7669	28.9047	36.0365	36.34	29.7528	23.7237	32.3022	27.891	20.9641	26.9508	21.3952	31.1683	23.9029	27.5018	25.412	38.0061	38.0239	22.6697	25.2615	40.7654	33.5238	37.1922	32.9754	42.3596	38.4931	28.0923	33.0291	31.9383	32.6286	35.2043	36.1508	47.1145	48.8751	32.0883	32.8372	32.0704	agmatine ureohydrolase (agmatinase)
AGMAT	176.251	128.942	80.8793	306.594	62.8407	202.347	78.1589	36.2191	64.2211	89.588	187.774	112.976	225.287	240.543	138.967	74.9833	64.1106	17.7327	122.963	57.492	101.896	238.69	34.8801	85.641	91.041	238.853	163.084	46.0875	41.0006	46.9175	125.517	39.6093	81.0208	68.5499	37.6178	90.7369	50.5937	42.0938	54.6041	88.5436	85.4245	91.0106	112.324	agmatine ureohydrolase (agmatinase)
AGPAT1	83.4007	193.669	145.433	103.459	175	83.9586	51.8408	78.1866	65.2139	56.1398	53.9895	64.3058	57.1087	42.353	86.9298	54.7874	69.7383	68.146	91.5801	52.9997	75.0748	84.4987	47.8191	93.8038	98.4638	74.2754	49.1026	81.0504	67.5735	56.4852	42.2015	54.3214	64.5801	66.0156	69.8887	62.6687	69.9493	75.3865	43.6783	57.4397	78.3028	71.5955	73.0062	1-acylglycerol-3-phosphate O-acyltransferase 1 (lysophosphatidic acid acyltransferase, alpha)
AGPAT1	247.042	363.027	323.566	230.765	340.781	176.025	234.418	279.246	213.838	184.201	218.746	205.392	181.174	152.918	219.09	201.775	196.437	204.452	232.55	220.692	190.116	161.12	143.881	173.071	218.602	197.545	148.448	200.352	210.528	197.438	238.308	237.817	180.579	177.059	204.618	165.126	169.639	192.751	179.126	161.708	236.237	252.742	198.222	1-acylglycerol-3-phosphate O-acyltransferase 1 (lysophosphatidic acid acyltransferase, alpha)
AGPAT2	79.0669	46.0558	79.7193	91.0009	95.6046	37.8181	36.9734	39.5393	53.6176	72.2797	75.7961	45.6137	59.9625	81.0945	47.0484	50.1966	68.549	38.0052	55.0965	82.5263	153.92	83.5907	89.4141	126.54	98.9326	78.9335	171.176	64.9657	61.468	61.5032	117.707	59.7169	52.0171	114.781	63.6049	56.7486	118.179	44.4878	62.6422	82.2345	114.052	153.287	118.27	1-acylglycerol-3-phosphate O-acyltransferase 2 (lysophosphatidic acid acyltransferase, beta)
AGPAT2	500.991	391.737	628.823	648.455	617.331	275.871	237.719	277.592	274.359	400.174	395.424	309.478	347.65	357.201	299.827	367.735	326.336	203.017	329.442	86.7115	319.759	224.595	227.742	312.156	273.658	177.305	582.47	217.021	250.152	68.25	522.697	243.67	197.796	460.94	239.618	251.543	458.316	175.191	220.189	343.082	525.28	670.663	506.363	1-acylglycerol-3-phosphate O-acyltransferase 2 (lysophosphatidic acid acyltransferase, beta)
AGPAT3	37.3158	40.4675	49.1246	51.7644	42.8473	40.0417	36.0004	38.7852	41.3682	39.911	31.4442	37.4301	36.0195	37.9368	35.7684	35.8005	30.8767	33.6512	36.2835	40.8402	34.9986	33.7624	37.0899	37.2131	36.581	37.7173	43.514	33.3858	46.8247	49.5419	38.4344	40.5509	52.2453	41.1424	43.6901	42.2441	48.2006	36.0956	47.9841	50.6927	44.9946	31.9618	41.9951	1-acylglycerol-3-phosphate O-acyltransferase 3
AGPAT3	59.0434	57.8577	98.3798	60.7108	63.5125	40.123	36.1795	50.7448	48.1877	90.2653	37.1239	55.8792	30.3149	20.3272	57.5985	38.1174	56.6665	88.3729	17.0671	30.2318	17.4607	73.5122	44.2443	70.6259	30.5255	73.736	144.683	90.9902	61.8435	37.7304	85.7655	108.507	58.5467	67.9622	71.1338	90.3352	35.9439	88.7393	107.663	28.2514	59.442	72.92	54.3941	1-acylglycerol-3-phosphate O-acyltransferase 3
AGPAT3	44.518	45.2295	85.3914	44.8345	68.5378	41.8692	48.8917	57.6304	68.5225	68.8033	49.1697	47.6471	40.2852	50.7384	50.1674	59.9047	55.4138	78.2243	44.2859	80.8506	44.5765	44.653	58.3667	60.3753	68.413	64.4294	101.445	93.0836	69.4089	79.0565	54.1384	62.1369	46.791	55.1356	59.5468	67.5203	83.5187	72.7499	73.0536	61.9172	67.9146	65.5744	63.3779	1-acylglycerol-3-phosphate O-acyltransferase 3
AGPAT3	89.3702	131.16	153.479	96.6821	136.282	63.2988	112.167	98.0941	126.385	123.525	76.9639	87.4493	63.422	89.5909	90.9338	128.148	101.219	130.685	65.1284	36.2449	77.1593	100.84	88.497	127.198	119.233	122.922	215.831	155.279	112.737	177.554	196.594	122.539	104.886	128.169	115.571	140.426	170.677	152.664	151.602	151.863	100.209	123.934	97.2906	1-acylglycerol-3-phosphate O-acyltransferase 3
AGPAT3	21.9955	23.4062	19.1452	21.5581	25.9923	22.846	19.4226	19.6048	15.681	19.412	18.0519	22.6205	17.5657	21.3331	17.8083	17.4926	14.3487	21.2763	14.2382	32.8087	29.897	29.2258	29.5232	27.8687	27.0969	28.2974	38.1627	29.5134	39.0215	42.5464	32.7548	30.9487	38.4785	46.649	45.5627	33.9254	44.6578	36.6784	47.2883	35.5835	41.1018	38.7563	40.5009	1-acylglycerol-3-phosphate O-acyltransferase 3
AGPAT3	191.513	153.124	175.625	205.153	182.886	177.313	174.527	273.964	223.416	169.929	64.0629	210.866	118.451	193.78	157.166	137.679	105.781	82.8943	131.28	72.1942	146.84	150.029	142.588	124.247	98.0641	143.321	144.357	146.955	151.697	100.886	152.441	126.689	137.721	172.265	166.111	170.813	108.536	178.419	129.334	147.104	187.8	149.887	160.243	1-acylglycerol-3-phosphate O-acyltransferase 3
AGPAT4	29.2277	23.7944	19.4016	22.7289	35.3235	24.696	34.3825	26.8873	33.7854	20.8052	28.9298	30.0098	24.7323	19.0964	41.0438	34.176	28.3693	72.4792	26.9065	40.9718	37.0406	20.2953	29.1982	41.7237	41.4966	28.2404	19.1157	33.7751	23.0261	31.2392	29.6456	27.859	26.2077	36.3698	25.7124	25.6703	37.5992	32.9152	25.7282	24.791	26.1765	29.8005	22.5685	1-acylglycerol-3-phosphate O-acyltransferase 4 (lysophosphatidic acid acyltransferase, delta)
AGPAT4	21.5312	15.5811	13.5168	16.7461	34.9262	26.3577	31.6623	26.4762	19.1768	21.1835	36.6959	27.932	20.5206	13.151	61.2123	36.7141	23.5996	180.029	24.2051	27.0168	39.2855	13.6538	22.5403	45.037	52.6572	33.0178	23.4326	55.8162	19.4911	39.4279	31.3937	30.254	15.7283	18.7226	15.3635	23.1997	22.2428	40.717	28.0935	26.0912	16.1852	17.5564	21.9543	1-acylglycerol-3-phosphate O-acyltransferase 4 (lysophosphatidic acid acyltransferase, delta)
AGPAT5	408.758	483.514	265.688	331.252	458.334	343.329	801.448	209.007	541.666	893.838	215.568	270.486	261.057	1004.41	648.905	441.946	313.258	234.117	759.536	171.44	197.756	242.77	178.652	270.324	470.006	575.883	632.846	252.339	508.666	414.675	662.813	300.622	652.964	565.666	435.573	478.801	587.405	511.71	389.447	530.98	507.547	578.835	517.92	1-acylglycerol-3-phosphate O-acyltransferase 5 (lysophosphatidic acid acyltransferase, epsilon)
AGPAT5	37.1834	28.3657	22.2686	26.2849	41.4971	32.2011	88.3749	28.7702	41.536	101.3	34.1555	27.378	34.0643	87.4316	66.0896	38.9061	36.6226	48.1364	105.594	34.7881	39.2123	37.287	26.1264	39.3507	85.6933	68.8752	42.1748	29.171	57.8877	53.8147	44.212	30.0741	62.4511	43.8989	54.1409	59.0961	57.7223	62.7051	47.1351	50.5582	51.5017	50.6682	39.3088	1-acylglycerol-3-phosphate O-acyltransferase 5 (lysophosphatidic acid acyltransferase, epsilon)
AGPAT6	212.632	237.939	137.366	280.021	225.961	66.063	190.701	198.775	350.601	242.975	216.872	240.087	110.568	86.2058	196.717	283.94	208.142	334.773	306.288	87.1522	164.011	264.505	133.78	220.742	159.533	259.255	228.638	218.004	167.763	148.679	240.179	162.129	96.2737	117.744	119.22	186.708	278.799	250.366	225.369	242.805	130.069	111.15	97.7612	1-acylglycerol-3-phosphate O-acyltransferase 6 (lysophosphatidic acid acyltransferase, zeta)
AGPAT6	29.8744	29.6319	18.1468	18.4119	28.37	25.923	29.4239	32.2837	33.8044	28.0832	34.0283	25.8872	24.8719	24.9307	30.0646	44.3394	27.531	38.4983	38.5666	7.84866	27.3931	18.8142	26.709	27.8269	31.5691	28.9233	14.744	35.4344	20.6169	28.5136	28.8427	20.0844	22.411	24.8749	23.1056	18.8801	50.2368	23.2526	23.4305	11.4352	18.541	25.0238	29.9946	1-acylglycerol-3-phosphate O-acyltransferase 6 (lysophosphatidic acid acyltransferase, zeta)
AGPAT9	13.4975	17.7208	44.1878	87.9108	29.6989	74.1221	58.6741	31.1342	80.7595	12.8288	43.9052	21.7199	11.9376	13.9849	74.8553	77.2988	19.7304	46.1395	46.7206	16.9796	36.4809	132.867	24.4936	158.407	14.349	183.05	383.934	172.442	209.296	248.446	95.2289	166.438	263.033	421.467	245.603	309.784	132.629	246.066	47.0979	210.86	306.637	344.104	342.095	1-acylglycerol-3-phosphate O-acyltransferase 9
AGPS	109.539	143.78	81.0604	115.725	90.6001	150.036	138.992	83.4107	98.4703	77.1496	83.5229	98.7402	135.73	108.742	120.798	57.3469	80.9398	42.9149	86.1872	28.0828	220.616	133.256	209.62	194.291	108.401	56.0592	176.743	188.646	256.436	26.9668	25.6784	37.5777	269.504	245.328	26.7451	162.854	50.2791	32.8655	155.029	53.5405	170.512	200.85	223.077	alkylglycerone phosphate synthase
AGPS	152.016	79.3074	96.9229	107.906	156.081	120.489	169.063	119.299	111.478	81.4576	239.965	154.29	138.317	149.34	151.538	197.231	141.424	177.945	153.674	49.5184	120.222	210.84	70.8707	224.776	165.413	221.929	181.183	183.868	201.951	193.853	208.673	164.379	233.797	201.315	193.543	229.309	188.577	211.981	58.9955	238.403	177.804	159.994	160.589	alkylglycerone phosphate synthase
AGPS	86.9117	75.69	49.843	60.7717	67.5333	68.4197	117.683	76.6881	86.0294	58.3898	85.8206	88.4654	65.8019	72.9405	101.865	66.6059	75.0111	55.0377	84.7267	43.7357	59.9173	93.3664	69.9365	112.778	72.6193	151.437	88.9229	85.9554	83.7259	63.5562	65.8577	70.31	118.713	73.9771	75.8937	87.5291	63.607	56.9936	43.4192	112.67	95.913	92.6409	101.431	alkylglycerone phosphate synthase
AGPS	115.344	143.299	84.4012	102.577	70.9604	107.319	203.654	66.3196	126.894	65.9365	67.2604	122.957	139.507	151.411	193.924	86.5772	97.5487	38.2242	113.686	29.5506	122.162	100.621	175.254	95.9601	119.477	175.408	94.9522	90.2414	101.975	119.721	127.147	79.8182	159.313	163.956	143.323	130.306	92.8284	73.4537	61.1068	124.221	147.336	147.927	150.287	alkylglycerone phosphate synthase
AGR2	3528.59	4861.79	3492.63	3192.31	6069.62	4460.65	4999.73	2062.5	3126.72	2389.3	2042.99	1746.69	2830.8	1505.23	4697.47	1103.4	1863.02	215.299	2494.18	1674.81	6273.44	2701.37	959.576	4741.29	3478.47	4487.93	3106.7	2726.78	4903.95	3786.41	2953.07	3788.53	5082.33	4700.44	4704.27	4179.07	3110.38	3725.95	2775.79	5613.04	5091.32	5350.67	5792.01	anterior gradient homolog 2 (Xenopus laevis)
AGR2	553.584	1045.3	547.297	273.47	1635.29	653.104	1433.38	119.804	378.683	308.131	203.25	227.895	476.818	82.4843	965.083	162.327	223.482	41.8162	421.129	147.187	1989.86	461.83	67.5679	991.932	512.475	1277.33	531.095	384.387	1077.8	273.825	302.695	1077.08	1549.25	1157.79	1198.06	934.516	219.625	322.468	375.698	1842.19	1400.46	1367.13	1468.89	anterior gradient homolog 2 (Xenopus laevis)
AGR3	682.805	860.763	348.426	569.381	1919.13	1946.6	960.008	143.315	1890.91	994.246	188.863	235.653	240.979	59.6973	1933.07	180.555	452.482	38.152	897.282	507.62	2198.22	199.909	350.111	1822.59	1119.58	1267.79	1201.25	1106.47	1811.26	1496.3	1324.55	1580.07	2286.88	1686.42	2201.37	1921.57	654.476	1110.99	964.917	1721.61	1962.37	2005.3	2387.68	anterior gradient homolog 3 (Xenopus laevis)
AGRN	26.6381	24.3817	25.0516	29.3364	28.446	24.4941	26.9594	28.6705	28.7887	22.0836	15.7708	27.2184	22.7195	26.1205	22.987	25.5143	25.9129	15.2261	18.8008	45.7043	28.1855	24.1844	24.8366	28.3076	19.3099	25.1327	24.4829	21.4653	22.2448	26.2321	22.3451	26.8006	27.1928	27.5275	23.431	22.4184	29.1751	19.3055	23.6291	27.6443	30.1948	25.83	38.8812	agrin
AGRN	46.6227	170.091	122.241	155.365	384.515	52.0763	40.1088	45.5217	54.867	68.963	58.0239	77.0612	40.0335	34.5215	79.348	108.668	55.7393	64.5275	78.2715	25.3071	46.7257	76.2269	76.3405	65.4748	105.042	66.0681	50.7744	39.4686	42.4597	49.9098	37.3411	49.2079	34.7381	35.46	43.7458	39.3749	49.1241	42.0714	34.7776	53.7075	74.4125	65.5179	63.1022	agrin
AGRN	38.0251	40.19	42.7371	41.3315	37.1057	36.8821	37.3238	39.0676	28.4846	40.5121	22.1889	24.3691	27.3904	39.3691	32.5903	35.7499	34.2034	33.2811	23.8091	29.1044	49.2799	37.0778	40.2345	33.0571	37.1066	35.2814	42.2717	32.4541	32.7092	47.3085	33.0415	39.5154	32.3422	42.3586	44.4126	39.2071	44.8713	33.7421	40.0469	33.9583	30.6812	35.0654	34.2285	agrin
AGRN	102.408	344.119	264.355	242.657	632.061	143.575	128.453	207.068	157.919	194.051	164.527	285.995	88.2745	110.498	219.26	504.198	155.225	203.719	279.181	102.553	158.11	250.019	210.89	263.951	304.835	168.466	84.9778	86.828	104.874	75.2495	61.6131	114.197	65.8035	81.4144	83.0145	89.2087	61.8468	105.729	84.4493	152.953	39.8082	43.8249	39.3656	agrin
AGRP	38.2703	39.6822	46.8724	33.2955	33.54	36.4751	33.8856	43.1971	32.7385	37.4709	31.3239	34.8911	39.5346	33.8842	31.3512	42.5844	36.5899	41.02	34.1189	35.2703	36.738	33.9504	33.9529	41.654	34.6137	33.1437	30.7585	32.6641	31.6042	34.2821	39.6157	28.3875	38.3176	35.0762	35.0808	31.9983	50.0428	31.8268	36.976	40.7838	29.2447	35.0099	38.8552	agouti related protein homolog (mouse)
AGT	90.9336	47.8144	328.68	169.766	120.901	265.456	102.671	104.305	101.652	50.153	82.1322	87.16	187.763	152.464	101.075	89.7846	49.7663	112.723	70.3835	54.0918	64.0922	184.668	29.2303	215.149	42.036	198.472	51.211	61.9168	54.6395	51.3428	69.5341	55.7622	59.3508	59.9983	45.5042	52.4515	67.9658	62.5953	61.9509	37.6431	104.174	103.238	89.4502	angiotensinogen (serpin peptidase inhibitor, clade A, member 8)
AGTPBP1	29.5916	21.3505	25.5907	26.4739	24.8029	24.1328	25.7382	25.5418	23.3234	29.0393	40.9594	33.5589	25.6769	37.7843	23.8678	36.4752	28.7479	29.3546	33.8034	34.4097	27.8525	28.5645	22.2152	31.7727	23.9229	24.6984	24.3447	26.7588	18.9697	34.3898	33.1812	31.4886	28.0736	28.4019	31.9625	24.4285	36.0792	30.6913	27.3449	31.1464	23.4933	26.0238	40.78	ATP/GTP binding protein 1
AGTPBP1	139.506	101.847	88.7415	86.7868	68.2597	102.243	134.305	93.5395	118.873	136.249	116.676	174.19	114.203	133.673	127.07	204.983	130.785	183.12	155.521	110.511	156.396	109.354	131.051	114.095	124.113	116.039	121.316	135.575	105.161	101.253	174.599	155.508	119.137	97.6704	106.175	99.5127	188.334	122.833	158.999	137.63	39.6642	29.7913	30.8681	ATP/GTP binding protein 1
AGTR1	48.3546	39.0438	39.427	26.5937	32.711	43.9887	44.0477	49.3167	43.8675	28.992	34.571	30.8558	37.8291	33.8702	36.2915	52.7459	44.873	63.9149	61.2619	34.5151	58.2568	39.4958	50.3288	41.5214	59.8103	40.752	36.5246	182.439	47.1324	103.152	39.2452	122.969	32.9695	47.4673	75.0484	37.1761	57.2159	52.2101	49.4244	34.6096	53.244	55.8431	75.9306	angiotensin II receptor, type 1
AGTR1	13.6423	7.7302	17.7804	9.27648	8.45608	16.4583	8.75831	12.2453	7.40341	9.84673	11.7438	7.7335	8.11256	8.69391	8.4222	13.6527	11.4598	16.1191	11.1068	6.3393	8.0651	11.2609	12.9635	8.929	18.1777	9.95788	12.1482	37.93	11.3906	21.054	16.6222	19.3907	8.40557	14.0731	17.1681	12.97	10.9867	9.26501	18.398	13.568	11.2478	14.6479	19.0611	angiotensin II receptor, type 1
AGTR2	12.458	11.9947	10.6003	13.8557	13.3623	10.4668	15.3546	12.8071	16.1611	9.17219	16.4866	11.2355	11.4743	12.6279	13.6402	20.6374	13.6922	12.7382	15.8945	17.1763	18.8269	15.6884	14.787	13.8326	12.7546	8.2973	9.62981	14.9875	13.5005	13.3419	15.7096	12.6235	13.7123	11.1929	16.7602	10.0566	15.329	12.877	13.5917	13.2641	14.2824	17.2989	13.2172	angiotensin II receptor, type 2
AGTR2	4.38574	3.38373	3.37858	4.21336	3.41952	5.41736	3.80233	5.3619	6.67259	7.36234	4.14811	5.72481	5.16564	2.71271	4.05072	3.52047	4.6417	6.40851	7.08407	9.67853	8.77483	6.18215	10.5663	8.17736	3.08901	11.5474	4.8583	4.50753	3.36557	7.97582	6.10778	4.86399	8.77588	5.85351	7.63932	6.20863	2.28356	4.40108	4.33113	3.7922	22.6005	19.3586	12.2017	angiotensin II receptor, type 2
AGTR2	26.0145	21.7232	26.9539	21.9826	23.4449	21.3886	19.6331	27.6901	23.8449	24.1362	21.2539	25.2089	22.0507	25.202	26.954	24.1294	26.2525	13.1568	21.7093	39.2604	20.8255	19.0985	24.5443	22.4924	22.0852	19.4279	34.3472	21.2118	24.6127	23.8976	26.1941	30.132	28.6492	31.4963	27.0143	23.7425	32.8841	23.9846	28.0396	23.4074	22.6183	18.6306	31.624	angiotensin II receptor, type 2
AGTRAP	117.349	268.031	169.21	156.18	206.669	93.5313	66.7278	50.7127	154.651	63.1042	136.151	128.243	120.879	68.3774	155.037	155.717	122.138	158.726	142.749	49.7834	208.276	173.473	154.722	219.555	55.0038	104.823	111.653	57.8851	105.192	44.4095	43.2427	132.374	89.9357	104.921	48.1523	50.155	57.0657	112.341	142.119	141.585	107.533	110.906	75.378	angiotensin II receptor-associated protein
AGTRAP	20.561	15.4037	18.0246	17.2202	19.8396	17.5452	19.6845	13.6177	19.2931	19.2732	19.0024	17.0966	19.053	18.1327	17.6548	19.3035	20.9669	21.2564	19.4392	15.6069	18.7546	21.0896	20.7442	25.9688	24.1547	18.4377	25.4023	17.9802	21.9992	17.4295	19.2186	15.1005	26.9489	23.9537	15.0182	20.1186	28.6336	18.5305	16.5034	21.8927	25.973	30.2206	39.7203	Angiotensin II receptor-associated protein
AGTRAP	205.753	221.963	157.658	163.836	179.567	213.907	204.379	199.322	130.59	149.862	177.852	144.474	213.701	161.188	173.287	148.967	170.378	135.917	152.569	31.6132	143.289	111.976	157.39	120.179	130.005	103.256	28.8104	34.5243	28.3334	31.6187	30.7251	24.7549	22.7636	36.4382	35.2975	27.5973	25.0712	29.3015	35.2771	31.3198	45.4647	60.8434	55.4596	angiotensin II receptor-associated protein
AGXT	11.8114	13.3779	16.2267	15.6327	14.5829	13.3697	17.2675	11.4189	16.8022	15.7617	12.2738	11.1421	16.5813	12.2535	13.0655	19.1447	13.4061	11.0783	10.0181	37.7357	11.3621	15.1972	10.3103	14.2821	9.94683	13.1974	18.9667	12.382	15.6549	15.6058	13.1781	13.4494	15.0243	11.762	12.0879	12.1801	9.83678	18.5657	15.7836	13.3791	13.0089	13.9972	17.0484	alanine-glyoxylate aminotransferase
AGXT	31.2312	28.1135	36.3924	34.374	25.621	28.9587	24.2279	26.4946	29.8341	32.1999	31.3731	29.5862	27.4318	32.5496	24.4677	30.7829	21.5869	30.3371	29.0235	14.8236	11.5637	9.09479	9.50673	7.77278	10.3979	21.4434	38.3721	27.0522	32.2696	39.5219	27.1903	25.5591	34.5561	43.9262	38.6022	31.8879	40.9318	30.6926	34.2588	37.628	28.1978	27.6404	40.3492	alanine-glyoxylate aminotransferase
AGXT	43.235	23.4248	25.5932	38.7055	21.8409	23.0474	52.3067	33.7966	29.5291	23.5414	24.5956	34.0256	45.2873	27.1497	34.2472	26.9064	23.552	20.6513	19.0065	37.2269	42.6524	21.1801	40.2588	24.4609	25.9232	27.8671	24.822	21.4492	28.2051	32.4731	18.5957	21.6775	47.8948	44.9706	37.4356	32.5915	33.5484	27.6801	28.7412	21.1101	19.3547	19.9824	27.1008	alanine-glyoxylate aminotransferase
AGXT2	25.4213	25.6146	35.2811	30.3496	16.153	18.3226	24.6901	24.2522	26.6792	31.353	22.4482	19.6318	25.9897	22.174	20.6678	28.1397	20.3479	15.3867	24.5288	22.0634	20.8384	17.2437	23.7012	28.4662	18.8454	20.9179	23.2193	17.1302	17.1539	22.0239	16.9623	20.4204	24.9721	25.5452	25.6141	21.7393	19.5334	23.4063	10.5954	20.8155	22.9783	26.5557	23.4446	alanine-glyoxylate aminotransferase 2
AGXT2L1	10.7721	7.41912	9.30786	7.64742	8.12008	12.53	9.0697	8.57681	9.16951	13.7143	10.1022	5.86593	8.51894	5.53615	8.96477	10.0754	4.95695	12.9988	8.16532	5.65168	4.03771	4.96975	5.26242	5.61374	9.17996	7.76333	8.9964	11.9197	7.51479	12.9711	13.0218	9.81207	6.61875	8.89324	10.6657	11.2013	10.5978	8.91365	10.1969	14.3276	11.7123	11.095	12.1799	alanine-glyoxylate aminotransferase 2-like 1
AGXT2L2	92.2031	83.7793	150.639	122.094	123.601	102.463	84.9009	93.6312	78.3901	140.572	108.132	117.271	79.655	92.9466	121.622	176.649	138.549	200.857	143.572	134.782	67.5351	128.072	82.0577	188.712	66.9507	133.571	419.92	301.831	273.95	315.452	217.256	346.064	218.822	253.503	272.855	340.867	302.686	361.992	416.138	469.01	190.89	192.95	247.636	alanine-glyoxylate aminotransferase 2-like 2
AGXT2L2	69.7266	70.1535	353.628	120.148	72.2185	61.646	25.4096	52.7862	46.4962	159.066	99.1175	79.0647	43.2986	84.0788	101.696	230.843	147.827	178.248	115.581	44.4629	37.0187	116.26	51.6713	101.311	62.8571	80.3619	378.537	269.2	189.857	195.877	260.024	336.611	154.345	85.4897	174.352	164.239	256.268	427.425	497.796	492.852	56.5897	50.432	54.3667	alanine-glyoxylate aminotransferase 2-like 2
AGXT2L2	96.8005	92.2311	152.707	121.083	101.921	104.996	79.4	75.5767	65.4015	93.2952	84.6827	90.7592	74.8438	92.9327	91.515	113.748	104.513	139.353	101.295	78.6101	77.2875	84.6449	77.2271	116.522	58.0167	74.7653	219.381	145.318	173.422	175.847	162.922	185.601	128.129	146.622	156.577	178.572	225.624	206.532	248.339	234.907	118.993	116.745	118.552	alanine-glyoxylate aminotransferase 2-like 2
AGXT2L2	24.7882	21.9661	20.2274	19.5395	19.2104	15.0485	19.3139	22.8329	26.0895	15.6166	19.5368	15.4108	15.3096	21.0389	22.4153	17.9967	16.9466	15.7763	19.9685	25.9832	20.009	19.4509	28.3883	15.6079	18.1678	15.0346	26.5701	18.3112	18.1034	22.5964	20.3585	17.9067	21.3562	20.6488	22.3584	19.0913	21.4338	21.0542	18.3433	22.2601	20.1167	19.3262	28.8418	Alanine-glyoxylate aminotransferase 2-like 2
AHCTF1	96.4615	146.466	98.6192	110.201	98.2184	133.577	112.247	114.73	133.191	126.299	97.4927	97.5882	85.7567	107.343	141.294	99.4706	118.947	123.783	113.922	47.8476	158.002	109.792	111.587	122.7	159.658	123.639	85.069	86.2127	82.5314	114.143	98.6373	77.4385	89.0126	93.5117	115.813	92.5389	90.2931	45.7991	89.6551	95.1375	78.3072	76.7783	86.5549	AT hook containing transcription factor 1
AHCTF1	150.657	101.195	119.733	98.3663	151.881	194.178	296.85	312.671	167.785	223.761	211.324	216.624	168.315	206.778	342.253	245.048	277.548	492.954	318.393	90.9949	345.761	269.274	180.163	218.449	309.808	241.706	282.156	352.304	230.597	239.634	311.27	263.626	239.512	226.028	292.106	293.522	342.934	306.543	314.525	294.068	100.609	94.2336	108.903	AT hook containing transcription factor 1
AHCTF1	10.4799	11.1033	11.0365	11.8755	13.7471	12.4571	11.0474	11.0865	15.6003	12.4784	12.4497	13.2219	6.61125	12.6128	11.6079	12.3332	12.5358	9.88257	13.8273	18.615	11.8226	13.3497	15.4905	14.8112	13.2337	17.0795	7.75877	10.9023	14.3336	12.7893	16.0955	9.85383	13.6823	11.7944	8.89741	11.4729	21.4595	12.5749	17.0269	12.6804	12.7277	12.7218	10.0554	AT hook containing transcription factor 1
AHCY	1185.32	924.861	881.518	1306	840.462	903.549	903.74	592.222	580.245	903.008	1452.97	610.414	1005.48	1494.49	826.421	910.882	670.716	363.742	726.511	795.234	561.606	912.093	841.511	601.749	695.686	758.133	275.711	260.92	343.566	272.968	289.631	193.532	309.008	438.864	296.295	355.013	248.55	284.818	263.181	300.017	425.19	367.045	347.238	S-adenosylhomocysteine hydrolase
AHCYL1	293.691	435.615	445.792	308.062	415.201	394.302	431.872	343.122	436.239	341.714	398.25	363.399	299.986	420.307	564.709	231.891	282.629	435.354	493.811	334.365	338.625	367.817	166.709	361.904	316.08	456.701	375.51	480.934	420.543	182.503	404.572	459.292	435.048	463.898	420.19	425.79	183.252	426.372	379.917	385.395	452.034	420.816	309.738	S-adenosylhomocysteine hydrolase-like 1
AHCYL1	500.442	610.621	814.84	604.289	618.018	526.528	631.021	540.802	604.909	628.351	618.253	631	494.434	641.167	880.618	479.878	508.17	1101.3	719.249	239.741	432.356	578.651	251.179	588.79	486.917	737.355	739.295	929.534	610.566	697.968	691.278	876.123	698.84	693.325	605.572	724.73	603.307	823.003	573.36	705.926	602.315	594.533	542.917	S-adenosylhomocysteine hydrolase-like 1
AHCYL1	492.416	609.781	712.099	408.6	609.727	623.897	496.333	543.761	469.759	452.603	503.875	325.577	339.754	479.298	652.92	321.349	387.741	643.492	533.012	299.928	403.741	653.041	243.596	491.849	387.577	566.984	525.181	645.67	603.265	417.838	531.501	583.887	329.585	512.222	497.674	557.467	508.623	638.933	504.314	507.263	516.242	458.117	334.933	S-adenosylhomocysteine hydrolase-like 1
AHCYL1	10.6834	11.5352	13.1278	11.5448	10.7033	9.51832	8.3098	12.9149	16.0703	10.225	12.8656	7.82172	11.0051	14.069	8.3129	9.66137	11.072	13.2117	14.5816	18.5723	8.08579	8.51958	5.46054	8.06533	9.60735	6.24887	9.80111	14.4094	7.54282	14.2686	14.5122	15.5508	9.60178	12.6591	10.4556	11.1686	16.1249	8.97989	13.4923	12.4072	9.41836	9.63502	9.61202	S-adenosylhomocysteine hydrolase-like 1
AHCYL2	417.828	760.611	342.827	632.366	536.004	179.187	653.466	288.056	418.109	498.403	38.8522	389.742	255.739	573.283	582.518	598.14	406.842	26.2173	192.684	34.087	65.4138	58.5154	19.3406	213.13	30.881	132.758	1600.09	1151.29	1516.8	1342.73	1511.92	1515.64	1814.76	1486.18	1445.05	1347.21	142.027	1435.51	1177.43	1555.26	1451.73	1324.35	1287.57	S-adenosylhomocysteine hydrolase-like 2
AHCYL2	50.5366	113.197	36.0042	74.1704	58.7078	34.9676	55.1012	37.9199	38.042	58.5203	39.2332	47.4735	32.3785	73.2788	56.5259	40.4648	40.6057	34.7388	32.0697	46.6473	36.381	41.4443	24.9257	85.464	27.5831	64.1102	220.598	83.6622	166.708	97.6118	203.692	127.041	152.773	134.174	107.019	174.624	130.422	143.257	130.881	184.808	181.847	121.485	198.838	S-adenosylhomocysteine hydrolase-like 2
AHDC1	55.5351	81.4402	81.2759	57.1631	70.522	51.4979	59.2157	53.7464	60.4042	38.851	49.2761	51.9416	58.2943	60.4669	60.8622	79.2266	64.1026	92.5912	79.3256	28.4662	69.785	54.2402	59.8705	70.3049	70.196	63.3107	69.2754	81.7519	59.6178	69.942	55.4804	91.7543	83.7455	70.9109	69.3469	45.1481	68.965	61.5459	45.8165	61.6598	85.1487	110.959	105.361	AT hook, DNA binding motif, containing 1
AHDC1	35.8957	27.7249	25.6383	25.4863	20.0451	24.5196	30.7725	30.261	28.3733	28.4935	29.369	24.9631	36.001	27.6341	21.5586	33.716	23.8997	30.87	25.8835	33.4719	29.1896	28.8874	29.3122	29.7847	28.6263	27.502	36.8573	31.7536	27.3012	21.9124	28.1081	24.5123	25.6947	29.9236	28.6028	25.4287	31.5247	28.8939	20.3981	19.0562	27.8235	28.3477	45.7333	AT hook, DNA binding motif, containing 1
AHDC1	17.6099	21.4527	34.0886	28.8204	21.1461	21.2934	18.5167	24.7819	17.9237	26.2517	23.5808	18.8743	26.4414	26.3482	15.9187	28.1362	19.8786	21.1925	20.857	17.893	16.0134	15.8115	17.5539	22.6694	22.0163	31.3132	13.3299	23.0387	21.0579	29.7159	23.4826	23.9184	26.1177	19.6927	21.7206	17.6025	19.497	19.9431	29.3532	23.4959	21.1067	24.2584	39.2266	AT hook, DNA binding motif, containing 1
AHI1	48.2605	48.7484	52.1013	35.3664	53.88	41.8652	57.8842	38.3884	56.0372	56.9981	45.3951	36.7125	37.986	67.8579	39.1131	53.986	43.0215	52.3504	48.0664	35.7346	50.4143	42.8556	45.7524	41.9338	51.0313	47.9222	51.3903	43.5207	44.2707	47.1414	42.3952	54.6535	45.122	38.0859	48.7446	37.0624	50.5843	38.915	32.7573	36.7342	51.4889	41.5885	34.2973	Abelson helper integration site 1
AHI1	12.012	10.864	12.7899	11.1061	14.304	8.64744	20.6575	9.98089	18.0044	18.7967	13.1582	13.0073	10.7258	26.6819	12.6634	15.4162	11.3682	11.0508	10.0514	16.796	11.2363	11.1787	14.9723	15.7572	18.7348	13.7729	10.5802	15.3382	12.2121	20.0092	10.745	16.1637	13.9633	11.8553	14.3569	14.0583	16.191	11.7883	14.7042	12.4852	8.56197	9.69127	7.37141	Abelson helper integration site 1
AHI1	130.657	76.4002	126.986	73.1981	101.821	118.706	195.649	130.23	117.388	111.692	138.192	112.373	109.311	124.146	136.074	186.659	136.054	331.916	160.202	89.4554	134.945	199.948	84.8367	137.452	98.4105	112.577	213.468	259.803	192.257	199.902	156.966	293.597	227.835	151.545	223.612	226.054	316.695	320.811	390.281	276.733	160.45	136.561	124.33	Abelson helper integration site 1
AHI1	8.93849	6.16589	7.81862	4.64448	5.40655	5.82216	12.9392	4.35572	5.71572	9.28189	6.35425	6.00239	8.02254	4.80425	7.86179	4.62399	4.55048	11.1289	10.3186	6.59296	6.29954	4.04199	5.91093	3.16266	5.36984	6.63913	11.1	4.85516	7.11787	7.75359	6.83551	4.82824	5.33686	5.12068	6.24671	5.70348	6.9878	9.26732	5.96175	4.75649	2.25325	3.5614	4.62067	Abelson helper integration site 1
AHI1	32.7247	44.5549	67.2862	50.0588	38.2782	37.5225	33.4476	35.278	38.3814	29.5001	38.7104	33.2272	33.8232	37.2506	24.0528	32.6554	35.5071	37.1166	28.042	51.4432	31.7097	42.8173	22.6991	38.0445	33.476	36.0762	24.7456	42.3471	44.7197	43.2554	56.357	49.0159	84.9097	47.2201	55.2033	44.1142	57.8132	44.4182	44.0615	65.2405	49.5623	43.3099	45.829	Abelson helper integration site 1
AHNAK	1021.18	626.829	1254.06	808.627	437.097	1103.01	499.32	1125.41	671.634	670.191	813.271	637.887	511.259	550.89	1007.76	1426.09	1240.54	2598.17	1342.52	341.101	461.005	1025.34	859.702	1111.86	1452.85	592.152	1830.39	3248.81	2044.21	904.449	1801.26	2719.96	1582.58	1543.33	1869.63	1840.21	1480.69	2280.47	2210.48	2529.1	1260.39	1201.92	1378.74	AHNAK nucleoprotein
AHNAK	55.8204	33.2621	39.8023	51.856	84.9502	198.646	22.0674	53.4931	65.0767	82.2122	37.4414	98.5575	81.004	32.1192	66.9231	164.365	57.0585	62.4819	95.1501	118.782	47.3972	43.1119	161.558	76.4991	94.9156	83.9257	107.425	162.924	112.951	114.493	86.0295	134.484	69.8989	122.478	86.8442	174.842	68.0404	92.7765	111.316	126.993	133.064	86.5433	143.02	AHNAK nucleoprotein
AHNAK	11.4786	10.3917	10.2256	10.4628	12.4335	12.5975	11.5448	12.4762	9.53192	12.7379	10.7452	8.35884	8.09372	8.31508	9.77531	13.8368	11.1181	10.7195	7.9661	20.2261	21.5135	23.1814	24.1445	22.4713	22.0235	26.4185	37.1395	17.1867	37.53	45.5141	37.7988	35.1109	44.0024	40.7231	51.9622	34.5817	24.0851	35.8042	40.115	51.8545	38.3024	34.1988	46.4534	AHNAK nucleoprotein
AHNAK	54.453	51.599	65.4427	61.5521	47.4657	47.066	42.5881	49.8523	48.7925	49.8793	39.8277	44.644	39.6823	54.0682	40.2945	39.3244	39.9613	40.2435	44.8482	48.9443	43.0471	36.5135	43.2226	45.3328	38.2844	43.7354	43.1669	40.2814	39.7088	52.3087	62.6778	41.8834	50.0887	59.5648	48.5959	40.831	50.865	43.5703	46.0773	41.8745	26.1401	25.0633	27.4103	AHNAK nucleoprotein
AHNAK	31.9764	26.9708	34.0937	36.1888	27.2284	27.7795	21.1756	27.0802	26.1355	30.6352	33.7716	21.8326	28.2955	21.534	23.1069	31.2365	17.9914	14.9191	22.4935	15.7645	28.7431	24.7676	25.5638	31.2793	27.369	24.656	28.2747	23.7092	24.9641	25.5746	28.4483	20.6448	37.3597	30.202	25.7902	20.9089	27.1327	24.5606	21.038	22.1585	28.0367	22.0135	24.6704	AHNAK nucleoprotein
AHNAK2	134.878	55.8876	61.0359	41.2815	318.405	65.0842	26.0973	116.341	34.1777	41.1367	59.2003	50.4225	37.0154	29.5836	21.4358	93.6382	56.3344	166.401	65.3698	62.0223	23.6985	25.0296	187.433	27.3449	191.031	27.2671	22.1019	389.036	38.0676	61.6876	21.5133	158.8	14.1371	22.7216	15.6608	21.659	15.2975	37.0304	21.7851	30.2002	36.5775	35.0066	41.538	AHNAK nucleoprotein 2
AHNAK2	20.6301	18.0401	20.2581	20.5297	18.9047	14.5777	20.0217	22.371	17.1089	20.5366	18.1239	19.2851	16.2305	19.4345	16.4544	18.5842	15.9947	17.9771	18.845	21.202	14.3237	13.3977	17.7081	16.5038	22.2819	17.5413	15.4193	18.9238	20.3401	19.2311	15.7677	19.9774	26.696	18.2935	15.2565	20.0636	21.9041	15.308	20.8257	18.8104	20.8943	22.8061	20.9792	AHNAK nucleoprotein 2
AHR	263.304	494.755	386.188	357.112	1081.04	784.254	378.673	564.217	346.541	485.475	302.926	412.669	475.904	281.434	584.955	292.679	255.112	750.29	297.835	177.963	390.925	443.129	964.896	688.837	513.837	344.331	217.491	330.048	308.099	293.017	341.437	251.07	421.104	421.177	428.885	352.401	349.85	348.729	306.01	293.195	322.032	362.131	356.644	aryl hydrocarbon receptor
AHSA1	640.507	520.988	383.259	542.923	492.08	381.991	363.695	408.1	317.429	422.097	314.808	341.294	317.31	303.391	405.733	195.402	372.472	166.114	375.09	128.513	586.891	285.274	808.287	233.897	458.254	449.935	273.905	345.313	330.506	292.995	201.992	219.603	230.048	368.622	347.872	222.196	108.226	213.42	236.726	218.838	444.851	423.957	371.852	AHA1, activator of heat shock 90kDa protein ATPase homolog 1 (yeast)
AHSA2	287.748	332.864	371.488	382.175	313.022	304.591	180.608	295.313	240.836	271.395	209.857	315.619	302.086	266.687	256.808	416.939	339.786	447.736	282.25	93.9455	46.6269	169.689	68.6319	44.5271	73.6625	66.5931	363.283	345.919	261.852	257.133	341.674	391.994	325.116	247.218	249.654	353.994	298.622	360.725	372.144	338.738	36.3868	37	39.7164	AHA1, activator of heat shock 90kDa protein ATPase homolog 2 (yeast)
AHSA2	100.404	114.466	106.083	113.571	97.6341	114.615	107.515	122.01	92.2625	101.949	107.611	119.677	112.81	84.2547	127.082	106.144	135.445	120.739	104.491	79.6492	64.6816	72.9757	89.8461	61.431	99.2274	81.2125	117.443	146.503	121.074	109.577	118.216	108.383	117.654	76.7468	95.213	141.531	173.844	142.665	137.969	126.865	64.8322	54.2636	71.7868	AHA1, activator of heat shock 90kDa protein ATPase homolog 2 (yeast)
AHSA2	17.0082	15.4019	18.6735	18.2991	16.3262	20.2223	32.747	17.9604	27.7212	22.0776	21.3205	21.6971	25.8816	25.3002	31.6726	34.2084	34.0199	42.8272	32.486	19.0481	11.938	30.302	19.1554	16.2035	12.7342	21.9976	39.0952	43.5832	35.1091	36.7503	21.7269	32.2992	30.335	20.6751	24.1846	21.0858	34.4095	42.9646	48.048	35.6053	14.9363	17.2919	17.8156	AHA1, activator of heat shock 90kDa protein ATPase homolog 2 (yeast)
AHSG	31.3682	21.3125	31.4297	34.1579	23.8126	27.5954	25.9363	28.0251	27.0983	28.8769	25.0749	24.835	25.2978	28.6559	22.256	24.0814	21.845	16.1727	27.359	23.1167	25.2032	23.9753	22.7224	24.0777	20.9171	27.7538	29.7018	27.6881	26.2471	32.6374	33.9217	26.3895	37.7179	35.1878	31.0429	27.3481	28.0597	26.8036	28.4976	35.7977	33.5392	23.2156	25.2347	alpha-2-HS-glycoprotein
AICDA	25.9324	23.9803	21.6442	22.8821	26.2611	23.6273	22.1105	28.3062	25.6646	22.3561	22.5741	23.045	22.6268	21.6373	21.3989	26.7972	25.1714	26.8583	25.7897	26.122	33.0948	23.4077	25.1748	25.1616	23.5699	22.724	26.9814	26.4132	20.3517	21.5043	44.5634	20.7117	24.9153	31.2379	29.3569	37.6745	33.6182	27.6878	25.8388	23.7683	18.2778	26.8988	28.7846	activation-induced cytidine deaminase
AICDA	17.4109	19.88	24.3822	21.8257	20.0262	18.3643	13.129	17.9964	19.6233	16.7825	18.6532	16.8706	14.4958	20.0397	14.5267	15.3545	10.5408	14.2338	18.7926	18.6991	12.5944	15.2579	15.8604	18.6802	18.8581	15.7247	29.3397	15.7151	18.4886	20.2995	29.7952	18.2493	26.4027	21.1604	30.8178	39.5273	24.7856	22.8629	23.059	24.7805	18.63	24.0129	22.5856	activation-induced cytidine deaminase
AIDA	189.649	273.833	238.955	231.38	389.505	255.529	273.846	297.459	259.06	168.855	210.181	241.906	227.114	231.825	308.674	164.047	175.742	160.727	260.163	149.052	558.398	164.725	224.177	274.095	305.654	213.946	82.803	265.21	165.883	141.291	139.26	137.525	162.626	164.831	131.931	134.375	38.0982	115.67	100.379	97.2352	224.584	194.469	86.3547	axin interactor, dorsalization associated
AIDA	730.307	824.826	848.453	809.711	1084.77	789.005	848.527	849.069	727.048	815.563	797.765	929.633	738.677	848.455	1091.11	986.299	801.589	1474.38	975.619	748.206	1375.01	724.735	696.137	949.857	1070	918.29	588.076	1251.22	721.227	657.744	621.02	956.726	857.476	590.46	662.426	681.602	680.171	882.805	794.562	740.916	679.542	554.329	502.778	axin interactor, dorsalization associated
AIF1	34.74	31.6511	45.5415	39.6853	26.2254	30.2687	29.3883	32.1749	32.4569	28.7014	35.0339	32.8435	29.2829	33.5976	24.0434	29.9534	29.7192	27.0935	35.3434	70.1935	24.3844	32.7048	23.5772	30.4986	28.696	30.3252	38.1595	49.4527	39.4337	40.276	44.5144	36.126	37.1671	45.7735	49.3478	32.5099	37.9166	35.702	37.2914	54.1231	15.9183	16.7763	15.5211	allograft inflammatory factor 1
AIF1	133.393	157.255	321.72	197.528	257.717	183.901	107.942	263.685	92.1656	152.572	135.318	124.289	117.061	112.171	101.348	107.851	95.5762	273.74	151.099	134.757	146.765	86.533	214.822	212.127	154.949	117.167	216.496	167.114	188.743	193.469	190.203	125.835	185.978	290.494	322.034	262.032	190.488	296.147	281.569	149.868	339.639	314.412	366.155	allograft inflammatory factor 1
AIF1	139.791	164.339	369.017	217.962	312.464	200.226	94.1913	318.679	92.0582	145.127	132.577	130.047	107.825	92.2624	108.566	40.9648	84.9919	332.06	134.327	62.7711	149.559	87.7783	254.661	251.301	185.199	145.823	223.035	207.415	197.793	222.208	195.264	131.564	168.401	328.527	380.888	314.337	165.915	314.449	376.866	154.984	402.266	374.42	412.702	allograft inflammatory factor 1
AIF1	175.422	214.085	436.575	279.606	370.572	254.37	113.514	376.017	115.013	178.851	162.8	145.19	146.626	130.669	130.832	119.579	111.077	436.656	162.753	173.301	141.981	75.8846	226.326	199.912	175.903	124.846	238.208	210.631	229.578	241.007	239.647	164.411	194.54	329.544	351.879	310.987	250.414	354.018	347.479	193.979	466.554	440.451	500.463	allograft inflammatory factor 1
AIFM1	215.702	100.169	138.835	181.619	95.9292	157.584	215.809	187.016	305.243	145.483	318.345	151.122	243.325	207.103	143.642	188.537	207.992	83.6859	169.784	167.857	74.4657	127.883	129.113	208.789	78.7557	244.647	200.499	131.749	170.86	160.603	193.63	110.84	117.812	231.196	143.217	162.22	181.01	118.592	135.333	140.846	212.815	190.518	167.949	apoptosis-inducing factor, mitochondrion-associated, 1
AIFM2	131.003	111.993	121.454	113.582	128.657	97.7304	60.3383	40.4195	95.5495	69.8517	99.6905	61.3415	66.2184	92.7243	60.155	66.1736	78.7128	25.4291	48.5995	66.6707	49.0313	77.7265	101.032	109.044	86.0658	96.9664	130.135	61.7288	63.7584	56.1943	105.147	52.4599	52.1304	157.52	58.0409	63.456	75.8381	48.0549	55.7646	71.7513	78.5023	94.8063	106.749	apoptosis-inducing factor, mitochondrion-associated, 2
AIFM2	91.9659	76.1392	84.6371	72.0614	72.9848	63.3872	61.6669	78.7424	89.9172	62.48	98.8757	64.122	65.5625	59.5397	53.7481	124.462	79.5084	64.3105	77.7966	60.8501	61.9803	111.642	69.4674	107.484	61.2445	72.2996	71.6632	72.5576	69.5026	70.3129	83.1176	57.4482	68.494	75.6959	66.1216	64.5553	114.271	65.5931	65.4676	91.6804	65.9449	70.2402	67.5054	apoptosis-inducing factor, mitochondrion-associated, 2
AIFM3	147.545	25.5965	66.4066	126.582	18.9565	45.1289	64.2588	30.9951	125.124	62.5174	71.9967	66.5166	60.6348	53.9599	51.9557	129.848	82.2295	31.8978	154.118	65.1193	25.2511	48.6774	23.3915	50.0731	44.8473	42.1817	128.76	140.442	190.399	184.406	105.324	129.11	76.6186	69.6435	91.2164	101.907	88.5301	209.021	151.186	188.18	92.0405	67.3594	97.224	apoptosis-inducing factor, mitochondrion-associated, 3
AIG1	150.12	233.87	439.599	324.675	159.874	187.777	175.21	447.565	388.333	187.987	262.515	156.236	207.292	291.541	214.656	220.551	221.179	380.059	437.568	159.349	356.653	438.059	593.825	256.925	418.183	288.993	199.965	287.879	169.129	201.866	201.874	217.12	210.998	254.004	257.589	214.407	133.055	217.3	190.754	188.891	255.937	243.317	238.826	androgen-induced 1
AIG1	30.4188	32.5962	45.2304	36.8389	33.2921	37.0639	32.3341	38.9441	35.8642	33.1932	26.6969	36.2112	28.4519	35.4783	31.3966	27.0331	29.9507	31.9165	30.1004	46.2059	18.7817	29.9937	27.2802	26.87	35.0975	34.2102	38.5055	22.0759	30.8307	18.7581	39.5866	39.2117	46.4932	44.606	45.7932	34.5452	15.8975	39.3371	17.3973	21.6323	30.6217	30.7388	35.4875	androgen-induced 1
AIG1	17.7855	23.6807	28.0648	20.7037	14.6232	18.4975	16.9236	19.3908	20.3731	19.9314	21.4205	17.9431	20.2344	24.495	18.4692	17.9298	23.9294	15.7023	33.4877	13.7204	19.6163	37.1835	41.767	15.6786	23.6773	16.8678	22.5829	14.7132	12.3484	23.521	17.1567	21.0291	16.5907	23.013	18.5799	18.2529	11.5063	16.192	21.0139	22.2484	15.4501	10.7522	13.0822	androgen-induced 1
AIM1	441.368	522.444	650.279	515.085	415.126	272.808	567.706	318.773	642.634	496.605	431.264	406.58	1001.89	584.479	711.565	724.836	479.647	507.551	439.806	233.896	589.693	372.899	622.095	604.944	497.579	901.131	735.244	526.707	724.056	710.236	953.204	564.546	786.309	692.853	533.191	971.585	751.042	809.832	707.05	821.471	696.323	589.812	625.696	absent in melanoma 1
AIM1L	96.9547	33.4876	35.1572	86.0165	63.2313	38.3857	34.6309	32.1002	36.0538	46.5503	80.2362	58.0492	31.8288	56.5261	31.0826	77.4615	31.8074	29.5971	64.7835	14.6681	36.4901	102.654	28.0174	61.5043	101.905	43.3101	35.3982	64.3187	39.6713	41.6006	51.4751	29.8296	54.7998	50.5265	94.3144	87.7992	85.667	44.0306	118.315	98.8975	48.2506	40.9759	58.5603	absent in melanoma 1-like
AIM1L	35.8614	31.492	32.8231	34.2947	25.2378	24.944	29.9862	31.6395	26.004	27.6409	27.075	27.6556	29.0254	37.1906	21.8838	35.5855	27.7606	23.6147	31.6939	35.6847	45.2331	34.3231	33.7915	40.9885	27.75	21.0681	10.9404	17.6574	18.4248	18.3855	17.4698	20.3321	21.6242	18.4713	18.4444	16.461	27.9313	18.1775	16.2311	18.0452	27.733	31.8311	22.3996	absent in melanoma 1-like
AIM2	13.462	189.715	17.8168	15.4118	19.4312	17.1581	7.95679	24.4112	11.0813	73.333	15.1267	26.4368	12.4891	13.4735	14.7192	17.4054	10.8499	67.7809	28.5895	32.7893	11.2348	17.9827	226.467	39.8875	76.2442	17.995	77.3458	47.5601	45.1743	63.4874	92.0033	45.5027	59.9079	54.7201	75.5654	62.1268	73.6541	81.4972	68.8009	49.3705	67.5529	82.124	69.0213	absent in melanoma 2
AIP	115.008	108.047	211.529	156.753	160.821	179.573	57.2751	125.737	24.4835	64.682	105.512	112.713	104.238	98.6535	70.9578	49.073	92.5602	49.9755	71.1533	34.06	78.072	75.1727	110.593	111.766	111.843	91.4849	116.212	104.723	99.6533	110.951	90.0098	90.3566	88.148	90.9861	103.913	96.149	90.2265	92.0125	87.019	81.6331	99.7829	92.3872	109.132	aryl hydrocarbon receptor interacting protein
AIP	178.046	198.741	283.769	218.028	193.877	193.934	108.781	214.754	89.6205	147.273	183.5	156.268	127.766	159.701	119.408	173.362	161.851	182.177	179.423	142.266	147.388	203.961	158.413	209.771	180.919	172.654	271.364	238.354	176.576	142.883	165.002	288.435	128.44	130.688	149.03	153.989	160.336	139.605	164.936	151.389	169.48	154.163	131.415	aryl hydrocarbon receptor interacting protein
AIPL1	36.3036	35.9228	34.8786	35.0549	34.1644	38.4624	31.621	35.808	37.064	33.5201	31.5278	31.4312	33.3887	29.9419	27.4455	34.985	30.5448	28.2256	38.8479	36.6919	28.3856	29.7733	28.6977	28.9198	31.8393	34.4457	42.67	31.5183	31.759	41.4407	40.7534	34.0813	35.529	33.4994	42.2738	32.7835	40.7771	31.832	35.75	45.4096	68.7199	52.5123	70.8728	aryl hydrocarbon receptor interacting protein-like 1
AIPL1	34.3851	33.4593	38.5054	36.2151	31.7198	37.3971	33.2637	28.2556	31.2302	38.7639	30.9722	33.7819	33.3252	32.9521	26.8515	25.3679	32.0102	28.0182	28.212	27.6823	33.9676	29.3522	31.9964	25.5323	25.8048	33.4257	27.1915	28.5095	36.9945	41.0111	41.5278	37.1073	41.7353	36.4859	35.9508	34.8901	35.077	34.6168	36.8244	35.8986	32.3983	27.9221	37.1794	aryl hydrocarbon receptor interacting protein-like 1
AIRE	43.9927	46.5421	47.0144	33.195	58.4601	36.5205	35.7898	43.5479	42.8744	31.893	44.0628	31.1215	32.3286	37.6527	34.1907	50.3931	34.7235	50.0045	37.9205	42.2574	33.1987	29.759	36.8919	33.8783	37.1336	32.8579	16.3905	169.183	35.3182	43.1608	39.0012	107.433	29.0354	34.4076	28.1328	27.8215	26.1095	27.1681	19.5458	27.5696	31.7244	26.0342	55.8981	autoimmune regulator
AJAP1	19.9753	25.0774	25.2452	28.1246	22.056	22.0718	18.5832	19.3299	26.6854	28.897	18.4851	20.1486	28.6306	28.5396	19.6342	17.35	18.216	18.9674	20.3217	19.2189	16.8953	16.9873	14.3725	19.2062	22.8466	21.2134	26.2574	19.9996	14.4068	25.5624	17.3026	16.0986	29.4741	22.0519	16.1344	22.2682	28.9838	17.9734	22.0042	22.5337	21.4567	23.037	37.3924	adherens junctions associated protein 1
AJAP1	29.9582	38.4884	40.091	49.2511	40.36	30.2153	26.0474	30.6208	33.7296	31.9552	26.3042	28.4842	31.9211	35.3112	25.8675	21.2149	28.366	29.1677	23.1857	27.7902	18.928	22.4582	29.8049	31.3229	23.6828	31.3539	46.1316	27.7435	33.9339	43.2771	32.3663	37.6092	54.1982	48.0728	42.9416	38.9725	35.1867	32.6967	27.9646	46.2465	33.5639	25.854	32.0226	adherens junctions associated protein 1
AJAP1	11.2099	13.2761	14.3249	14.6077	10.418	10.9391	13.4622	12.9752	15.885	16.5098	15.0015	13.8844	13.384	10.9252	12.4483	16.6749	12.014	23.1083	15.2826	12.5537	12.6624	12.1209	12.8549	12.3448	11.5657	12.7026	17.451	12.461	9.43406	22.146	18.4858	13.9587	16.8686	12.9294	13.1368	9.91405	23.555	9.56744	11.747	24.1912	15.463	17.9443	15.4018	adherens junctions associated protein 1
AK1	147.674	281.857	496.296	357.97	280.448	160.37	445.042	264.234	345.369	202.188	258.377	240.256	208.398	95.5799	431.309	318.122	282.87	220.766	122.292	57.7569	232.283	226.648	111.559	362.242	100.11	62.8086	257.155	672.323	388.077	204.815	144.058	767.777	265.59	171.716	201.731	379.206	265.961	590.231	764.04	697.893	157.424	179.296	325.986	adenylate kinase 1
AK1	76.4365	90.8243	188.212	102.37	90.1019	81.7182	93.5589	66.539	112.573	75.679	83.1701	77.0466	84.0929	67.5452	93.4715	134.519	78.993	82.3542	66.2728	92.2416	79.8734	64.1416	63.4516	100.171	55.6083	52.8666	79.5774	240.987	201.512	178.01	62.7879	327.134	115.649	70.9167	208.537	94.0087	93.2849	332.09	314.685	323.097	105.747	103.137	92.9174	adenylate kinase 1
AK2	59.8278	55.4642	27.7742	43.794	59.3053	79.5036	93.2689	54.6047	104.682	112.149	92.7733	75.9007	82.4807	78.0126	66.1597	53.2577	68.6055	36.6462	64.2249	95.3251	96.092	78.6983	103.167	94.3154	90.6523	111.971	25.3233	36.8776	59.3077	23.2003	32.9341	38.8795	38.4606	96.0788	29.3046	77.164	45.1624	30.8471	17.5781	40.3611	104.997	105.975	103.314	adenylate kinase 2
AK2	813.189	736.663	560.63	797.848	579.797	791.259	477.408	603.472	608.669	823.02	608.719	636.228	699.318	622.957	447.574	207.331	523.854	181.258	526.095	214.743	630.719	449.861	604.229	590.656	698.179	669.283	582.516	363.018	562.456	484.294	580.615	346.411	433.319	810.247	551.644	531.361	384.753	306.801	446.109	376.927	651.793	662.714	662.423	adenylate kinase 2
AK2	20.4819	19.8627	17.1064	16.7102	16.3425	18.104	14.5896	18.1959	22.576	21.3886	18.3979	17.5105	18.3269	24.0524	17.7233	14.0954	25.4209	14.7817	18.8613	27.3266	22.5563	25.1656	17.9207	19.1709	21.8896	19.402	31.79	21.167	20.4207	24.747	29.5016	22.921	20.9103	18.8456	18.1109	25.5186	14.8061	13.5542	31.2569	27.1409	16.3266	22.8198	17.9671	adenylate kinase 2
AK2	74.8244	72.8953	98.8857	78.5868	76.8888	58.1258	57.3905	64.7434	57.5249	65.8025	54.5316	48.1567	51.0304	55.9886	38.3094	55.064	48.3291	51.9114	60.0328	62.7882	63.7207	52.698	50.0874	63.2397	39.4495	57.1247	73.7318	63.2191	68.993	65.6209	79.632	80.9826	102.983	88.5671	72.5662	66.1575	80.2059	63.273	70.9941	73.6535	28.5458	31.3315	36.4081	adenylate kinase 2
AK2	69.1986	165.731	52.9395	84.2989	123.88	77.7969	189.401	59.5368	158.614	124.515	124.808	65.8442	77.0945	151.258	77.3939	56.031	89.2095	71.9495	102.553	31.9684	48.7385	201.035	47.7895	113.807	54.417	138.151	92.7667	74.833	119.318	45.7074	93.9939	79.1181	97.7398	136.671	44.7646	136.771	86.1643	117.5	101.172	107.684	136.118	135.678	87.7503	adenylate kinase 2
AK2	665.298	561.568	346.791	532.621	554.726	677.61	588.38	537.815	732.959	949.486	735.005	613.693	595.388	585.494	464.036	349.054	477.381	66.6593	585.701	385.438	702.088	629.304	860.476	771.624	733.646	912.927	730.367	191.6	602.188	268.599	640.889	411.618	572.718	804.687	634.801	727.552	353.57	267.029	561.529	665.765	755.875	662.904	664.584	adenylate kinase 2
AK3	43.6141	52.3019	33.144	72.9477	33.3239	51.9813	91.8475	29.9943	52.6253	42.7169	53.7413	61.533	51.8761	35.1148	93.6666	91.7979	81.2696	54.0522	97.2309	398.511	312.378	445.762	240.945	291.262	269.964	409.569	35.1498	65.3263	88.7004	45.8043	50.5222	66.4578	71.9016	88.3616	38.1655	91.3447	58.9369	68.4316	43.0969	51.5835	544.543	566.467	505.515	adenylate kinase 3
AK3	994.712	811.843	1032.67	1171.46	827.247	1060.89	1276.4	1031.77	1077.86	1113.02	1213.55	1293.24	1111.3	689.001	1343.9	1207	1283.03	1003.73	1616.55	532.909	911.531	1399.36	765.524	865.048	791.476	1144.33	1225.31	1531.28	1571.1	1124.22	1579.91	1158.62	1332.98	1637.46	1340.28	1597.27	1847.37	1521.69	1520.36	1366.09	1365.44	1264.9	927.159	adenylate kinase 3
AK5	11.9682	13.124	16.4548	16.2028	9.66771	13.7287	12.9101	14.2038	20.1099	14.1147	9.91519	12.6466	14.973	13.9042	12.8683	16.7267	13.9279	16.9505	22.153	19.4961	19.4302	13.6672	20.1079	15.8775	12.1789	16.5155	15.6123	15.5453	13.7922	15.008	18.3899	20.4797	21.5208	16.5945	17.482	13.5225	17.4096	17.1713	16.559	15.6256	18.3989	25.6628	34.3917	adenylate kinase 5
AK5	21.3916	18.3364	15.3331	18.3908	21.8531	19.5083	20.7595	19.6482	15.4465	10.8342	16.3301	18.0316	15.3832	11.3891	16.9608	17.6484	11.7841	18.8232	14.1078	27.388	22.6388	18.5807	30.3362	31.8677	36.1957	23.6651	18.0025	16.7505	13.4353	10.4494	12.5133	11.754	15.2926	18.5282	19.8025	11.2634	16.5641	15.3146	15.6261	13.3929	43.1596	47.5722	56.6087	adenylate kinase 5
AK7	35.8976	30.8694	37.3919	32.3749	30.7033	30.4836	35.5781	41.2978	40.9854	41.8052	38.1312	33.6811	27.9773	37.0648	29.8532	46.9663	36.1255	42.5408	40.0724	30.9457	35.9063	32.4603	34.7003	40.2885	37.057	32.3594	38.5707	35.0387	39.6544	43.7708	38.4649	56.1821	79.8887	44.4382	45.1313	38.4248	49.9188	43.6665	48.6564	51.8619	55.8259	48.7639	64.2184	adenylate kinase 7
AK7	16.5065	14.6992	16.3701	14.8964	39.4479	12.2827	12.4726	13.8669	21.3089	13.1145	10.0313	19.891	12.6825	14.5565	16.5972	6.80073	10.5112	10.6836	11.5603	14.3082	42.6006	15.2029	22.6137	30.1137	49.0187	19.4454	25.1125	11.9201	15.9828	11.8628	33.236	11.2374	19.9686	26.813	11.7056	25.411	22.9346	15.4115	11.7856	32.3389	18.518	14.0003	22.7277	adenylate kinase 7
AK7	14.3773	13.6368	17.3255	18.2743	11.7729	14.1033	13.383	13.9426	17.6894	14.815	17.0088	14.5659	13.5343	15.6808	11.274	16.365	12.4347	11.9119	17.5166	16.7788	17.6164	12.972	16.6031	17.4429	16.917	22.3715	12.9799	13.6476	12.0065	14.4313	15.4934	12.0909	16.7874	17.8295	15.6766	12.6609	8.00591	14.6476	8.9027	11.3252	14.3267	14.1271	18.0272	adenylate kinase 7
AK7	44.2459	47.6669	38.092	39.2219	42.3418	30.418	45.0674	37.1099	38.2907	39.1676	31.2383	40.2047	36.4967	28.0272	44.7632	38.0075	37.9537	36.8465	31.7653	39.9209	48.995	40.1144	47.0003	47.2531	54.395	44.8179	31.0088	50.1662	37.4069	42.4688	41.4446	39.5768	40.6165	43.2815	38.6176	31.3325	40.2658	33.1214	42.0318	37.1664	49.1513	58.1313	47.1855	adenylate kinase 7
AKAP1	1189.87	927.306	1303.02	1224.97	858.255	522.839	769.887	1205.11	535.047	986.606	1108.38	930.552	1102.01	1214.66	1079.63	1697.31	1185.7	1122.38	1125.61	102.004	1068.69	1428.75	477.214	867.777	630.075	919.712	1675.7	1543.83	1174.03	1437.83	1452.37	1671.61	902.566	919.542	1057.12	1108.26	1383.02	1518.4	1489.7	1662.83	912.153	751.645	590.552	A kinase (PRKA) anchor protein 1
AKAP1	799.223	692.556	995.323	982.158	659.028	373.653	767.048	720.447	442.939	764.711	927.753	571.322	861.96	844.77	865.258	1369.84	747.254	616.872	627.209	800.455	803.239	831.12	336.09	584.689	461.351	729.646	1089.69	951.734	807.566	876.465	852.535	945.612	721.477	758.02	769.648	820.121	656.145	941.373	1011.47	926.976	773.632	671.973	772.027	A kinase (PRKA) anchor protein 1
AKAP1	125.775	120.66	147.665	180.822	132.389	72.4616	118.224	140.848	75.6884	123.029	156.349	130.871	124.059	124.417	170.805	131.73	111.627	62.7595	97.4289	126.756	184.57	146.792	80.9365	98.7302	73.3804	142.949	157.404	139.798	133.929	122.516	143.913	97.4548	97.3432	129.685	127.687	118.525	104.271	128.659	113.702	137.524	147.8	118.486	51.5344	A kinase (PRKA) anchor protein 1
AKAP1	49.4119	37.9764	39.5353	51.9643	39.1458	37.8527	41.0986	35.8376	20.3321	33.402	39.5927	37.0265	31.5124	37.5038	27.4459	41.8854	31.2134	35.3014	29.6683	16.8745	46.91	34.8624	37.1162	37.3341	35.7011	20.4176	26.0173	34.9323	38.8677	25.922	34.1611	32.8025	37.2276	35.3589	38.4047	31.4136	27.5677	33.9376	29.8743	21.5711	33.7237	36.6927	48.5242	A kinase (PRKA) anchor protein 1
AKAP10	26.169	22.3915	26.9228	31.8185	24.634	25.4254	28.2055	25.4599	25.9999	26.2673	24.8788	22.4944	22.7655	32.1751	22.844	21.3217	22.6228	19.733	23.9309	17.0732	21.5592	23.3323	36.3038	22.3428	27.3258	25.8644	28.0134	22.3193	35.3033	38.2006	35.7907	24.7898	35.602	37.3994	34.9535	28.3636	34.956	28.9586	33.488	23.1352	29.51	20.4828	32.1624	A kinase (PRKA) anchor protein 10
AKAP10	11.1334	21.2623	18.2657	11.452	14.9002	11.8941	16.922	15.5834	14.5395	24.8677	20.2304	19.1583	14.0676	21.3216	27.732	28.0153	27.8229	26.6241	23.5825	42.1573	38.0985	37.9739	36.8287	32.7061	32.512	31.8623	61.6315	52.4675	55.8641	57.1148	68.6889	67.4474	63.7568	58.4449	46.9691	53.0093	86.2282	61.6883	87.4977	77.4476	12.7268	11.953	10.277	A kinase (PRKA) anchor protein 10
AKAP10	19.278	58.8222	71.7827	43.1377	52.5397	17.5636	45.7305	31.7167	39.0455	87.8137	47.3905	64.4931	44.8373	31.022	92.3185	152.624	80.8608	179.672	116.672	125.069	43.067	29.8986	50.3339	26.6395	37.7336	43.7595	60.8917	88.5569	109.577	99.8683	43.8229	137.281	80.2258	49.0396	84.5829	90.6327	48.8342	145.361	78.5476	204.633	30.7257	25.7088	24.8592	A kinase (PRKA) anchor protein 10
AKAP11	476.53	274.46	393.636	462.024	336.15	321.89	489.062	631.068	510.515	357.714	590.603	774.564	566.131	692.468	417.831	470.618	553.882	332.311	395.787	179.488	232.133	364.699	267.914	349.249	467.951	251.713	224.488	368.578	291.467	359.29	277.691	329.765	424.815	236.947	282.494	363.451	323.782	360.158	298.12	269.713	238.33	213.993	141.491	A kinase (PRKA) anchor protein 11
AKAP11	44.8121	47.3676	69.7411	54.3514	35.5326	38.5199	44.293	59.2595	44.313	67.9084	45.7195	75.4948	46.6122	70.4962	54.0098	58.1634	90.8804	40.4235	86.6178	47.9331	50.3502	74.4424	40.3541	54.3231	61.8276	44.5621	72.9258	67.2135	57.8576	67.9535	69.9384	62.474	52.2419	43.8887	70.5193	57.9433	60.6036	37.5424	95.5067	79.3258	52.7163	50.2906	58.2309	A kinase (PRKA) anchor protein 11
AKAP12	233.924	118.347	248.026	132.418	1155.53	265.664	25.4247	332.836	76.607	63.3386	130.669	203.403	107.337	50.0027	108.257	156.9	151.858	689.159	203.297	84.3132	32.6732	82.5562	829.64	116.406	1173.07	80.6528	62.3423	491.616	94.0592	89.9018	77.3065	536.761	114.02	183.446	156.61	200.549	53.1895	154.409	65.383	154.815	89.6737	58.2485	46.3849	A kinase (PRKA) anchor protein 12
AKAP12	32.2759	13.1849	28.62	18.9218	217.508	47.7707	8.26632	68.9342	11.4891	8.61134	16.866	30.993	22.7342	9.3364	17.1527	26.3355	18.122	113.666	27.8974	15.7699	5.77613	13.8826	108.625	15.5619	350.276	11.034	7.91917	158.235	16.474	40.8241	38.1348	131.016	17.2722	47.2844	21.952	25.5105	20.866	33.98	23.8079	16.903	26.8081	13.8526	13.2565	A kinase (PRKA) anchor protein 12
AKAP12	189.986	57.2469	140.829	82.1187	536.183	171.477	59.7213	296.621	73.8674	62.5046	89.6703	119.765	77.5834	55.1225	75.105	97.1595	115.686	394.171	129.95	67.8374	31.368	53.7933	361.204	75.844	806.595	49.0172	84.6115	328.456	132.233	177.468	168.663	379.167	142.485	176.702	139.172	158.195	135.022	195.719	140.544	143.66	116.255	116.537	119.817	A kinase (PRKA) anchor protein 12
AKAP12	16.9845	13.9009	11.2787	12.1681	12.9663	15.1236	12.7345	16.2808	13.134	15.5972	16.3588	10.8983	10.9801	17.5172	11.5672	13.1342	11.8591	15.8095	14.5333	17.0485	16.8607	9.04061	19.3416	11.8854	12.6522	10.0695	11.7445	10.7135	12.795	19.0399	10.1599	13.2197	12.5774	18.2278	11.9894	10.7601	17.9429	6.46616	15.3296	12.6102	17.5867	19.7616	21.465	A kinase (PRKA) anchor protein 12
AKAP13	20.9154	54.7007	59.5267	48.5845	77.8773	31.2559	32.0861	37.6087	22.1909	39.4624	25.764	39.3341	18.9795	27.2616	37.6478	36.2651	46.3362	78.981	47.0805	35.5917	37.0632	21.1527	25.1656	32.7616	63.0021	35.0956	103.533	46.977	42.7189	82.4432	88.2079	105.017	60.8885	56.2116	73.2576	49.2818	36.033	61.3622	55.1996	68.9743	65.867	56.1113	36.4853	A kinase (PRKA) anchor protein 13
AKAP13	71.9952	114.646	176.367	117.541	149.402	106.612	76.8879	110.801	59.3509	107.154	81.1423	86.7319	58.4232	73.7996	89.2963	127.082	130.835	354.793	112.394	130.63	75.0517	91.9237	69.6231	119.125	149.634	101.013	217.958	172.825	136.672	136.169	184.595	212.617	115.354	128.864	146.234	154.393	142.184	202.337	173.716	163.566	115.045	100.517	96.7189	A kinase (PRKA) anchor protein 13
AKAP13	121.268	155.653	241.015	143.298	213.327	131.84	101.74	165.104	40.2104	136.287	92.8112	120.597	39.2233	100.491	124.576	57.1275	139.766	333.502	156.192	77.3425	79.1397	89.4028	68.2543	111.636	174.205	80.3311	143.133	163.975	141.286	129.473	236.496	215.463	90.4954	126.424	143.323	148.462	135.694	162.303	166.321	155.463	165.888	151.139	153.344	A kinase (PRKA) anchor protein 13
AKAP13	29.7107	24.7675	30.2282	28.1004	23.3822	29.8926	34.8948	30.6829	26.1785	33.577	26.0533	23.8588	29.338	32.4131	28.0694	37.4367	22.4537	35.946	29.6577	30.6139	30.2693	30.7037	25.2795	31.5357	28.6665	29.1369	51.2404	53.881	33.3583	37.6601	45.1364	49.2642	31.9658	32.0399	39.3807	39.8886	51.2865	26.202	35.4344	42.4812	28.3308	26.9376	52.7956	A kinase (PRKA) anchor protein 13
AKAP13	61.6227	111.813	174.842	99.3731	160.839	82.2806	69.8123	95.7392	48.8789	92.8016	58.7035	80.0413	47.4836	60.1441	78.3416	116.101	110.032	362.131	104.298	106.333	58.0478	75.1144	57.3564	103.429	148.133	94.1791	174.255	144.34	133.834	143.332	193.87	192.572	95.1187	117.073	119.8	145.403	122.603	176.148	170.14	158.718	99.3282	90.7339	74.9868	A kinase (PRKA) anchor protein 13
AKAP13	55.32	72.5482	113.933	66.7149	144.819	121.496	83.6819	104.924	76.8466	102.073	89.1653	112.098	76.028	67.2646	106.352	98.5665	123.094	227.387	118.439	145.073	65.2381	75.2692	60.4911	111.898	128.916	91.1529	159.838	153.726	153.688	134.426	169.624	135.938	77.2291	123.631	122.718	160.843	178.719	175.454	153.543	106.401	116.807	101.874	53.4466	A kinase (PRKA) anchor protein 13
AKAP13	167.241	169.867	164.832	117.551	147.932	112.602	102.483	152.433	111.103	161.525	156.483	169.532	107.294	82.0384	100.727	184.193	131.058	312.607	168.028	60.644	89.1913	74.385	89.9556	109.077	174.066	125.161	186.33	186.405	106.86	139.799	189.307	241.982	112.379	115.768	130.424	125.588	164.584	213.514	228.556	203.203	119.949	160.986	177.784	A kinase (PRKA) anchor protein 13
AKAP13	44.104	38.7052	53.293	36.6724	35.7197	30.3624	38.4201	44.6583	42.5313	43.4498	34.698	41.1771	38.7071	43.3929	30.1958	37.7383	38.4036	40.8565	42.5291	37.5131	34.9154	34.9848	32.4068	37.5313	43.4073	36.9743	38.1761	38.5341	33.6863	36.2099	55.4477	43.2512	38.1526	36.6314	52.0408	40.5322	50.7107	28.6359	27.278	42.1065	40.1842	45.1769	33.6952	A kinase (PRKA) anchor protein 13
AKAP14	6.76424	7.99764	6.72925	5.48711	8.66903	6.08329	8.99633	6.57773	11.5796	6.00006	6.73812	8.34509	8.97305	6.60274	5.5596	8.70912	5.49396	5.69655	9.17821	10.4597	6.92056	6.03528	9.4265	4.17937	4.94604	8.32318	4.48336	7.40875	6.34584	9.15185	11.2035	8.26182	10.2335	8.14533	6.53382	7.89078	7.07191	6.36027	10.3537	7.91357	4.11424	6.89897	10.6633	A kinase (PRKA) anchor protein 14
AKAP14	6.64099	5.87955	4.96163	5.31675	6.06443	6.80972	5.8838	5.53589	11.7293	4.44242	8.28409	7.68116	5.72121	3.45181	5.84264	6.30103	6.00136	4.09496	5.4055	5.15408	5.55749	6.70657	6.32151	5.77384	3.62168	10.3973	10.8196	6.20581	6.66475	8.79121	6.20335	5.8969	5.40233	4.43351	5.96084	4.06815	4.69494	5.7599	3.96171	7.33105	4.22725	5.40397	4.39009	A kinase (PRKA) anchor protein 14
AKAP14	10.9387	9.31448	8.97145	7.91018	7.86763	11.5587	12.2674	10.274	8.377	11.7998	13.9524	10.0161	10.0628	12.0397	8.28315	8.64259	6.92274	8.32805	7.64601	7.55238	8.08612	8.57732	10.2233	9.16945	9.06412	13.7961	32.661	24.8173	8.26826	7.43568	12.3473	9.24552	5.02622	5.31261	12.233	6.0681	38.5943	15.4417	25.9956	7.99679	7.92085	5.15345	16.1359	A kinase (PRKA) anchor protein 14
AKAP3	69.9145	25.514	37.013	32.184	31.5937	40.7652	32.9272	45.1002	44.2213	56.6608	35.9565	54.377	41.0007	31.9557	30.6438	47.8113	36.9147	49.1114	63.6173	44.8771	8.21726	33.5433	43.2529	62.7468	59.676	51.3422	6.33051	55.5326	36.1416	10.6938	43.6629	41.1861	38.9249	30.861	48.8378	27.8644	16.8221	7.6649	7.57896	63.5585	40.3185	26.159	65.6567	A kinase (PRKA) anchor protein 3
AKAP4	42.1309	35.9399	68.5394	62.6152	37.0779	56.2992	37.177	39.0396	43.0382	51.5523	37.1676	43.0425	44.8514	45.8795	41.5433	29.8667	41.3888	37.2675	38.7358	30.1774	33.9396	33.9548	41.2807	34.2248	32.5809	42.2373	50.6807	36.8149	55.034	50.7017	39.2631	53.8606	60.236	52.9397	65.9012	36.4255	52.3518	39.5146	50.0839	56.9091	13.4651	13.0472	17.2033	A kinase (PRKA) anchor protein 4
AKAP5	28.9793	29.7612	40.8955	34.5326	24.1867	34.2628	25.9698	27.3726	35.0538	29.6318	26.624	37.5815	30.1677	33.3296	28.5258	22.2762	27.7201	25.0779	26.7545	42.3398	42.7397	24.481	28.5262	28.4157	25.5782	32.7372	43.574	34.4837	36.4537	52.1019	46.2511	36.5919	51.7682	45.2167	44.3626	40.8438	34.5748	31.6296	50.5734	44.8701	29.5581	24.8588	22.4574	A kinase (PRKA) anchor protein 5
AKAP5	22.8978	27.8567	28.6315	36.8701	26.7045	31.4749	44.3411	20.0829	29.5243	28.6388	27.2135	64.4098	31.0866	26.4539	56.8945	27.1952	26.7721	23.9228	23.5104	29.6417	70.7416	16.8169	10.7754	27.9835	17.8057	39.1334	32.6865	37.4366	41.3324	40.1231	33.855	41.8457	68.6092	45.7133	44.6747	45.166	42.1576	60.7973	38.9028	41.7416	68.7645	52.0703	55.2462	A kinase (PRKA) anchor protein 5
AKAP6	19.6638	18.0616	18.9194	14.8185	13.7835	17.8652	13.4502	18.8014	17.9101	17.6635	18.3252	14.3091	13.5886	22.11	15.2393	18.5479	18.7325	20.2917	19.2259	25.5631	13.8162	15.819	10.8971	14.5071	17.2401	14.9306	18.4727	31.6634	25.3612	18.8915	25.2113	39.5645	16.0833	16.3468	18.587	11.9691	15.2846	13.6121	23.719	23.1107	10.0588	11.0451	6.46233	A kinase (PRKA) anchor protein 6
AKAP6	12.7639	14.0985	16.0151	20.464	16.0316	12.5428	12.2517	14.3025	13.8414	12.4581	14.4819	12.6697	14.0087	10.9407	11.9294	11.8369	9.20636	10.2701	8.64216	8.5365	13.6084	13.0055	16.5841	11.8695	9.26491	9.56879	18.2653	13.5708	21.8667	22.635	14.124	17.4177	16.2758	20.9735	20.7173	17.8934	23.6208	16.6954	22.5405	20.6509	14.4016	10.9553	19.3133	A kinase (PRKA) anchor protein 6
AKAP7	41.7222	31.3564	84.4788	95.5965	45.6401	64.741	302.707	41.9831	123.949	48.7332	69.1447	42.1843	56.0476	37.2284	356.402	84.4651	46.2987	57.0872	335.044	204.683	54.3471	52.8222	52.2854	112.499	36.4857	179.045	223.424	142.138	241.054	201.638	206.134	346.189	340.048	150.701	372.547	199.376	162.17	283.962	234.143	257.553	233.65	316.761	228.109	A kinase (PRKA) anchor protein 7
AKAP7	56.4959	39.2507	50.5895	50.6736	37.8324	54.6641	60.0812	56.5859	53.0541	51.7404	53.4851	40.8941	51.7899	55.1806	59.6004	35.0731	45.1375	44.6437	55.5674	70.3885	51.584	49.0263	45.0384	52.5595	56.0693	52.8513	60.2799	55.0657	65.7354	53.2799	71.4711	47.0426	77.3044	69.2642	57.1654	55.261	80.5123	53.5746	63.8726	47.1236	74.3216	85.4493	116.888	A kinase (PRKA) anchor protein 7
AKAP8	117.843	144.43	100.579	117.955	137.17	295.692	132.407	63.3216	65.8723	110.782	127.684	86.2965	202.313	125.94	99.4363	155.421	110.876	80.533	101.856	114.389	79.6384	100.487	96.0536	75.53	103.114	95.3612	113.347	68.5775	94.6383	84.0145	110.743	88.0462	58.479	83.0514	70.2647	99.7599	87.7604	64.699	72.8411	70.5396	75.5632	72.8061	63.6857	A kinase (PRKA) anchor protein 8
AKAP8	102.173	103.272	88.1004	78.0841	121.909	295.455	138.95	122.788	79.1848	144.934	170.281	97.0863	197.924	133.578	162.618	247.052	135.907	245.921	150.605	63.9935	99.4767	172.885	106.389	163.601	142.324	96.2741	160.598	178.809	150.592	108.659	127.125	189.772	156.57	112.635	173.087	189.85	156.806	193.488	226.759	227.568	113.881	100.214	100.533	A kinase (PRKA) anchor protein 8
AKAP8L	40.5643	45.7169	58.1743	53.1571	42.7653	38.7982	37.7295	40.3526	45.7913	43.7579	47.423	44.963	42.572	46.5708	40.5719	38.074	41.0562	39.1074	47.2882	42.2092	45.0309	41.9405	47.896	38.1292	49.2317	43.0672	52.3472	37.3943	54.0833	55.6144	51.2426	43.3806	59.7874	51.5731	50.4718	43.4369	51.5864	42.8051	59.3364	51.7051	63.901	66.6836	93.5461	A kinase (PRKA) anchor protein 8-like
AKAP8L	49.168	64.8816	59.9407	53.4033	56.0271	45.0806	26.6828	22.1866	25.8104	40.2245	47.6878	38.0406	31.4823	28.0325	31.8778	60.3737	33.3625	72.2539	39.9879	26.8969	45.8628	55.4258	35.1389	36.7367	34.0694	34.0829	50.4301	43.5645	40.1239	27.2138	45.6969	34.0195	22.8287	20.9235	34.3698	21.8463	40.9096	62.239	81.0576	44.4275	22.5615	20.613	26.1477	A kinase (PRKA) anchor protein 8-like
AKAP8L	41.7623	32.4186	37.8014	46.1451	30.5339	35.6852	32.238	39.1419	36.5547	37.9851	38.7815	29.8289	28.285	42.3924	25.4143	38.5687	29.2427	52.0309	37.5427	34.6367	37.3266	34.1716	27.2807	48.8481	37.7646	35.5024	34.8998	42.8727	30.899	40.0633	42.2302	33.4855	47.8905	36.1895	40.5561	29.0712	43.6031	40.8694	26.3643	46.0052	78.1005	79.0654	98.175	A kinase (PRKA) anchor protein 8-like
AKAP8L	36.7372	34.3427	21.2797	33.9266	36.1235	28.1067	37.2708	36.917	43.59	33.1646	32.6778	30.2271	27.0137	28.908	35.5802	34.1886	36.6207	30.8697	30.6842	42.4019	32.2233	18.3925	27.6496	30.0709	39.2717	30.8246	26.0919	25.5075	26.8405	21.5739	32.9996	23.806	22.8537	24.6943	33.5087	21.912	24.2554	21.1057	21.7219	30.5694	47.9537	47.8618	58.819	A kinase (PRKA) anchor protein 8-like
AKAP8L	28.3671	29.3083	26.5935	31.367	25.2695	27.2592	21.3015	27.0146	33.1896	36.0636	29.9035	27.5618	29.1851	21.2205	23.8123	37.2792	30.0335	78.6951	35.0639	44.5576	23.5229	21.681	25.467	30.3981	29.6586	30.5793	32.2923	34.1467	30.8943	39.9073	33.6372	32.954	36.6791	29.6513	36.2049	23.1447	54.8646	48.2018	36.3575	39.8483	33.1275	32.4842	53.2441	A kinase (PRKA) anchor protein 8-like
AKAP9	8.88382	7.94788	10.0051	10.2399	7.74383	7.31097	9.01659	10.3882	8.92048	10.1111	10.1137	8.66252	11.1499	10.3412	6.17048	9.55273	8.60862	9.50484	8.29646	6.75903	8.40377	10.6364	10.0697	7.66471	9.60755	8.59121	6.58899	8.47688	6.99736	10.6363	7.60895	8.02679	11.4878	10.8197	11.0943	9.54077	12.7322	11.4098	6.05564	9.94563	10.7674	17.3507	19.9088	A kinase (PRKA) anchor protein (yotiao) 9
AKAP9	163.068	101.331	136.547	169.449	145.381	213.256	184.423	295.415	232.932	292.188	167.119	275.232	238.764	239.642	286.379	366.455	312.707	369.54	206.065	67.4059	399.343	469.824	231.624	327.469	227.739	329.357	570.918	408.824	522.863	511.566	271.288	477.679	662.814	453.932	631.432	610.12	286.885	687.376	195.813	672.807	673.156	500.929	585.271	A kinase (PRKA) anchor protein (yotiao) 9
AKAP9	7.25546	34.3989	66.232	40.8437	26.9033	41.0652	40.9662	63.3861	17.3949	56.0808	46.5592	58.939	25.7951	27.5402	37.3783	17.1503	71.1982	41.487	64.7897	37.4002	51.1804	106.139	28.8933	26.117	47.5229	32.5591	90.4313	157.065	152.489	47.8609	85.8865	142.392	89.7281	17.7006	75.762	96.3802	114.748	43.042	120.409	147.713	18.6196	14.953	15.2268	A kinase (PRKA) anchor protein (yotiao) 9
AKIRIN1	79.3993	110.659	156.467	121.021	130.86	104.154	100.225	120.368	102.778	197.311	137.024	149.553	75.2507	87.4811	181.085	63.2575	146.878	94.2612	211.274	122.056	165.962	149.054	117.494	152.034	162.006	125.899	313.229	236.877	192.778	254.834	264.673	286.836	219.209	267.634	163.121	234.663	273.163	158.888	231.067	273.031	269.279	266.805	203.002	akirin 1
AKIRIN1	52.8035	73.3532	80.0175	87.9526	84.0879	78.7643	57.2148	83.4827	83.2107	91.8587	61.8674	128.63	58.8473	70.302	103.916	13.613	65.5758	32.3659	70.8258	67.043	121.501	72.1625	91.1161	92.3109	106.628	98.0669	120.796	114.727	114.887	131.454	160.742	105.685	106.605	153.415	118.676	130.426	135.51	43.6638	123.389	104.631	147.587	140.666	67.1638	akirin 1
AKIRIN1	203.786	190.492	167.779	175.685	293.921	288.032	256.669	226.032	267.44	230.491	280.472	242.414	198.642	228.338	331.955	27.1671	202.89	319.982	260.34	33.3269	407.826	384.047	297.688	450.493	357.087	371.105	69.1197	102.185	102.633	102.826	118.671	79.7892	86.2467	175.019	128.196	129.554	142.856	81.4386	74.0567	87.5328	398.075	431.476	502.089	akirin 1
AKIRIN2	47.6892	22.4019	24.5139	28.5993	20.6066	50.6352	45.1361	88.7757	53.3699	58.9871	55.3898	78.3512	66.9246	34.8322	57.1387	70.0058	45.693	60.769	76.0952	77.148	74.5291	91.2019	65.0192	47.2252	91.4304	62.2158	89.6867	63.0721	60.1838	64.8248	97.1466	50.9642	51.7188	61.498	66.6242	77.5104	77.1519	69.0407	70.779	54.7153	63.7635	65.4484	60.7654	Akirin 2
AKIRIN2	19.7747	36.3781	47.1352	59.3814	37.4017	20.9717	13.5423	37.1077	15.8328	18.1146	13.7852	32.1144	24.368	16.1727	18.435	9.96305	18.9382	6.8479	20.2149	19.3757	42.9464	20.9447	36.5385	16.665	23.6759	14.4137	9.58841	10.5635	17.9748	17.423	15.8416	8.85246	12.3022	20.04	12.5147	16.1609	11.0166	9.35734	11.8061	13.6883	22.1979	18.1338	5.58	akirin 2
AKIRIN2	251.243	209.704	304.907	273.244	192.531	129.672	95.2928	407.835	294.83	309.595	270.653	286.241	328.169	227.794	335.09	478.299	261.51	544.324	456.359	132.416	371.763	655.367	339.611	369.906	333.11	277.79	115.015	87.6842	92.85	67.8952	121.619	76.3186	91.5798	89.5733	105.398	141.092	150.912	125.934	36.5907	111.742	267.744	267.728	302.456	akirin 2
AKIRIN2	227.647	236.059	367.364	363.079	243.676	172.23	118.288	329.923	161.07	161.76	187.042	240.304	224.256	127.496	215.913	224.862	152.284	201.889	293.133	144.594	241.403	377.993	248.723	207.217	250.591	196.935	186.594	148.666	204.041	161.844	260.469	152.448	162.884	202.702	207.357	247.444	162.267	206.038	157.581	188.312	217.769	219.674	191.433	akirin 2
AKNA	102.2	73.3026	139.744	82.1279	99.7907	77.4211	108.5	114.609	108.898	115.066	122.407	106.976	90.5772	79.8674	103.462	155.019	124.445	294.595	143.346	56.5089	96.0228	118.786	49.1944	116.757	59.5766	83.9482	175.475	96.4598	151.459	141.388	245.217	134.419	90.8265	121.119	132.177	178.151	145.791	245.836	224.342	119.915	140.833	153.805	133.82	AT-hook transcription factor
AKNA	25.3184	23.2425	23.6812	28.2578	18.4862	25.1014	20.0289	26.4061	25.035	23.3871	27.2164	11.8459	22.1266	23.5767	12.3098	19.7912	20.2623	15.0964	20.8087	28.8426	20.8457	19.4659	16.0228	27.4598	18.4823	25.27	27.6897	11.2242	22.275	30.5408	23.7381	20.3537	30.9079	30.3735	35.5724	19.5981	26.0645	23.1954	17.6571	23.1558	22.6745	24.0703	16.624	AT-hook transcription factor
AKNA	17.3878	15.7201	16.6107	16.4869	17.119	20.8305	24.5395	19.6953	23.2543	20.6088	19.5072	15.4235	18.0893	19.1338	18.3331	19.9279	20.3911	18.4614	17.6044	14.523	19.0166	18.5489	20.8665	19.8981	15.9532	21.1797	19.2036	28.1344	19.3635	12.2497	26.0298	22.4991	18.3321	19.6173	14.4953	18.9814	20.9218	21.8042	15.5344	23.6694	15.7163	22.5309	26.1154	AT-hook transcription factor
AKR1A1	742.311	1210.22	1277.01	803.514	1154.76	878.724	878.383	833.565	1074.44	774.427	811.806	902.977	839.146	711.116	1170.63	522.42	447.965	649.113	719.495	662.884	796.522	710.548	546.328	1031.68	961.038	951.909	774.051	651.673	880.88	816.196	806.592	798.823	738.941	819.064	797.56	762.574	554.866	753.028	818.103	942.254	888.798	948.377	805.089	aldo-keto reductase family 1, member A1 (aldehyde reductase)
AKR1A1	30.0845	26.7289	42.8156	39.2554	22.9365	28.5017	27.5714	31.4686	25.2596	32.4067	18.9485	25.8938	29.5243	31.6271	24.0747	33.8444	25.5746	25.1889	39.4299	25.5849	27.8794	19.348	25.3086	33.5004	22.2338	30.5334	17.3612	28.7217	25.3835	27.5661	33.1886	28.8972	30.6226	28.1886	36.5472	22.1651	32.6885	23.7792	20.9228	24.1038	32.4335	30.9042	35.4368	Aldo-keto reductase family 1, member A1 (aldehyde reductase)
AKR1B1	277.893	137.673	364.689	186.633	529.456	302.836	140.678	352.937	124.478	127.196	215.723	191.322	373.387	153.663	134.179	124.256	117.731	618.068	197.357	145.106	126.388	243.104	141.5	305.05	156.784	150.484	286.193	328.592	288.824	315.512	329.624	307.61	218.674	347.442	424.897	349.968	249.744	345.603	432.554	209.54	429.169	391.027	285.331	aldo-keto reductase family 1, member B1 (aldose reductase)
AKR1B10	227.012	9.08235	134.843	564.218	695.73	266.638	370.562	18.619	29.7754	83.6078	43.8983	209.449	65.5366	60.1446	345.558	25.5586	96.1768	44.8313	27.004	28.6102	68.6657	63.853	46.825	505.89	9.86067	891.982	1852.08	451.959	752.401	404.702	1554.25	555.465	830.264	2185.98	624.88	1209.34	1276.81	393.557	580.897	1019.26	979.393	1143.77	1333.25	aldo-keto reductase family 1, member B10 (aldose reductase)
AKR1C1	240.762	99.8098	478.623	540.202	465.619	1311.19	55.5007	421.784	241.749	245.453	331.772	385.624	438.28	514.624	494.398	275.179	339.347	367.635	480.255	262.419	289.888	736.303	76.6874	774.278	689.17	575.608	993.733	825.598	772.696	969.146	851.416	556.638	709.192	1083.44	832.568	674.142	1077.14	556.827	511.381	617.609	959.592	869.18	709.628	aldo-keto reductase family 1, member C1 (dihydrodiol dehydrogenase 1; 20-alpha (3-alpha)-hydroxysteroid dehydrogenase)
AKR1C1	138.766	91.0001	228.527	182.702	213.946	766.402	58.2528	256.295	110.184	114.221	148.63	189.033	188.64	246.371	214.87	56.6858	154.691	218.829	216.089	277.877	298.938	691.017	74.9504	752.677	717.061	591.525	1045.26	756.854	726.887	863.697	870.599	488.593	732.983	991.123	792.364	677.733	1022.95	546.123	492.413	597.089	897.171	857.547	661.329	aldo-keto reductase family 1, member C1 (dihydrodiol dehydrogenase 1; 20-alpha (3-alpha)-hydroxysteroid dehydrogenase)
AKR1C1	24.1427	22.4377	22.1049	18.081	22.8562	18.6112	17.4373	23.9603	27.344	21.0614	26.2337	18.5404	16.2176	17.1097	19.5367	24.6027	21.191	30.5473	26.9594	34.6472	22.957	20.0332	22.8363	22.6716	18.4688	20.5461	69.1684	91.0843	60.9822	70.3259	80.1282	81.1783	62.6412	63.5181	88.4978	46.5777	82.7951	60.6217	62.8377	64.2851	65.6859	72.7709	67.3083	aldo-keto reductase family 1, member C1 (dihydrodiol dehydrogenase 1; 20-alpha (3-alpha)-hydroxysteroid dehydrogenase)
AKR1C1	8.53593	3.98404	8.31395	4.96053	5.93634	6.26022	2.70616	8.27085	8.28831	6.78953	3.4616	9.92643	7.31065	3.55687	6.26102	7.87003	6.63185	7.27685	6.1613	4.87162	8.28952	7.56906	6.31708	6.57075	5.70082	6.23748	10.2766	7.10734	6.84421	10.3628	6.87213	5.44236	8.82742	5.98494	8.87944	3.8638	9.19866	4.49523	4.58082	2.07529	3.59281	8.66487	12.5173	Aldo-keto reductase family 1, member C1 (dihydrodiol dehydrogenase 1; 20-alpha (3-alpha)-hydroxysteroid dehydrogenase)
AKR1C2	180.29	41.2605	424.136	480.281	396.404	1130.16	15.2513	325.023	203.708	213.959	271.337	336.505	403.311	494.764	441.172	177.774	253.346	176.145	390.621	199.44	241.829	558.877	40.4035	623.853	588.732	542.944	863.73	646.059	609.711	743.247	761.891	392.298	645.751	895.907	700.994	597.026	915.769	450.784	455.735	503.699	821.94	796.109	634.889	aldo-keto reductase family 1, member C2 (dihydrodiol dehydrogenase 2; bile acid binding protein; 3-alpha hydroxysteroid dehydrogenase, type III)
AKR1C2	168.184	36.5516	456.142	538.25	451.327	1214.03	10.0114	316.905	213.382	221.948	246.141	363.844	447.733	545.715	489.815	167.237	232.876	144.109	362.116	202.6	295.046	553.688	27.9337	703.899	630.839	558.875	1065.5	624.762	752.372	751.098	916.466	383.766	790.882	1005.98	777.198	653.829	1039.04	412.583	483.828	505.495	901.105	926.09	699.879	aldo-keto reductase family 1, member C2 (dihydrodiol dehydrogenase 2; bile acid binding protein; 3-alpha hydroxysteroid dehydrogenase, type III)
AKR1C2	15.7392	11.5574	13.3512	11.301	11.4579	9.96261	13.298	11.2996	14.6941	14.7837	13.2917	11.9375	12.0488	9.59218	12.5023	15.5765	11.7524	11.6393	10.1513	14.791	13.74	12.8536	8.31535	13.0146	11.2348	10.909	13.204	9.21441	41.8946	44.4225	11.9049	11.0486	39.0607	15.5295	13.9583	10.7285	11.0897	20.7783	27.0504	33.9117	35.957	44.3109	21.5497	Aldo-keto reductase family 1, member C2 (dihydrodiol dehydrogenase 2; bile acid binding protein; 3-alpha hydroxysteroid dehydrogenase, type III)
AKR1C2	4.13627	4.17753	5.59947	6.50909	5.01022	4.91099	3.71832	3.75784	7.34598	3.72823	1.9895	5.40991	3.0781	3.97676	4.32007	5.68708	5.90855	4.58513	5.68859	21.4112	2.52902	4.44187	6.35602	3.39139	9.8709	6.03955	4.75308	3.99994	2.96206	7.26503	3.90887	3.88552	5.53283	3.30242	3.2454	6.88406	7.03006	4.97483	2.39217	3.95228	4.56516	3.07961	6.60907	Aldo-keto reductase family 1, member C2 (dihydrodiol dehydrogenase 2; bile acid binding protein; 3-alpha hydroxysteroid dehydrogenase, type III)
AKR1C3	330.873	45.7614	775.969	1103.42	815.959	2155.07	11.3071	449.797	388.859	383.302	478.239	719.361	877.294	1052.58	1043.26	352.957	506.857	290.003	705.603	194.013	542.74	1237.41	26.3061	1445.74	1334.35	1091.45	1910.47	1111.7	1314.08	1132.57	1697.23	723.661	1513.24	1791.34	1320.7	1170.88	1846.1	732.722	728.847	885.625	1607.28	1706.15	1442.55	aldo-keto reductase family 1, member C3 (3-alpha hydroxysteroid dehydrogenase, type II)
AKR1C4	9.17698	6.20971	10.1462	10.1527	8.16311	51.4669	9.81156	9.32003	11.7269	6.68132	10.355	17.81	14.0167	11.9771	18.0468	6.50772	9.6336	9.05793	7.8216	6.97943	87.0375	36.318	9.6018	72.6043	39.2631	8.36339	10.9801	13.4684	12.7158	18.4224	11.7095	8.8793	13.974	8.22701	13.749	8.71175	14.271	11.1047	7.99304	13.7111	17.77	22.7491	16.3671	aldo-keto reductase family 1, member C4 (chlordecone reductase; 3-alpha hydroxysteroid dehydrogenase, type I; dihydrodiol dehydrogenase 4)
AKR1CL2	52.1947	43.8713	56.2838	44.3544	42.57	45.7521	48.6386	51.8384	48.3851	43.022	62.5611	44.9996	59.4826	49.3524	36.821	51.3425	46.9409	40.7879	49.444	43.2864	57.4082	39.8844	53.5093	52.1718	39.3613	50.1476	52.4233	45.8474	48.5732	45.7692	48.0253	54.51	69.2205	53.1462	58.8877	44.5785	61.4429	44.6907	46.1977	46.657	60.4637	57.7923	76.2465	aldo-keto reductase family 1, member C-like 2
AKR1CL2	16.6389	18.4019	14.5326	16.3748	17.1677	17.2786	13.592	17.3336	22.1412	16.2306	23.8854	13.4659	22.5029	13.633	17.7751	19.1752	14.2841	15.7379	12.3027	17.1024	17.2206	14.0363	25.403	13.7675	19.3686	21.3177	8.5417	14.8548	12.5662	17.3789	21.3078	15.7315	15.9521	14.7306	13.5208	13.5027	10.909	13.6247	15.7785	12.4313	13.717	13.606	16.7245	aldo-keto reductase family 1, member C-like 2
AKR1CL2	16.4611	12.4345	13.0792	17.7075	14.2232	14.0514	16.3553	12.6435	16.5128	13.5705	16.6593	13.5765	14.6062	16.9184	13.6212	20.7803	14.2783	15.3026	11.7292	21.9112	14.991	9.97249	13.4482	14.1019	17.7771	17.8172	19.1656	14.8454	14.8728	13.6129	13.3573	13.0911	17.0287	16.6446	20.5256	13.837	19.3684	12.6742	21.199	15.4992	16.492	18.1838	13.1673	aldo-keto reductase family 1, member C-like 2
AKR1D1	2.63515	1.75099	4.59279	2.15564	3.06848	5.47858	7.06614	5.96443	5.26211	4.80111	4.35723	3.97116	4.06172	3.18685	2.73188	3.33972	2.32983	2.37417	4.21614	2.26368	2.11913	6.88917	8.14406	4.56284	5.52113	4.46019	4.023	1.66057	4.31832	3.37412	3.06592	6.05929	4.48103	7.23947	3.88803	2.62193	6.24333	4.36639	3.64518	4.27382	3.84733	3.38104	5.69102	aldo-keto reductase family 1, member D1 (delta 4-3-ketosteroid-5-beta-reductase)
AKR7A2	234.773	289.171	157.607	229.693	318.335	189.84	216.914	94.0812	124.151	72.9879	191.65	191.767	119.414	121.69	158.531	66.3001	126.809	93.114	111.399	60.6846	213.1	244.892	172.827	188.231	204.281	331.669	240.946	208.963	276	186.954	190.312	118.065	139.89	227.281	172.689	233.724	108.506	144.46	184.955	183.82	299.869	250.914	268.028	aldo-keto reductase family 7, member A2 (aflatoxin aldehyde reductase)
AKR7A2	294.97	256.854	123.328	201.94	249.631	263.244	296.954	165.206	262.232	110.645	276.614	279.163	245.58	187.704	231.225	147.528	206.756	198.659	221.929	82.7124	401.858	400.104	264.014	358.123	270.004	433.653	293.248	262.637	368.622	217.868	292.924	216.865	286.269	359.812	308.267	357.463	145.77	257.578	199.274	328.484	441.307	434.203	499.226	aldo-keto reductase family 7, member A2 (aflatoxin aldehyde reductase)
AKR7A3	463.073	370.769	317.462	474.267	881.799	358.403	336.54	226.294	295.309	107.211	454.957	313.361	264.233	243.265	244.337	166.672	182.667	116.904	236.964	203.368	370.787	429.376	97.5893	386.336	396.351	775.951	207.938	113.761	204.066	169.318	168.666	123.805	125.496	215.24	83.7088	118.489	138.965	91.3094	103.608	231.089	544.007	584.722	668.997	aldo-keto reductase family 7, member A3 (aflatoxin aldehyde reductase)
AKR7A3	639.356	181.928	319.778	234.59	681.538	287.213	211.539	131.398	204.774	108.635	365.141	190.759	172.72	143.851	166.27	114.888	170.288	40.1915	117.264	34.9352	244.801	311.555	58.5985	369.488	304.802	728.095	506.793	271.771	361.384	455.983	390.232	438.341	256.236	507.52	219.143	229.069	246.492	211.364	218.976	419.829	379.628	489.718	587.342	aldo-keto reductase family 7, member A3 (aflatoxin aldehyde reductase)
AKT1	201.784	290.304	243.4	276.682	386.203	156.17	135.468	169.877	107.065	188.635	190.596	225.086	138.517	101.442	151.365	296.701	206.831	208.327	287.295	32.3793	174.429	150.787	150.605	116.718	166.63	173.747	143.965	237.888	173.572	139.489	148.099	207.097	104.377	166.554	181.483	129.892	52.7516	188.028	201.555	199.934	163.137	140.115	168.214	v-akt murine thymoma viral oncogene homolog 1
AKT1S1	56.573	133.777	82.2636	88.9987	88.9272	57.0029	46.6764	52.3966	39.6716	61.8695	54.2021	52.2655	42.9544	33.5084	56.4878	68.4335	58.4563	42.3944	52.9168	50.5382	52.6047	50.8109	50.9821	54.0024	54.7132	64.9023	60.307	53.9181	59.5012	43.0743	45.1481	50.8905	56.8629	63.8841	48.9304	45.0447	57.5581	46.4911	48.2051	46.0397	59.5161	64.2456	67.138	AKT1 substrate 1 (proline-rich)
AKT1S1	38.5599	67.5302	50.4409	43.0469	43.2481	25.7611	27.3362	21.6276	19.5871	19.6204	32.9117	26.2813	20.3664	18.6581	26.2912	34.4759	28.3813	22.6838	29.4207	60.8914	21.6563	28.1586	22.935	21.5634	25.9347	26.8559	21.9307	30.5506	22.0435	24.7481	20.7938	27.275	21.1324	26.0455	20.1551	25.2943	27.6395	26.2461	21.6917	22.6208	24.6402	23.2555	16.5056	AKT1 substrate 1 (proline-rich)
AKT2	21.5728	24.5526	30.1459	32.3646	27.4289	21.676	21.0328	26.7564	31.7287	28.1538	23.0352	21.1719	18.3141	24.8577	18.066	21.5129	23.6897	24.5624	23.808	11.9927	21.026	23.7591	22.1863	17.8438	20.0731	27.3129	25.3688	25.3918	28.063	30.778	29.5566	21.6704	26.5727	30.314	32.5398	23.5323	22.1163	25.9767	29.7647	30.781	24.6965	18.9577	26.6625	v-akt murine thymoma viral oncogene homolog 2
AKT2	24.0307	27.6608	30.5975	19.8348	18.8533	24.8819	28.3442	22.7902	26.0262	27.6006	16.9258	23.7336	29.7967	19.415	21.9312	27.4758	24.9327	27.481	29.4517	24.553	26.3222	20.0833	22.4266	20.9549	20.0634	18.4996	13.7963	25.8041	20.7772	19.0016	18.7854	24.7524	21.121	22.782	19.908	18.854	26.0689	19.4861	17.8287	14.7786	24.1629	34.1535	35.3477	v-akt murine thymoma viral oncogene homolog 2
AKT2	198.764	210.653	203.234	185.643	231.337	184.225	126.718	190.495	238.961	180.45	215.734	177.338	166.274	163.642	165.389	213.407	184.528	160.953	139.274	147.235	128.967	147.174	144.459	137.936	149.472	166.92	145.503	201.15	149.452	169.802	125.478	131.763	94.2805	144.221	146.499	154.36	118.492	136.245	178.777	159.666	112.651	108.425	92.6943	v-akt murine thymoma viral oncogene homolog 2
AKT2	74.2278	82.4981	106.633	66.4256	65.386	61.0129	63.3932	74.3479	91.194	77.771	145.965	69.4103	75.8415	87.3292	76.4594	154.021	93.1068	91.8832	75.2558	48.0303	44.2278	128.648	42.4694	56.9698	40.2871	66.2747	64.5002	115.266	75.5842	53.5526	71.5566	79.6136	45.1802	53.0772	72.4166	63.229	30.1573	67.7319	111.331	69.004	93.8932	118.295	76.2694	v-akt murine thymoma viral oncogene homolog 2
AKT2	42.4319	40.3398	51.2122	46.2132	42.0668	38.3761	44.818	42.5636	55.2049	50.1899	52.1614	46.7169	38.6089	43.733	44.0851	56.1475	40.8819	55.6657	41.8542	43.3703	40.5882	51.1156	45.5456	37.8095	40.9254	39.884	50.2023	47.047	37.9883	56.7456	37.0289	44.8344	44.6227	47.3431	48.7884	44.0829	48.4926	52.0751	57.6361	55.699	37.3231	37.3106	46.6063	v-akt murine thymoma viral oncogene homolog 2
AKT2	38.7455	40.5394	42.9953	32.2633	24.1465	34.7649	33.0195	25.4243	33.1072	35.4008	33.1465	32.52	25.9784	33.1128	29.3155	35.1296	32.8291	25.4692	33.4991	27.1974	20.9228	29.9736	29.7744	25.6565	30.0741	31.3903	21.7558	27.9712	23.244	16.7245	27.9289	25.018	23.1583	23.1269	28.2405	18.9598	36.748	26.4225	25.358	23.1123	33.8009	31.0408	39.5979	V-akt murine thymoma viral oncogene homolog 2
AKT3	69.9582	52.5903	87.5481	38.7351	130.235	111.466	28.4043	115.862	47.2234	27.1974	63.5054	94.6086	45.8215	22.7458	25.6995	113.401	90.2829	98.4046	79.1361	21.5904	36.0695	45.8131	113.578	61.0109	122.275	41.7129	40.22	260.478	56.0631	82.5176	38.1884	136.377	32.884	31.3381	47.8914	32.4394	25.1423	59.3761	46.5004	38.685	58.654	50.2613	41.3259	v-akt murine thymoma viral oncogene homolog 3 (protein kinase B, gamma)
AKT3	113.727	71.4619	67.5068	45.944	119.836	137.84	77.3865	241.67	89.7118	101.689	163.438	174.007	114.053	66.2062	80.6662	228.012	132.796	478.947	236.937	130.073	144.939	123.464	152.108	135.362	200.723	126.353	134.86	354.798	133.913	139.307	133.432	186.509	85.3317	109.358	111.525	105.535	55.0324	199.492	229.863	131.704	82.3157	70.8141	94.1806	V-akt murine thymoma viral oncogene homolog 3 (protein kinase B, gamma)
AKT3	30.4252	33.5183	37.4956	34.4534	32.0881	27.0958	28.7995	43.0164	39.4971	41.0545	30.6391	26.9521	23.6317	35.4927	26.8341	35.0351	29.4626	37.5535	29.9853	30.9364	27.5553	28.7597	28.876	29.3178	32.072	29.7726	29.7479	34.1834	31.3889	36.1947	31.4876	33.0883	55.7134	34.7579	38.1571	29.2904	39.0215	28.6313	33.6259	41.9621	44.5113	28.9818	39.2174	v-akt murine thymoma viral oncogene homolog 3 (protein kinase B, gamma)
AKT3	9.6205	26.4817	31.8725	12.7468	32.5745	11.4267	8.65467	12.7563	7.58495	6.82574	13.5564	16.4133	12.3556	8.23489	6.99847	23.4127	21.6402	46.7372	18.7637	8.1891	9.37129	12.5536	17.3523	8.63912	22.4416	8.91287	13.018	26.2971	5.89961	19.1219	19.4969	30.4133	16.1425	12.778	6.9751	11.2134	10.0246	10.079	9.16207	16.3742	18.4947	22.9406	22.5483	v-akt murine thymoma viral oncogene homolog 3 (protein kinase B, gamma)
AKT3	11.9234	15.1503	15.8555	15.8426	15.4653	17.0075	18.6831	14.5797	14.702	16.2705	15.4208	13.4554	22.4653	16.5851	17.4157	23.6552	22.0818	17.6966	18.4544	18.604	15.6334	13.5978	17.9769	14.3974	15.9705	15.2104	18.0175	17.9527	14.7403	19.836	16.8926	17.6621	16.1832	18.1455	14.3174	17.9461	19.3815	13.4387	17.6255	15.239	12.0688	11.0886	12.5555	v-akt murine thymoma viral oncogene homolog 3 (protein kinase B, gamma)
AKT3	22.5976	25.1837	36.6291	21.1878	22.6544	19.7206	19.4812	23.2337	21.6378	29.2367	15.1843	23.6375	14.0033	19.0767	22.1194	33.8751	30.2683	41.8822	28.0049	18.8715	19.8425	19.8684	21.1869	24.2338	22.4281	20.4705	28.6561	31.1534	22.1513	28.9352	29.2307	26.0646	26.0769	17.902	23.0396	21.6136	26.7576	23.8394	28.9161	15.6506	13.3767	15.4751	22.6799	V-akt murine thymoma viral oncogene homolog 3 (protein kinase B, gamma)
AKTIP	129.039	146.525	127.307	128.093	102.669	144.472	116.857	241.709	132.177	85.4303	126.586	126.756	83.8141	188.755	123.115	85.9375	236.049	140.037	131.842	53.0845	72.0596	143.908	114.649	112.52	130.031	81.7277	97.0807	190.491	180.986	179.488	130.256	141.698	165.027	94.5106	128.359	138.027	112.672	104.385	115.254	145.227	124.566	118.128	101.327	AKT interacting protein
AKTIP	109.114	100.692	93.9237	104.172	132.02	125.489	94.8458	194.813	112.221	82.4411	96.5239	93.689	104.549	143.22	80.6742	51.2658	158.459	62.522	85.2421	159.199	77.634	103.033	126.659	103.065	113.808	115.468	80.0213	121.784	137.295	140.48	115.361	83.9746	99.8583	130.15	120.73	118.778	88.8022	83.3764	101.221	105.989	139.908	127.075	80.5879	AKT interacting protein
ALAD	178.527	124.628	185.481	149.925	163.489	178.309	104.358	178.029	215.342	209.128	158.224	102.806	81.7586	78.271	182.329	143.004	264.72	88.2957	126.621	58.2271	191.135	185.49	107.723	198.405	147.465	81.5268	224.526	222.746	213.242	330.366	218.606	212.964	220.81	238.482	286.379	257.918	72.9162	242.38	262.589	264.799	274.704	205.018	230.063	aminolevulinate, delta-, dehydratase
ALAD	52.5845	41.7311	35.0548	51.258	42.5822	51.8299	31.367	39.7506	24.9681	35.1697	27.5369	22.1312	25.5279	34.8535	41.8186	26.0325	44.1115	24.9255	26.0677	48.2275	48.8466	40.2799	68.9377	47.9365	31.0934	30.2062	38.0459	31.1346	36.4107	44.6484	39.4134	33.1912	36.7781	45.2067	39.1346	31.2453	40.8688	29.6463	29.9885	36.7107	36.5988	33.7088	50.3803	aminolevulinate, delta-, dehydratase
ALAS1	264.46	291.715	214.86	244.201	402.066	109.609	152.579	114.204	238.362	192.805	146.851	115.324	224.504	143.155	294.471	112.186	97.4695	76.513	142.169	78.623	207.029	133.653	168.788	395.572	174.248	214.33	258.745	189.109	296.066	153.914	277.538	244.87	184.942	292.038	184.443	316.693	229.067	183.558	242.518	197.893	311.403	285.14	276.035	aminolevulinate, delta-, synthase 1
ALAS2	36.0541	37.0866	41.0739	57.2663	34.1432	31.0351	36.0978	41.6497	28.2879	35.2829	39.0968	31.668	34.0408	34.6145	30.001	34.6485	23.267	31.3281	32.8384	68.4351	31.3879	39.7745	21.3653	88.6602	22.273	49.8449	74.7588	44.1061	79.0438	86.2468	71.3307	46.7315	56.0487	90.1644	84.3044	93.5372	77.7604	65.0534	99.2635	36.0378	38.0258	40.0512	36.9589	aminolevulinate, delta-, synthase 2
ALAS2	35.3036	34.4557	43.9951	52.0534	39.786	38.9907	65.069	67.7909	41.374	42.5054	52.9388	46.7466	47.7189	85.6852	56.0021	55.8541	59.0193	49.8601	52.5527	22.7797	50.1562	81.4966	29.0318	62.4672	54.9556	55.6846	52.258	38.7065	42.2186	50.0366	25.1329	49.2599	40.3894	64.1293	55.4255	63.4338	38.522	65.2293	43.6688	58.4845	48.7914	44.5572	50.873	aminolevulinate, delta-, synthase 2
ALAS2	12.7255	10.5743	12.4521	13.0909	8.26223	8.18076	12.2663	10.1024	13.1034	13.8145	11.3386	13.8121	11.2495	11.8712	9.25532	13.6464	11.7007	10.9115	12.0768	13.8992	11.0711	12.3228	10.1367	8.62931	14.5772	13.3964	6.93595	9.48571	13.5201	13.121	15.7428	9.98013	13.3312	11.1844	18.5848	13.7298	7.74065	10.2086	19.6507	13.3258	5.0258	5.76921	4.61583	aminolevulinate, delta-, synthase 2
ALB	5.89981	5.48622	4.98281	5.73827	6.31964	5.68323	5.2013	5.82009	4.52827	6.75144	4.09675	4.3853	9.27262	4.46386	4.31754	5.69394	4.31664	3.43556	4.27634	3.6321	5.92946	8.00394	8.00112	5.334	3.61738	3.71114	4.16235	5.42464	3.74318	3.24905	5.97154	3.02896	4.04186	7.14734	5.74069	3.50549	9.63007	3.79162	4.8054	6.00277	6.42334	6.6017	4.68328	albumin
ALB	10.4141	5.13276	3.83602	5.1186	5.40527	8.50989	7.84881	6.79087	5.76227	7.71431	5.02413	4.7904	7.94393	6.41946	7.4759	6.64607	5.31569	6.81713	5.22021	10.2041	23.2526	23.5456	18.1428	21.7672	17.7794	19.2933	29.6127	25.2108	13.5841	22.2669	24.6504	22.8748	35.2603	20.0685	26.8789	22.5715	32.9474	22.2825	33.3347	21.4847	4.90638	11.8639	4.93095	albumin
ALB	11.0436	7.99481	9.2816	9.84752	6.29017	10.7668	7.77917	9.8062	12.2317	8.65132	10.2484	5.62634	7.95859	6.09393	6.32655	8.27183	8.34827	5.92866	8.60923	5.85377	7.09581	9.50052	12.3922	11.6643	10.0403	8.76261	7.25348	11.919	9.45905	9.7162	9.1544	7.36446	11.0697	10.4298	11.1192	7.04948	10.3054	13.8265	8.90456	5.44035	8.23421	8.10151	17.2091	albumin
ALB	3.67234	4.42992	5.20571	4.14767	3.49061	4.58005	6.43859	4.10425	5.75982	5.04345	2.9254	4.85811	4.19738	2.37869	3.19492	2.077	2.75553	3.26417	4.88402	8.5929	4.15282	4.76565	4.61646	2.91207	3.91545	3.1417	7.12275	11.1496	1.87822	2.92692	10.4605	3.11717	2.5688	2.42995	1.15819	3.18765	2.71004	7.46965	7.71097	5.28953	6.82931	4.6289	3.68875	albumin
ALCAM	281.991	770.481	92.9351	394.659	215.973	137.539	407.492	328.349	144.126	603.669	399.09	571.815	197.694	99.4957	283.031	302.024	380.639	219.406	398.228	52.5032	149.189	135.793	869.686	262.455	709.139	333.374	137.086	300.066	164.342	234.708	222.179	276.738	242.174	128.597	198.871	193.96	183.752	200.618	187.363	221.845	191.641	156.858	105.426	activated leukocyte cell adhesion molecule
ALCAM	786.698	1412.27	212.06	962.389	465.829	369.467	1034.01	783.816	352.894	1259.87	872.307	1137.39	550.374	194.211	669.443	881.632	727.55	638.623	766.398	614.607	363.942	421.106	1750.91	687.681	1306.32	619.351	322.449	625.783	319.09	465.074	377.427	530.851	459.809	306.494	384.18	434.489	224.636	558.253	401.857	491.22	345.585	287.709	270.114	activated leukocyte cell adhesion molecule
ALDH16A1	58.1814	91.7541	97.1751	74.1474	91.6061	66.0646	49.0173	45.1663	49.7763	51.635	57.7509	49.5782	50.1377	43.2184	49.6011	66.3344	46.1897	54.3596	44.7229	43.1066	52.5038	62.532	55.4339	62.3033	50.3167	60.8072	70.8365	68.0316	54.7666	49.9548	66.4006	67.7274	68.503	58.0958	83.4158	65.563	91.2226	103.936	82.1253	85.1418	60.124	49.3877	60.5713	aldehyde dehydrogenase 16 family, member A1
ALDH18A1	371.96	421.761	456.835	391.038	459.351	277.688	362.678	245.432	633.598	298.971	488.733	329.651	336.738	423.431	218.927	306.647	585.497	154.199	366.809	145.342	174.476	541.17	234.109	403.023	362.637	368.385	534.553	254.759	339.712	160.02	263.894	259.483	322.06	347.289	360.243	396.829	471.821	365.559	192.807	386.07	452.509	381.809	225.674	aldehyde dehydrogenase 18 family, member A1
ALDH18A1	677.731	591.766	679.516	590.374	594.491	456	653.841	520.323	1163.39	566.29	717.194	593.864	653.196	832.17	412.408	874.885	1029.05	453.311	637.101	485.368	338.632	1031.93	372.263	839.644	596.048	604.966	797.526	441.521	529.81	520.613	823.065	577.038	719.931	574.451	650.278	722.525	895.608	681.922	622.266	781.278	600.94	564.127	478.172	aldehyde dehydrogenase 18 family, member A1
ALDH1A1	504.434	19.8778	129.182	450.92	105.726	655.124	379.989	202.332	1923.64	105.834	70.7092	66.5329	199.656	35.43	339.032	87.9927	49.7449	384.066	162.035	211.785	1655.39	975.724	338.734	462.466	587.637	879.713	674.013	1211.46	536.997	583.806	812.401	856.309	416.484	463.088	349.997	561.614	525.007	337.363	380.285	280.773	588.119	678.019	436.235	aldehyde dehydrogenase 1 family, member A1
ALDH1A2	43.8868	38.839	49.1163	57.4881	39.4602	41.4942	34.6175	48.2513	45.1371	50.4378	32.9677	34.1222	36.2981	45.1099	28.0199	31.4493	37.4107	34.2253	34.0878	40.0776	44.667	36.5142	39.4106	38.9113	31.176	35.9777	46.6829	32.8333	43.4945	54.6395	46.0024	42.7075	55.3149	52.9919	49.8507	38.0651	59.166	47.9325	63.5113	54.6639	43.2168	37.2373	52.2594	aldehyde dehydrogenase 1 family, member A2
ALDH1A2	25.3674	21.4238	21.3339	11.8244	10.3077	184.342	11.8542	14.0451	17.5071	14.109	17.5792	11.6994	23.4256	9.54819	109.554	22.3425	12.3615	182.092	18.9171	10.4041	228.81	99.5365	12.4771	13.5877	12.3603	8.72029	11.4279	32.6068	18.1409	30.1172	18.7923	32.7837	19.1691	25.0162	29.5659	10.1752	13.0132	50.301	20.0722	21.4411	16.4342	32.5208	16.5966	aldehyde dehydrogenase 1 family, member A2
ALDH1A3	85.0703	157.127	214.947	72.7252	546.841	150.305	117.02	280.303	66.556	66.5594	102.617	152.058	104.908	54.56	92.2201	59.8293	124.935	702.028	175.838	52.0163	69.5738	65.2564	117.376	236.656	79.5289	107.599	38.9287	124.313	49.2804	57.1474	56.2419	85.0301	59.2205	65.1839	62.1981	64.2088	47.9927	62.5586	52.0765	51.6391	60.9692	57.407	46.6949	aldehyde dehydrogenase 1 family, member A3
ALDH1B1	78.1641	77.8393	87.0723	95.7081	86.6082	78.6429	63.7062	71.4885	64.351	55.5178	79.6425	133.633	142.351	109.38	63.0157	70.9003	175.092	52.7363	55.7854	115.183	77.912	50.2471	52.3268	47.2677	66.1919	136.622	38.6294	60.0119	33.8909	39.1662	54.2186	31.2155	38.7934	57.2714	47.7192	44.2865	44.779	23.0185	34.4457	38.7524	53.9802	51.0408	59.8609	aldehyde dehydrogenase 1 family, member B1
ALDH1B1	225.08	94.5723	81.1981	120.536	124.919	161.425	139.12	183.287	136.214	128.702	219.441	217.39	329.476	198.441	159.307	273.835	285.515	223.312	159.772	275.521	211.763	126.43	92.5947	118.816	159.326	316.203	127.15	170.729	122.919	119.392	167.114	143.544	138.654	184.97	140.353	138.99	236.812	129.582	116.563	121.323	200.364	199.819	301.567	aldehyde dehydrogenase 1 family, member B1
ALDH1L1	106.501	189.47	70.5208	58.7629	55.2088	101.428	142.357	103.817	67.9315	89.2511	75.4938	102.375	93.7231	64.3493	132.923	111.643	82.1353	95.4841	81.3078	92.6189	128.444	75.3327	108.13	89.2956	98.2983	83.6759	89.9037	89.7742	96.2487	53.568	134.678	122.774	107.084	107.047	107.321	92.2639	117.925	82.0198	115.174	112.196	83.43	128.081	257.558	aldehyde dehydrogenase 1 family, member L1
ALDH1L1	77.3671	62.6731	84.9069	86.4176	45.3478	54.6543	42.9643	67.7879	54.394	56.2851	63.7619	36.1324	56.098	57.3746	35.1664	57.6541	38.3103	37.9251	50.0697	48.9773	52.8286	45.8597	46.5238	58.2211	48.8787	54.6038	49.6121	43.8992	56.0366	47.8296	51.5964	53.2261	78.1069	48.7818	43.7572	48.5633	59.5219	50.5699	49.5576	51.9246	53.6885	45.9114	49.3451	aldehyde dehydrogenase 1 family, member L1
ALDH1L2	21.0034	20.9568	8.06732	10.4865	23.1541	18.0614	9.65024	35.4497	7.45925	6.31913	19.9068	21.2221	8.45868	4.27678	7.8621	21.6004	23.0467	36.5217	11.2065	12.8145	15.2265	4.1532	32.0558	13.4327	23.6571	16.4535	10.6229	11.821	11.9998	11.7545	10.1567	7.82411	10.2925	15.858	10.1796	17.2992	8.91167	14.2939	13.4388	12.0094	9.5535	14.0894	20.1583	Aldehyde dehydrogenase 1 family, member L2
ALDH1L2	19.7205	20.9547	22.0332	17.3989	17.4294	17.0458	20.2731	19.1697	22.7821	20.952	19.1927	25.0873	16.0139	15.4005	9.43567	24.0996	15.2323	20.6716	19.5721	12.6759	19.8038	17.6543	17.1365	18.6955	24.0852	22.3038	14.2279	16.4059	14.0354	19.9428	17.7061	15.2984	20.6111	13.7622	18.9527	15.3668	32.1447	17.4135	14.494	21.3124	17.5651	14.4115	18.3871	aldehyde dehydrogenase 1 family, member L2
ALDH1L2	16.6391	13.7475	12.6274	13.4062	16.4537	14.9132	18.1849	13.9736	14.8656	18.752	20.1859	12.9872	16.6353	11.8599	12.2604	8.40713	15.5043	8.91529	14.7595	7.50546	15.4023	7.31041	21.5322	20.6388	16.9984	14.6589	15.6236	11.796	17.0006	8.23356	8.60423	10.5601	10.19	15.7087	10.9374	14.3189	16.0763	19.8335	17.3876	13.2837	15.546	15.0381	20.9423	aldehyde dehydrogenase 1 family, member L2
ALDH2	1239.98	1528.68	1609.13	1473.7	1933.4	1362.82	1893.56	1645.17	2347.9	1817.84	1849.38	1148.46	1689.52	1315.44	2002.91	1500.31	1740.31	1140.22	1664.9	1515.46	885.725	1528.79	171.825	1721.16	1017.28	1838.25	2581.74	2215.9	1801.59	1928.53	2634.46	1936.7	1608.53	1984.18	1554.35	1912.21	2635.52	1808.02	1682.14	2408.49	1655.58	1637.66	1508.62	aldehyde dehydrogenase 2 family (mitochondrial)
ALDH3A1	27.0215	29.3351	26.7342	32.5431	34.1157	26.2843	21.9839	18.623	19.4747	26.1025	28.9107	20.4873	22.3588	26.0136	33.4245	21.4216	21.9011	19.4685	18.874	32.1283	22.9549	19.715	24.6807	19.651	17.8695	32.0634	50.8266	19.7244	25.8272	29.0379	22.9855	21.3274	27.0443	29.7948	28.4668	30.8645	31.8842	27.7276	26.71	28.8876	32.8321	26.9057	43.8955	aldehyde dehydrogenase 3 family, memberA1
ALDH3A2	154.154	213.944	139.689	192.549	244.204	253.109	345.166	129.181	103.995	208.571	261.638	117.403	177.602	165.653	435.767	211.398	202.929	140.97	83.8757	148.704	163.853	162.387	275.931	189.645	140.178	386.962	438.05	170.125	287.83	264.875	376.084	232.415	267.784	319.694	244.055	298.756	185.205	185.437	174.997	317.741	368.675	316.441	329.425	aldehyde dehydrogenase 3 family, member A2
ALDH3A2	173.218	181.633	259.953	245.982	232.858	211.978	237.604	156.13	140.548	261.447	268.03	134.861	138.035	125.113	358.046	306.539	204.94	212.711	161.4	203.772	171.473	249.43	177.808	257.966	117.472	272.153	553.657	273.391	312.204	309.132	386.775	284.478	339.17	393.216	272.31	355.439	312.821	311.417	251.253	413.785	367.642	293.955	314.248	aldehyde dehydrogenase 3 family, member A2
ALDH3A2	59.9025	117.459	132.538	108.115	113.412	72.9164	90.6104	61.3509	43.3379	72.8463	95.5467	66.0606	38.9742	49.7329	159.856	42.1912	106.396	42.3292	84.3083	87.3832	69.9692	92.8501	68.266	80.9274	74.7822	168.492	276.522	75.3159	159.375	94.1293	203.356	116.156	128.7	150.835	97.6764	130.77	115.232	63.6735	117.449	115.172	177.128	117.339	67.6253	aldehyde dehydrogenase 3 family, member A2
ALDH3B1	106.032	41.0216	113.565	126.492	96.7939	108.029	49.1509	90.0589	52.8758	80.8198	64.3356	104.774	57.1827	60.9946	84.719	77.3778	101.238	54.7707	47.4754	55.9417	45.0066	68.8147	109.28	86.8122	131.864	87.8938	53.4745	46.3215	58.3604	68.9318	69.9102	58.7624	65.6599	59.7302	54.5004	60.9699	57.2685	49.0951	72.5865	78.2545	56.2343	61.2347	64.7764	aldehyde dehydrogenase 3 family, member B1
ALDH3B1	51.4001	39.3336	78.8068	93.5145	43.3491	42.8928	34.7414	45.6323	39.1224	41.5664	38.7161	62.0515	37.5347	41.3974	38.0834	39.1813	56.4563	44.003	40.405	19.4348	34.1976	41.5147	49.4655	45.2728	49.7708	41.0841	43.6789	45.5573	40.483	48.2202	53.3616	46.9832	47.7948	42.9967	39.695	37.7972	50.6489	33.9475	45.4517	41.3018	41.6261	47.0072	46.8402	aldehyde dehydrogenase 3 family, member B1
ALDH3B1	51.1121	55.0631	57.4215	44.932	56.1161	41.0207	39.9177	48.0914	46.0818	36.6502	50.382	46.0492	41.3741	42.9794	38.2987	58.7955	44.817	46.1808	54.5814	47.1338	37.98	43.7173	43.2101	42.4887	46.5157	41.1539	107.064	104.18	129.334	107.194	132.836	99.5834	114.507	98.0219	108.477	91.1335	136.78	92.4804	94.9177	93.742	108.837	133.177	149.17	Aldehyde dehydrogenase 3 family, member B1
ALDH3B2	23.9016	18.4543	21.4468	19.4451	20.7068	17.8099	16.8168	20.9519	15.7961	16.8998	20.0081	15.7584	16.4707	17.4999	12.9219	20.3866	16.728	19.3431	15.8715	18.8362	27.7164	19.4087	20.5523	23.3079	14.3442	22.9774	25.2669	22.1049	21.5872	15.5629	22.4212	20.2689	17.6203	23.5458	21.3277	17.6633	22.7478	23.1436	24.1448	19.4854	19.1387	25.718	39.478	aldehyde dehydrogenase 3 family, member B2
ALDH3B2	11.0101	5.55195	5.43586	6.93479	5.63596	6.93717	11.47	8.13686	5.69977	21.7769	7.01908	8.91346	7.9999	11.6852	11.3511	6.38164	5.55987	9.31089	4.11713	15.4363	21.6194	6.85224	15.0511	25.6243	22.3625	10.3488	47.5395	35.4376	37.7282	45.649	48.5896	38.4382	41.5295	49.0664	59.1291	35.9891	53.1679	29.1212	47.8733	47.7494	25.649	25.7286	27.3076	aldehyde dehydrogenase 3 family, member B2
ALDH4A1	72.864	66.2082	82.2697	74.5431	67.4321	59.0907	50.6813	77.0668	67.381	65.1043	97.1254	54.0455	36.6989	61.7939	55.288	100.47	68.8016	30.3481	105.923	36.2622	60.5097	110.295	49.0728	77.3303	64.9582	45.6904	66.7087	50.4437	54.8724	30.9904	47.7348	53.4007	54.2146	51.3899	21.0649	46.2239	44.3537	41.3014	26.6272	61.6513	51.5893	47.635	56.3566	aldehyde dehydrogenase 4 family, member A1
[truncated: 36,684 more rows]
