# Supplementary material for: Beyond cancer genes: colorectal cancer as robust intrinsic states formed by molecular interactions
Source: Open Biol. 2017 Nov 8;7(11):170169. doi: 10.1098/rsob.170169 (PMC5717345; doi:10.1098/rsob.170169)
Supplement: Supporting file 3 [file rsob170169supp4.xlsx]

## Sheet: Data
					Randomly rewiring network ----->
				Number:	No. 1	No. 2	No. 3	No. 4	No. 5	No. 6	No. 7	No. 8	No. 9	No. 10	No. 11	No. 12	No. 13	No. 14	No. 15	No. 16	No. 17	No. 18	No. 19	No. 20	No. 21	No. 22	No. 23	No. 24	No. 25	No. 26	No. 27	No. 28	No. 29	No. 30	No. 31	No. 32	No. 33	No. 34	No. 35	No. 36	No. 37	No. 38	No. 39	No. 40	No. 41	No. 42	No. 43	No. 44	No. 45
	Microarry data		Model results	Total states:	tot=16	tot=5	tot=5	tot=23	tot=9	tot=25	tot=2	tot=4	tot=11	tot=5	tot=16	tot=24	tot=5	tot=4	tot=3	tot=15	tot=4	tot=2	tot=2	tot=5	tot=3	tot=17	tot=4	tot=5	tot=11	tot=23	tot=7	tot=33	tot=3	tot=6	tot=3	tot=1	tot=7	tot=2	tot=7	tot=6	tot=9	tot=5	tot=11	tot=3	tot=13	tot=13	tot=8	tot=9	tot=4
	crc vs. normal	State number for cancer; normal:	c=2;n=5	Otpimal match:	c=16;n=7	c=4;n=5	c=1;n=5	c=15;n=23	c=6;n=8	c=1;n=15	c=1;n=2	c=4;n=2	c=2;n=10	c=2;n=4	c=1;n=7	c=10;n=2	c=1;n=3	c=2;n=1	c=1;n=2	c=8;n=4	c=4;n=1	c=1;n=2	c=2;n=1	c=5;n=4	c=1;n=3	c=3;n=13	c=1;n=4	c=3;n=1	c=9;n=1	c=8;n=4	c=5;n=6	c=23;n=1	c=2;n=1	c=2;n=6	c=3;n=2	c=1;n=1	c=5;n=7	c=1;n=2	c=2;n=6	c=2;n=4	c=1;n=5	c=1;n=4	c=10;n=11	c=1;n=3	c=4;n=1	c=1;n=9	c=2;n=8	c=2;n=9	c=1;n=4
CCND1	1	Cyclin D/Cdk4,6	1	Search optimal match from all combinations of 2 states from all states	0	0	1	1	-1	0	-1	0	0	1	0	1	0	1	-1	1	1	1	-1	1	1	1	1	1	-1	1	1	0	0	1	1	0	1	-1	1	1	1	-1	1	-1	-1	1	1	1	1
CCNE1	1	Cyclin E/Cdk2	1		0	0	-1	0	1	-1	0	1	0	0	1	1	-1	-1	1	1	-1	1	1	-1	1	1	0	1	1	0	1	1	0	0	1	0	-1	1	1	-1	1	1	-1	1	0	-1	0	1	-1
E2F1	1	E2F	1		0	1	1	0	0	1	-1	1	0	0	1	-1	1	-1	-1	-1	0	1	-1	-1	1	1	-1	1	0	0	0	-1	1	0	0	0	1	1	-1	1	1	1	0	0	0	1	-1	0	1
MYC	1	Myc	1		0	-1	-1	1	1	1	-1	0	0	-1	1	-1	1	-1	0	1	1	0	1	0	-1	1	1	-1	0	-1	-1	-1	0	1	0	0	1	-1	-1	1	1	1	1	1	1	1	-1	-1	1
CDKN1A	-1	p21	-1		-1	0	-1	-1	0	1	-1	-1	0	1	-1	1	1	0	0	1	0	1	0	1	-1	-1	1	-1	1	1	-1	-1	-1	0	-1	0	-1	1	-1	1	-1	1	-1	-1	-1	1	1	1	0
CDKN1B	1	p27	-1		1	-1	-1	-1	0	-1	0	1	-1	-1	-1	1	-1	-1	1	1	0	1	1	0	1	1	1	1	1	0	1	1	0	1	0	0	-1	0	-1	0	-1	0	-1	-1	1	-1	1	1	-1
HRAS	1	Ras	1		-1	0	1	0	-1	1	1	1	0	1	0	-1	1	-1	0	-1	0	1	1	1	1	1	1	1	-1	0	1	1	1	1	-1	0	1	1	1	-1	-1	1	1	-1	1	1	1	-1	0
BAD	-1	Bad	-1		0	0	1	1	-1	0	1	1	0	1	1	-1	1	-1	-1	-1	-1	-1	-1	-1	1	0	-1	1	-1	0	1	0	0	1	0	0	1	1	-1	1	0	0	-1	1	-1	1	1	-1	0
BCL2	-1	Bcl-2	-1		-1	1	-1	0	0	1	0	-1	1	-1	-1	1	-1	-1	1	-1	0	1	0	-1	-1	1	-1	-1	-1	1	-1	-1	0	1	-1	0	1	1	1	1	1	-1	-1	-1	-1	-1	1	1	-1
BCL2L1	1	Bcl-xL	1		0	-1	1	1	1	1	0	0	0	0	-1	1	0	1	1	-1	0	-1	1	0	1	1	-1	-1	-1	0	1	0	0	-1	0	0	-1	-1	1	-1	1	1	1	1	-1	0	1	1	1
CASP3	-1	Caspase 3	-1		0	0	-1	-1	-1	1	1	-1	0	1	1	-1	1	1	-1	1	-1	-1	1	0	0	-1	-1	1	1	-1	0	1	0	-1	1	0	-1	-1	0	1	-1	1	1	-1	-1	0	1	-1	-1
CASP8	1	Cytochrome C	-1		0	0	1	-1	0	0	1	0	0	1	1	1	-1	1	-1	1	-1	1	0	0	1	1	1	1	0	1	1	-1	0	1	1	0	1	1	-1	-1	1	-1	-1	0	-1	-1	1	1	0
FAS	-1	Fas	-1		-1	0	-1	-1	1	0	-1	-1	-1	-1	1	-1	-1	0	0	0	0	0	0	1	-1	1	1	-1	0	-1	-1	-1	0	0	0	0	1	0	1	-1	1	-1	-1	-1	-1	-1	-1	1	-1
XIAP	-1	XIAP	1		-1	0	1	-1	0	-1	-1	1	0	1	0	0	1	-1	-1	0	1	1	1	0	-1	1	0	-1	-1	-1	1	-1	-1	1	0	0	-1	-1	1	1	0	-1	1	0	1	-1	-1	-1	1
CEBPA	-1	C/EBPα	-1		0	1	0	0	0	-1	0	-1	0	0	0	-1	-1	1	-1	0	0	-1	-1	0	0	1	1	1	0	-1	-1	-1	0	-1	-1	0	-1	1	-1	1	-1	1	1	-1	1	-1	1	-1	-1
CEBPB	1	C/EBPβ	1		-1	1	-1	-1	1	-1	-1	1	0	1	1	1	1	-1	-1	1	1	1	-1	0	0	-1	-1	1	-1	-1	1	0	0	-1	-1	0	0	1	1	1	1	0	-1	-1	1	1	1	1	0
CDX2	-1	Cdx2	-1		0	1	0	0	0	0	0	-1	0	0	-1	-1	-1	0	0	0	1	1	1	0	-1	0	-1	-1	1	-1	1	-1	0	1	1	0	0	1	-1	-1	-1	0	1	0	0	-1	1	-1	0
FOXA1	1	Foxa1	0		0	0	1	-1	0	1	1	0	0	1	-1	1	1	-1	-1	0	-1	-1	1	0	0	1	1	-1	-1	1	-1	1	0	1	0	0	1	1	-1	-1	-1	1	-1	-1	1	1	-1	1	-1
FOXA2	1	Foxa2	1		0	1	1	1	-1	1	-1	1	-1	0	0	0	1	1	0	0	1	1	1	1	0	1	1	1	-1	-1	1	-1	1	-1	1	0	-1	1	1	-1	1	1	1	1	1	-1	-1	1	-1
GATA2	1	Gata1/2	1		1	1	1	0	-1	-1	1	1	0	1	1	-1	0	1	1	0	0	-1	-1	0	1	1	1	1	1	-1	1	0	1	-1	-1	0	-1	1	1	1	1	1	1	1	1	1	-1	0	1
GATA6	-1	Gata4/6	-1		0	1	-1	-1	0	-1	-1	1	1	0	0	1	1	-1	1	-1	1	-1	-1	0	1	1	-1	-1	1	1	-1	1	0	1	0	0	-1	0	1	1	-1	-1	-1	1	0	-1	-1	-1	0
HES1	-1	Hes1	-1		1	0	1	1	1	0	-1	1	0	0	1	-1	1	-1	-1	1	0	-1	1	0	-1	-1	1	1	-1	-1	1	-1	0	1	-1	0	-1	-1	1	1	1	1	-1	1	1	-1	1	1	0
HNF1B	-1	HNF1	-1		0	0	0	-1	-1	-1	1	0	0	-1	-1	1	-1	-1	-1	1	-1	1	1	1	1	-1	0	1	-1	0	-1	-1	1	1	-1	0	1	-1	1	1	1	0	-1	0	-1	-1	1	-1	-1
HNF4A	-1	HNF4α	-1		0	-1	-1	1	-1	1	0	1	0	0	1	-1	1	1	-1	-1	0	-1	1	-1	-1	-1	0	-1	0	0	1	-1	1	1	0	0	-1	0	1	-1	-1	-1	1	-1	-1	-1	1	1	1
HOXA10	1	Hoxa10	1		0	1	-1	0	1	-1	1	1	1	1	1	1	0	-1	1	0	0	1	-1	1	-1	1	1	1	1	-1	1	1	0	1	1	0	1	1	1	-1	1	-1	-1	1	-1	1	-1	1	1
HOXA3	-1	Hoxa3	-1		1	-1	0	0	-1	-1	-1	0	1	0	1	-1	-1	-1	-1	-1	1	-1	-1	0	1	1	-1	1	-1	0	1	-1	0	-1	0	0	1	0	-1	-1	-1	-1	1	0	0	1	-1	0	1
HOXA5	-1	Hoxa5	-1		0	-1	1	1	-1	-1	-1	-1	0	0	-1	-1	-1	-1	0	-1	0	-1	0	-1	1	-1	-1	-1	-1	-1	1	0	1	-1	-1	0	1	-1	1	-1	-1	1	-1	-1	-1	1	1	1	-1
HOXA9	1	Hoxa9	-1		0	1	-1	-1	-1	-1	0	0	1	1	-1	-1	-1	1	-1	1	1	1	-1	1	-1	-1	-1	1	-1	0	1	-1	0	1	0	0	1	0	1	-1	1	1	1	0	-1	1	1	-1	1
PPARGC1B	-1	PGC-1	1		0	0	-1	-1	0	0	0	1	1	1	0	1	0	-1	1	1	0	1	-1	1	1	1	0	1	-1	-1	-1	-1	0	1	-1	0	1	1	-1	0	1	0	-1	-1	-1	-1	1	1	-1
PRDM14	-1	PRDM14	1		1	-1	1	0	-1	1	-1	-1	0	-1	-1	0	-1	0	1	0	0	-1	0	-1	0	-1	-1	1	-1	-1	-1	0	-1	-1	1	0	1	1	1	1	0	-1	-1	1	-1	-1	1	-1	1
RUNX1	1	Runx1	1		0	1	-1	-1	0	0	-1	-1	0	1	1	1	1	1	-1	-1	1	1	-1	0	1	1	1	1	1	-1	1	1	-1	1	-1	0	0	1	-1	1	1	1	1	1	1	1	-1	1	-1
SOX2	1	Sox2	1		0	0	1	0	-1	1	-1	1	0	0	1	0	1	-1	-1	0	1	1	-1	-1	0	-1	-1	1	1	1	1	-1	1	1	-1	0	1	-1	-1	1	-1	-1	1	1	-1	1	0	1	1
SOX4	1	Sox4	0		0	1	1	0	0	-1	1	1	1	-1	1	1	1	-1	0	0	0	0	1	1	1	1	1	1	1	1	-1	1	0	1	0	0	1	1	1	1	1	0	1	1	1	0	-1	1	0
SOX7	1	Sox7	-1		0	1	-1	1	-1	-1	-1	0	0	0	1	0	-1	1	-1	1	0	1	1	1	0	1	1	1	0	-1	-1	0	0	1	1	0	1	0	-1	1	1	-1	1	-1	-1	-1	1	-1	-1
SOX9	1	Sox9	-1		-1	1	1	0	0	-1	0	1	0	-1	1	1	1	1	1	1	1	1	0	-1	-1	-1	1	1	1	1	1	1	0	1	1	0	1	1	1	-1	1	1	1	-1	-1	-1	1	1	0
PPARG	-1	PPARγ	1		1	1	-1	0	-1	1	-1	-1	0	-1	1	-1	0	-1	-1	0	0	1	0	0	-1	0	1	-1	-1	0	1	0	-1	0	-1	0	-1	-1	0	-1	1	-1	-1	0	-1	1	-1	-1	0
NR3C1	-1	GR	-1		0	0	1	1	1	-1	-1	1	0	0	1	0	1	0	0	-1	-1	-1	1	-1	-1	1	1	1	-1	0	-1	-1	0	0	1	0	-1	-1	-1	1	-1	-1	1	1	-1	1	1	-1	0
NR4A1	1	NR4A	1		-1	-1	1	-1	0	0	-1	1	1	1	0	0	-1	-1	-1	1	1	-1	1	0	-1	0	-1	1	1	0	-1	-1	0	-1	-1	0	1	-1	1	-1	1	-1	1	1	1	1	-1	1	0
RARA	-1	RARs	-1		-1	0	1	0	0	1	-1	-1	0	0	1	0	-1	-1	-1	0	0	1	-1	1	-1	1	1	1	1	1	-1	0	0	1	1	0	-1	1	1	1	1	-1	1	-1	0	-1	-1	-1	1
NR2F2	1	NR2F2	1		1	0	0	-1	0	1	1	1	1	1	1	-1	1	0	1	0	0	1	1	0	-1	1	0	-1	1	0	-1	1	0	1	0	0	1	1	1	0	-1	1	-1	1	-1	1	1	-1	-1
CSF3R	1	G-CSFR	-1		0	1	-1	1	1	0	-1	1	1	-1	1	1	-1	-1	1	1	-1	1	1	1	-1	1	1	-1	0	-1	1	0	0	1	1	0	1	1	-1	1	1	1	-1	1	-1	-1	1	1	-1
IL1B	1	IL-1	1		1	0	-1	1	1	0	-1	1	1	0	0	-1	-1	1	-1	1	0	1	1	1	1	1	1	1	1	1	1	-1	0	-1	0	0	-1	1	-1	1	-1	-1	-1	-1	0	-1	1	-1	-1
IL10	-1	IL-10	-1		-1	0	1	0	-1	0	1	0	-1	1	0	0	-1	-1	-1	0	-1	1	-1	1	1	0	1	-1	-1	-1	-1	-1	1	1	-1	0	0	1	0	-1	0	-1	1	1	-1	-1	1	-1	0
IL3	1	IL-3	1		0	-1	1	0	1	-1	0	1	0	-1	-1	1	1	1	-1	1	0	0	1	0	0	1	1	-1	1	-1	1	1	0	0	1	0	1	-1	-1	-1	1	-1	1	1	1	1	0	1	1
IL6	1	IL-6	-1		0	1	-1	0	1	-1	1	1	0	0	-1	-1	-1	-1	1	1	1	1	1	1	1	0	-1	1	-1	-1	1	0	1	0	-1	0	1	1	-1	1	1	1	1	-1	1	1	1	1	1
NFKBIA	-1	iκB	-1		0	-1	1	1	0	-1	-1	1	0	-1	0	-1	-1	0	0	-1	0	1	1	0	0	0	-1	1	1	-1	-1	0	0	-1	0	0	-1	1	-1	1	1	1	0	0	-1	-1	-1	0	1
RELA	-1	NF-κB	-1		0	0	-1	-1	1	-1	1	1	0	0	0	1	-1	-1	0	-1	-1	1	0	-1	-1	0	-1	1	-1	-1	-1	1	1	-1	0	0	1	1	1	-1	-1	1	1	1	1	-1	-1	-1	-1
SULF1	1	Stat3	1		1	1	1	0	-1	1	-1	-1	0	1	1	1	1	1	1	0	0	1	0	0	0	1	1	1	0	-1	-1	0	0	1	1	0	1	1	-1	1	-1	1	1	-1	1	-1	-1	-1	0
TGFB2	1	TGF-β	-1		-1	1	1	0	1	-1	1	1	0	0	1	1	-1	-1	-1	-1	0	-1	0	1	-1	1	1	-1	-1	0	1	-1	0	-1	-1	0	1	1	1	1	1	1	-1	1	-1	-1	1	-1	-1
TNF	-1	TNF-α	-1		-1	1	1	-1	0	1	1	-1	1	-1	-1	1	-1	0	0	0	0	-1	-1	1	1	-1	-1	-1	-1	0	1	0	0	-1	-1	0	-1	-1	0	-1	0	1	1	1	-1	1	-1	1	0
BMP4	1	BMP	1		0	-1	-1	0	0	0	1	0	0	0	1	-1	1	1	-1	-1	0	1	0	-1	1	-1	1	1	0	1	1	1	0	1	0	0	1	1	1	1	1	1	1	1	-1	0	1	1	1
CCK	1	CCK	1		0	-1	-1	0	1	0	1	-1	0	0	-1	0	0	0	1	0	-1	-1	-1	1	-1	1	1	1	0	0	-1	-1	0	1	-1	0	1	1	1	1	-1	-1	1	1	0	1	1	-1	-1
EGFR	-1	EGFR	1		0	0	-1	-1	-1	-1	1	1	0	0	1	-1	-1	1	-1	0	-1	-1	-1	-1	1	-1	1	-1	-1	1	0	-1	0	1	0	0	1	0	0	1	1	-1	-1	1	1	1	-1	-1	0
FGF2	-1	FGF2	-1		0	0	-1	0	-1	0	0	1	-1	0	1	-1	-1	-1	-1	0	0	1	-1	1	0	0	1	1	-1	0	-1	-1	0	1	-1	0	1	-1	-1	1	-1	1	-1	1	-1	-1	-1	-1	1
FGF4	1	FGF4/8	1		0	0	1	-1	1	1	1	0	1	1	-1	-1	1	1	0	-1	0	-1	0	0	0	0	1	-1	1	1	1	1	0	-1	-1	0	1	1	1	1	1	1	1	1	-1	1	-1	-1	-1
FGF7	1	FGF7	1		0	0	1	-1	1	1	-1	1	-1	1	1	1	-1	1	1	0	0	1	1	0	1	1	-1	-1	-1	-1	-1	0	-1	1	1	0	-1	1	1	1	1	-1	-1	1	1	1	-1	1	1
FGF9	-1	FGF9	-1		0	-1	1	-1	-1	-1	-1	0	0	0	-1	-1	-1	-1	-1	-1	0	-1	1	1	-1	-1	1	1	-1	1	-1	-1	0	0	1	0	-1	-1	-1	1	1	1	1	1	0	-1	-1	0	1
FGFR2	-1	FGFR2	1		0	-1	1	1	-1	1	-1	1	0	-1	-1	1	1	1	1	0	0	1	1	-1	-1	1	1	1	0	0	-1	0	0	-1	0	0	-1	1	1	1	1	1	-1	1	-1	-1	1	1	0
FGFR3	-1	FGFR3	-1		-1	0	-1	0	0	0	1	-1	0	0	0	-1	-1	-1	-1	0	0	0	-1	1	1	0	-1	1	-1	0	1	1	-1	-1	-1	0	0	1	1	1	1	-1	1	1	-1	0	1	-1	-1
FGFR4	1	FGFR4	1		0	1	-1	1	0	1	1	0	0	1	1	-1	1	-1	-1	0	-1	-1	-1	-1	0	1	-1	1	-1	0	-1	-1	-1	-1	0	0	-1	-1	1	1	-1	0	-1	1	1	1	1	-1	1
GAST	-1	Gast	1		0	1	-1	0	-1	0	1	-1	0	0	0	-1	-1	-1	1	1	1	1	0	1	-1	-1	0	1	-1	0	-1	-1	-1	1	1	0	0	1	1	1	-1	-1	0	1	1	1	1	0	1
HGF	1	HGF	1		-1	-1	1	-1	1	0	0	1	1	-1	-1	-1	-1	1	0	0	-1	-1	0	1	-1	-1	-1	1	1	0	-1	1	0	0	-1	0	-1	1	-1	1	1	-1	1	-1	0	1	1	1	1
IGF2R	1	IR	1		0	1	-1	0	1	-1	1	0	0	1	-1	0	0	-1	1	-1	0	1	-1	-1	-1	1	1	1	1	1	-1	-1	1	1	-1	0	-1	1	1	-1	0	1	-1	-1	-1	-1	1	1	-1
VEGFA	1	VEGF	-1		1	1	0	0	0	-1	-1	-1	0	1	-1	-1	1	-1	0	0	-1	0	-1	-1	-1	-1	-1	1	-1	-1	-1	-1	-1	1	-1	0	1	-1	1	1	-1	1	1	-1	1	1	1	0	1
TFAP2A	1	AP2	1		1	-1	1	1	0	0	-1	-1	-1	-1	1	1	1	1	0	-1	-1	1	-1	-1	0	1	-1	-1	-1	1	1	1	0	-1	1	0	0	1	1	1	-1	-1	-1	1	1	0	1	-1	1
HIF1A	1	HIF	1		-1	1	-1	0	-1	-1	1	1	-1	1	1	-1	-1	1	-1	1	-1	0	0	-1	-1	1	0	1	-1	1	1	-1	0	1	-1	0	-1	-1	1	1	0	1	-1	1	-1	1	0	1	1
MAP3K4	1	MAPK	1		0	0	0	0	0	0	1	1	1	1	-1	1	-1	-1	0	1	-1	1	-1	1	0	1	1	1	-1	0	1	1	0	-1	0	0	-1	1	0	1	1	1	0	1	1	1	1	1	1
PTEN	-1	PTEN	-1		1	1	0	0	0	-1	0	-1	1	0	-1	-1	0	-1	-1	0	0	-1	-1	-1	-1	1	-1	1	1	-1	1	-1	0	1	1	0	-1	1	1	1	-1	1	1	1	0	1	1	-1	1
TP53	1	p53	-1		1	0	1	0	0	0	-1	1	0	-1	1	-1	-1	1	-1	1	0	1	-1	1	0	-1	1	1	-1	1	1	0	1	1	1	0	-1	1	1	1	1	-1	1	1	-1	1	1	-1	-1
CDH1	-1	E-Cadherin	-1		1	1	1	0	-1	0	-1	-1	0	0	1	-1	1	-1	1	0	-1	0	0	1	1	-1	-1	1	1	0	1	-1	-1	-1	0	0	-1	-1	-1	1	1	1	1	1	-1	1	1	-1	1
HSPG2	1	HSPG2	-1		-1	0	1	-1	0	1	-1	1	0	1	1	-1	-1	1	-1	1	0	1	1	0	1	0	1	1	0	-1	1	-1	0	-1	1	0	1	1	1	1	1	0	1	-1	1	-1	1	1	1
ITGA6	1	Integrin	-1		-1	-1	-1	1	0	1	1	1	0	0	1	1	-1	-1	1	-1	0	-1	1	-1	0	1	1	1	1	1	1	-1	1	1	1	0	-1	1	1	0	-1	1	1	-1	1	-1	-1	1	1
NOTCH1	1	Notch	1		0	1	-1	0	0	0	-1	1	1	0	-1	1	1	-1	0	-1	1	-1	1	1	1	1	-1	1	1	1	1	1	0	1	-1	0	-1	1	-1	-1	1	-1	1	1	1	-1	1	-1	1
LCN2	1	NGAL	1		1	1	1	1	0	1	-1	-1	0	-1	1	1	-1	-1	0	-1	0	1	-1	1	0	1	-1	-1	-1	0	1	0	-1	-1	0	0	1	-1	-1	-1	1	1	1	0	-1	-1	1	-1	0
NOG	1	NOG	1		0	-1	1	1	0	1	-1	1	0	-1	-1	1	-1	1	-1	1	0	1	-1	0	0	1	1	1	0	0	1	1	0	1	1	0	1	-1	1	1	1	1	1	0	1	-1	1	-1	-1
SPP1	1	OPN	1		-1	-1	1	1	0	1	1	-1	0	-1	1	1	1	0	0	0	0	1	-1	0	-1	-1	0	1	-1	1	-1	0	0	-1	1	0	1	1	-1	1	-1	1	-1	1	0	1	0	1	0
SHH	1	SHH	1		0	-1	0	1	0	1	0	1	1	1	1	-1	-1	1	1	0	1	1	-1	-1	1	1	1	1	-1	1	1	0	1	1	0	0	1	-1	1	1	1	0	1	0	1	-1	-1	-1	1
WNT5A	1	Wnt	1		0	0	-1	1	-1	1	1	-1	1	1	1	-1	1	0	-1	1	0	1	-1	0	0	-1	1	1	-1	-1	-1	0	-1	1	-1	0	1	1	1	1	1	-1	1	1	1	-1	1	1	-1
		Accuracy:	0.7308	Optimal rate:	0.217949	0.346154	0.474359	0.333333	0.384615	0.397436	0.435897	0.551282	0.205128	0.384615	0.487179	0.525641	0.5	0.525641	0.397436	0.384615	0.25641	0.576923	0.397436	0.346154	0.410256	0.576923	0.551282	0.615385	0.461538	0.384615	0.615385	0.461538	0.217949	0.5	0.371795	0	0.576923	0.551282	0.512821	0.5	0.576923	0.512821	0.551282	0.448718	0.551282	0.551282	0.512821	0.576923	0.397436
Standard:	Cancer/Normal>1+threshold => 1
	Cancer/Normal<1/(1+threshold) => -1
	Otherwise => 0
			Significance:
	threshold=5%		p-value<0.005
[truncated: 155 more columns]
